# Supplementary material for: Brain Transcriptome Analysis Reveals Exercise Improves Methamphetamine‐Induced Impairments in Mouse Learning and Memory Abilities
Source: Addict Biol. 2025 Aug 9;30(8):e70077. doi: 10.1111/adb.70077 (PMC12335030; doi:10.1111/adb.70077)
Supplement: Supplementary file 1 — Table S1: DEGs identified in comparison group Ma‐vs‐C. [file ADB-30-e70077-s004.xls]

##Databases: Gene Ontology (GO) pathway and Kyoto Encyclopedia of Genes and Genomes (KEGG) pathway
##GO_id: the id of GO term
gene_id	FoldChange	log2FoldChange	p-value	Regulation	Expression_C1	Expression_C2	Expression_C3	Expression_Ma1	Expression_Ma2	Expression_Ma3	description	GO_id	GO_term	KEGG pathway	KEGG pathway description
Abcc4	0.772166024	-0.373017018	0.047142366	Down	1.83547164	1.36403276	1.544775876	1.278214604	1.302758885	1.067672565	ATP-binding cassette, sub-family C (CFTR/MRP), member 4	GO:0000166,GO:0001409,GO:0005524,GO:0005886,GO:0005929,GO:0006855,GO:0008559,GO:0015132,GO:0015143,GO:0015216,GO:0015431,GO:0015432,GO:0015562,GO:0015721,GO:0015732,GO:0015747,GO:0016020,GO:0016021,GO:0016323,GO:0016324,GO:0016887,GO:0031088,GO:0032310,GO:0034634,GO:0042626,GO:0042910,GO:0048661,GO:0055085,GO:0060271,GO:0070730,GO:0071716,GO:0098591,GO:0140115	nucleotide binding|guanine nucleotide transmembrane transporter activity|ATP binding|plasma membrane|cilium|drug transmembrane transport|ABC-type xenobiotic transporter activity|prostaglandin transmembrane transporter activity|urate transmembrane transporter activity|purine nucleotide transmembrane transporter activity|ABC-type glutathione S-conjugate transporter activity|ABC-type bile acid trans…	mmu01523,mmu02010,mmu04024,mmu04976	Antifolate resistance|ABC transporters|cAMP signaling pathway|Bile secretion
Acer2	0.71660238	-0.48075526	0.014171568	Down	2.576064845	2.216151694	2.925227996	1.945804958	1.60285329	1.965180719	alkaline ceramidase 2	GO:0001953,GO:0005794,GO:0006629,GO:0006665,GO:0006672,GO:0006919,GO:0006974,GO:0008284,GO:0010506,GO:0010942,GO:0016020,GO:0016021,GO:0016787,GO:0016811,GO:0017040,GO:0030173,GO:0030330,GO:0032526,GO:0033629,GO:0042981,GO:0046512,GO:0046514,GO:0046872,GO:0071633,GO:0090285,GO:0102121	negative regulation of cell-matrix adhesion|Golgi apparatus|lipid metabolic process|sphingolipid metabolic process|ceramide metabolic process|activation of cysteine-type endopeptidase activity involved in apoptotic process|cellular response to DNA damage stimulus|positive regulation of cell population proliferation|regulation of autophagy|positive regulation of cell death|membrane|integral compon…	mmu00600,mmu04071	Sphingolipid metabolism|Sphingolipid signaling pathway
Adcyap1	1.27652132	0.352217633	0.005331677	Up	3.875155097	4.315932404	3.568384084	4.971693533	5.261728022	4.729432996	adenylate cyclase activating polypeptide 1	GO:0001541,GO:0001662,GO:0001821,GO:0001932,GO:0002865,GO:0002878,GO:0005102,GO:0005179,GO:0005184,GO:0005576,GO:0005615,GO:0007186,GO:0007189,GO:0007190,GO:0007204,GO:0007218,GO:0007399,GO:0008277,GO:0008284,GO:0010628,GO:0010656,GO:0010976,GO:0016521,GO:0019233,GO:0019933,GO:0030073,GO:0031175,GO:0031858,GO:0032755,GO:0032880,GO:0034260,GO:0043005,GO:0043195,GO:0043204,GO:0043267,GO:0043547,GO:…	ovarian follicle development|behavioral fear response|histamine secretion|regulation of protein phosphorylation|negative regulation of acute inflammatory response to antigenic stimulus|negative regulation of acute inflammatory response to non-antigenic stimulus|signaling receptor binding|hormone activity|neuropeptide hormone activity|extracellular region|extracellular space|G protein-coupled rece…	mmu04024,mmu04080,mmu04713,mmu04911,mmu04924	cAMP signaling pathway|Neuroactive ligand-receptor interaction|Circadian entrainment|Insulin secretion|Renin secretion
Adipor2	0.731641986	-0.450790226	9.24E-06	Down	17.19916359	17.39807322	23.91741223	14.19515922	13.48116199	14.62982234	adiponectin receptor 2	GO:0001934,GO:0005515,GO:0005886,GO:0006629,GO:0006631,GO:0009755,GO:0010629,GO:0016020,GO:0016021,GO:0019395,GO:0030308,GO:0031226,GO:0033211,GO:0038023,GO:0042593,GO:0042802,GO:0046326,GO:0046872,GO:0055100,GO:0061042,GO:0061871,GO:0097003,GO:0120162	positive regulation of protein phosphorylation|protein binding|plasma membrane|lipid metabolic process|fatty acid metabolic process|hormone-mediated signaling pathway|negative regulation of gene expression|membrane|integral component of membrane|fatty acid oxidation|negative regulation of cell growth|intrinsic component of plasma membrane|adiponectin-activated signaling pathway|signaling receptor…	mmu04152,mmu04211,mmu04920,mmu04932	AMPK signaling pathway|Longevity regulating pathway|Adipocytokine signaling pathway|Non-alcoholic fatty liver disease
Alpl	1.426373378	0.512351682	0.012677185	Up	3.114805757	2.953165663	2.020044486	3.555247849	3.75840714	4.063418889	alkaline phosphatase, liver/bone/kidney	GO:0001958,GO:0003006,GO:0003824,GO:0004035,GO:0005515,GO:0005615,GO:0005886,GO:0016020,GO:0016311,GO:0016462,GO:0016787,GO:0016791,GO:0031012,GO:0031225,GO:0046677,GO:0046872,GO:0051384,GO:0065010,GO:0071407	endochondral ossification|developmental process involved in reproduction|catalytic activity|alkaline phosphatase activity|protein binding|extracellular space|plasma membrane|membrane|dephosphorylation|pyrophosphatase activity|hydrolase activity|phosphatase activity|extracellular matrix|anchored component of membrane|response to antibiotic|metal ion binding|response to glucocorticoid|extracellular…	mmu00730,mmu00790	Thiamine metabolism|Folate biosynthesis
Anln	1.227806177	0.296082833	0.003031842	Up	5.367939837	5.733343206	6.300279216	6.921329886	7.130049027	7.250025841	anillin, actin binding protein	GO:0000281,GO:0000915,GO:0002244,GO:0003779,GO:0005634,GO:0005654,GO:0005737,GO:0005826,GO:0005856,GO:0007049,GO:0015629,GO:0030496,GO:0031106,GO:0032059,GO:0042995,GO:0051301,GO:0090521,GO:0099738,GO:1904172	mitotic cytokinesis|actomyosin contractile ring assembly|hematopoietic progenitor cell differentiation|actin binding|nucleus|nucleoplasm|cytoplasm|actomyosin contractile ring|cytoskeleton|cell cycle|actin cytoskeleton|midbody|septin ring organization|bleb|cell projection|cell division|glomerular visceral epithelial cell migration|cell cortex region|positive regulation of bleb assembly
Ano2	0.637702503	-0.649044551	0.015946601	Down	1.331392573	1.927363536	2.245151416	1.309241352	1.018101243	1.124854887	anoctamin 2	GO:0005229,GO:0005254,GO:0005515,GO:0005654,GO:0005886,GO:0006811,GO:0006821,GO:0016020,GO:0016021,GO:0017128,GO:0034707,GO:0042802,GO:0046983,GO:0055085,GO:0097730,GO:1902476	intracellular calcium activated chloride channel activity|chloride channel activity|protein binding|nucleoplasm|plasma membrane|ion transport|chloride transport|membrane|integral component of membrane|phospholipid scramblase activity|chloride channel complex|identical protein binding|protein dimerization activity|transmembrane transport|non-motile cilium|chloride transmembrane transport	mmu04740	Olfactory transduction
Apaf1	0.798728509	-0.324222886	0.044781782	Down	2.414283136	2.97544576	3.184107617	2.258946831	2.23767204	2.303377698	apoptotic peptidase activating factor 1	GO:0000166,GO:0001843,GO:0005524,GO:0005634,GO:0005737,GO:0005829,GO:0006915,GO:0006919,GO:0007275,GO:0007420,GO:0008635,GO:0008656,GO:0010659,GO:0030900,GO:0031072,GO:0032991,GO:0042802,GO:0042981,GO:0043293,GO:0043531,GO:0051402,GO:0070059,GO:0071560,GO:0097190,GO:1902510,GO:2001235	nucleotide binding|neural tube closure|ATP binding|nucleus|cytoplasm|cytosol|apoptotic process|activation of cysteine-type endopeptidase activity involved in apoptotic process|multicellular organism development|brain development|activation of cysteine-type endopeptidase activity involved in apoptotic process by cytochrome c|cysteine-type endopeptidase activator activity involved in apoptotic proc…	mmu01524,mmu04115,mmu04210,mmu04215,mmu05010,mmu05012,mmu05014,mmu05016,mmu05020,mmu05022,mmu05134,mmu05152,mmu05160,mmu05161,mmu05162,mmu05164,mmu05168,mmu05169,mmu05200,mmu05222,mmu05417	Platinum drug resistance|p53 signaling pathway|Apoptosis|Apoptosis - multiple species|Alzheimer disease|Parkinson disease|Amyotrophic lateral sclerosis|Huntington disease|Prion disease|Pathways of neurodegeneration - multiple diseases|Legionellosis|Tuberculosis|Hepatitis C|Hepatitis B|Measles|Influenza A|Herpes simplex virus 1 infection|Epstein-Barr virus infection|Pathways in cancer|Small cell l…
Apoc1	2.199259204	1.13701765	0.049767699	Up	1.386482129	1.882621011	0.854849507	3.513226617	2.756591814	2.517311367	apolipoprotein C-I	GO:0004859,GO:0005504,GO:0005576,GO:0006641,GO:0006869,GO:0008203,GO:0010916,GO:0032375,GO:0034361,GO:0034364,GO:0034447,GO:0042157,GO:0050995,GO:0051005	phospholipase inhibitor activity|fatty acid binding|extracellular region|triglyceride metabolic process|lipid transport|cholesterol metabolic process|negative regulation of very-low-density lipoprotein particle clearance|negative regulation of cholesterol transport|very-low-density lipoprotein particle|high-density lipoprotein particle|very-low-density lipoprotein particle clearance|lipoprotein m…	mmu04979	Cholesterol metabolism
Apol9a	0.093411564	-3.420255028	0.016937498	Down	0.158373423	0.282954976	0.298365	0	0.054289082	0.026624484	apolipoprotein L 9a	GO:0008289	lipid binding
Apol9b	0.233756685	-2.096920469	0.029025405	Down	0.196649027	0.231883993	0.424360777	0.040402033	0.060668674	0.099177227	apolipoprotein L 9b	GO:0008289	lipid binding
Apold1	0.63977977	-0.644352721	0.017029648	Down	2.572844731	2.12285161	1.570289938	1.489683492	1.202658552	1.258258219	apolipoprotein L domain containing 1	GO:0001525,GO:0008289,GO:0045601	angiogenesis|lipid binding|regulation of endothelial cell differentiation
Arhgef19	1.292104372	0.369722611	0.032057161	Up	4.317369378	3.436198138	2.995429238	3.941142463	4.903434027	4.950945803	Rho guanine nucleotide exchange factor (GEF) 19	GO:0005085,GO:0005096,GO:0032956,GO:0042060,GO:0043547,GO:0090630	guanyl-nucleotide exchange factor activity|GTPase activator activity|regulation of actin cytoskeleton organization|wound healing|positive regulation of GTPase activity|activation of GTPase activity
Arl4d	0.624675693	-0.678820702	9.35E-07	Down	18.08192072	20.85308557	22.12203169	10.50546413	12.87931859	14.91240843	ADP-ribosylation factor-like 4D	GO:0000166,GO:0005525,GO:0005634,GO:0005737,GO:0005886,GO:0006886,GO:0016020,GO:0016192	nucleotide binding|GTP binding|nucleus|cytoplasm|plasma membrane|intracellular protein transport|membrane|vesicle-mediated transport
Asb4	1.779230367	0.831253317	0.048094751	Up	0.33892672	0.900407517	0.378566448	0.968811689	1.045631145	0.668868344	ankyrin repeat and SOCS box-containing 4	GO:0004842,GO:0019899,GO:0031462,GO:0031466,GO:0031625,GO:0035556,GO:0051865,GO:0061630,GO:2001214	ubiquitin-protein transferase activity|enzyme binding|Cul2-RING ubiquitin ligase complex|Cul5-RING ubiquitin ligase complex|ubiquitin protein ligase binding|intracellular signal transduction|protein autoubiquitination|ubiquitin protein ligase activity|positive regulation of vasculogenesis
Atp10a	0.672343244	-0.572730151	0.003301851	Down	2.327609393	1.802515247	3.127806004	1.575384478	1.569084857	1.62539685	ATPase, class V, type 10A	GO:0000166,GO:0000287,GO:0005524,GO:0005783,GO:0005886,GO:0005887,GO:0006869,GO:0015914,GO:0016020,GO:0016021,GO:0045332,GO:0046872,GO:0140326,GO:0140345,GO:0140351,GO:1903527,GO:1990531	nucleotide binding|magnesium ion binding|ATP binding|endoplasmic reticulum|plasma membrane|integral component of plasma membrane|lipid transport|phospholipid transport|membrane|integral component of membrane|phospholipid translocation|metal ion binding|ATPase-coupled intramembrane lipid transporter activity|phosphatidylcholine flippase activity|glycosylceramide flippase activity|positive regulati…
B2m	0.701056189	-0.512398015	0.037126758	Down	169.378345	154.1873768	106.2840746	94.47775303	95.9917015	105.2895959	beta-2 microglobulin	GO:0001916,GO:0002237,GO:0002376,GO:0002474,GO:0002481,GO:0002726,GO:0003254,GO:0005515,GO:0005576,GO:0005615,GO:0005794,GO:0005829,GO:0005886,GO:0006826,GO:0006955,GO:0006968,GO:0007275,GO:0007611,GO:0009897,GO:0010977,GO:0019731,GO:0019885,GO:0030670,GO:0032092,GO:0033077,GO:0034756,GO:0042026,GO:0042612,GO:0042802,GO:0042803,GO:0042824,GO:0045087,GO:0045646,GO:0048260,GO:0050680,GO:0050768,GO:…	positive regulation of T cell mediated cytotoxicity|response to molecule of bacterial origin|immune system process|antigen processing and presentation of peptide antigen via MHC class I|antigen processing and presentation of exogenous protein antigen via MHC class Ib, TAP-dependent|positive regulation of T cell cytokine production|regulation of membrane depolarization|protein binding|extracellula…	mmu04612,mmu05163,mmu05166,mmu05168,mmu05169,mmu05170	Antigen processing and presentation|Human cytomegalovirus infection|Human T-cell leukemia virus 1 infection|Herpes simplex virus 1 infection|Epstein-Barr virus infection|Human immunodeficiency virus 1 infection
Baiap2l2	0.597412277	-0.74320121	0.040206874	Down	1.046418056	0.891638052	1.006369859	0.771756102	0.496666159	0.514214565	BAI1-associated protein 2-like 2	GO:0005543,GO:0005654,GO:0005829,GO:0005886,GO:0007009,GO:0008289,GO:0012506,GO:0016020,GO:0030054,GO:0030838,GO:0031410,GO:0042802,GO:0044291,GO:0051017,GO:0051764,GO:0061024,GO:0071439,GO:2000251	phospholipid binding|nucleoplasm|cytosol|plasma membrane|plasma membrane organization|lipid binding|vesicle membrane|membrane|cell junction|positive regulation of actin filament polymerization|cytoplasmic vesicle|identical protein binding|cell-cell contact zone|actin filament bundle assembly|actin crosslink formation|membrane organization|clathrin complex|positive regulation of actin cytoskeleton…
Banp	0.776141208	-0.36560894	0.026055296	Down	5.18009593	6.266354482	7.18983717	4.397478197	4.883157012	5.079880565	BTG3 associated nuclear protein	GO:0002039,GO:0003677,GO:0005515,GO:0005634,GO:0005654,GO:0006325,GO:0007049,GO:0007275,GO:0016604,GO:0034504,GO:0042177,GO:0042802,GO:0045893	p53 binding|DNA binding|protein binding|nucleus|nucleoplasm|chromatin organization|cell cycle|multicellular organism development|nuclear body|protein localization to nucleus|negative regulation of protein catabolic process|identical protein binding|positive regulation of transcription, DNA-templated
BC147527	0.132245458	-2.918709916	0.0246247	Down	0.168722921	0.120578287	0.144483076	0.072217802	0	0.01418218	cDNA sequence BC147527
Bst2	0.243583573	-2.037511252	3.95E-18	Down	20.47028756	14.60650004	17.64878656	4.947848992	4.496990384	3.388031552	bone marrow stromal cell antigen 2	GO:0002376,GO:0005737,GO:0005768,GO:0005794,GO:0005886,GO:0008191,GO:0009615,GO:0009986,GO:0016020,GO:0016021,GO:0016324,GO:0031225,GO:0032956,GO:0034341,GO:0035455,GO:0035456,GO:0045071,GO:0045087,GO:0051607,GO:1901253	immune system process|cytoplasm|endosome|Golgi apparatus|plasma membrane|metalloendopeptidase inhibitor activity|response to virus|cell surface|membrane|integral component of membrane|apical plasma membrane|anchored component of membrane|regulation of actin cytoskeleton organization|response to interferon-gamma|response to interferon-alpha|response to interferon-beta|negative regulation of viral …	mmu05168,mmu05170	Herpes simplex virus 1 infection|Human immunodeficiency virus 1 infection
Btbd16	0.439711087	-1.185372184	0.023133576	Down	0.519872149	0.703947831	0.421753163	0.323237853	0.281380759	0.137994924	BTB (POZ) domain containing 16
C1qc	0.80863948	-0.306431453	0.002636882	Down	55.22367383	50.97930695	45.44518136	40.31993277	41.86549461	39.95855785	complement component 1, q subcomponent, C chain	GO:0002376,GO:0005576,GO:0005581,GO:0005615,GO:0006958,GO:0030853,GO:0045087,GO:0045202,GO:0045650,GO:0098794,GO:0098883	immune system process|extracellular region|collagen trimer|extracellular space|complement activation, classical pathway|negative regulation of granulocyte differentiation|innate immune response|synapse|negative regulation of macrophage differentiation|postsynapse|synapse pruning	mmu04610,mmu05020,mmu05133,mmu05142,mmu05150,mmu05171,mmu05322	Complement and coagulation cascades|Prion disease|Pertussis|Chagas disease|Staphylococcus aureus infection|Coronavirus disease - COVID-19|Systemic lupus erythematosus
C4b	0.73124279	-0.4515776	0.000890309	Down	7.303320779	5.643701304	4.708575747	4.447661805	4.548643813	3.75407176	complement component 4B (Chido blood group)	GO:0001848,GO:0001849,GO:0005576,GO:0005615,GO:0006956,GO:0016064,GO:0030246,GO:0030424,GO:0030425,GO:0043025,GO:0045202,GO:0106139	complement binding|complement component C1q complex binding|extracellular region|extracellular space|complement activation|immunoglobulin mediated immune response|carbohydrate binding|axon|dendrite|neuronal cell body|synapse|symbiont cell surface	mmu04610,mmu05133,mmu05150,mmu05171,mmu05322	Complement and coagulation cascades|Pertussis|Staphylococcus aureus infection|Coronavirus disease - COVID-19|Systemic lupus erythematosus
Cables1	0.805821681	-0.311467472	0.014123707	Down	8.639239409	8.834153967	9.664711963	7.332697094	7.057093417	7.431759332	CDK5 and Abl enzyme substrate 1	GO:0000082,GO:0005515,GO:0005634,GO:0005654,GO:0005737,GO:0005829,GO:0007049,GO:0007399,GO:0042995,GO:0051301,GO:0051726	G1/S transition of mitotic cell cycle|protein binding|nucleus|nucleoplasm|cytoplasm|cytosol|cell cycle|nervous system development|cell projection|cell division|regulation of cell cycle
Cacng5	0.82524465	-0.277106215	0.049348082	Down	7.960600633	6.178367912	4.420939929	6.340547215	4.203584844	4.586892327	calcium channel, voltage-dependent, gamma subunit 5	GO:0005245,GO:0005886,GO:0006816,GO:0014069,GO:0016020,GO:0016021,GO:0016247,GO:0019226,GO:0030054,GO:0032281,GO:0045202,GO:0045211,GO:0051968,GO:0098839,GO:0098943,GO:0098962,GO:0098970,GO:0098978,GO:0099055,GO:0099590,GO:2000311	voltage-gated calcium channel activity|plasma membrane|calcium ion transport|postsynaptic density|membrane|integral component of membrane|channel regulator activity|transmission of nerve impulse|cell junction|AMPA glutamate receptor complex|synapse|postsynaptic membrane|positive regulation of synaptic transmission, glutamatergic|postsynaptic density membrane|neurotransmitter receptor transport, p…	mmu04010,mmu04260,mmu04261,mmu04921,mmu05410,mmu05412,mmu05414	MAPK signaling pathway|Cardiac muscle contraction|Adrenergic signaling in cardiomyocytes|Oxytocin signaling pathway|Hypertrophic cardiomyopathy|Arrhythmogenic right ventricular cardiomyopathy|Dilated cardiomyopathy
Car12	1.221710258	0.288902175	0.025680506	Up	4.296682239	4.586559701	3.606579348	4.915602112	5.63720331	4.662412373	carbonic anhydrase 12	GO:0004089,GO:0005886,GO:0006730,GO:0006885,GO:0008270,GO:0015670,GO:0016020,GO:0016021,GO:0016829,GO:0016836,GO:0046872,GO:0055064	carbonate dehydratase activity|plasma membrane|one-carbon metabolic process|regulation of pH|zinc ion binding|carbon dioxide transport|membrane|integral component of membrane|lyase activity|hydro-lyase activity|metal ion binding|chloride ion homeostasis	mmu00910	Nitrogen metabolism
Car2	1.228553744	0.296960971	0.000175525	Up	109.3581905	109.7865305	89.29579494	116.9055552	132.0161566	128.37268	carbonic anhydrase 2	GO:0002009,GO:0004064,GO:0004089,GO:0005615,GO:0005737,GO:0005829,GO:0005886,GO:0005902,GO:0006730,GO:0006885,GO:0008270,GO:0015670,GO:0016020,GO:0016323,GO:0016829,GO:0016836,GO:0030424,GO:0032230,GO:0032849,GO:0038166,GO:0043209,GO:0044070,GO:0045177,GO:0045672,GO:0045780,GO:0046872,GO:0046903,GO:0051453,GO:2001150,GO:2001225	morphogenesis of an epithelium|arylesterase activity|carbonate dehydratase activity|extracellular space|cytoplasm|cytosol|plasma membrane|microvillus|one-carbon metabolic process|regulation of pH|zinc ion binding|carbon dioxide transport|membrane|basolateral plasma membrane|lyase activity|hydro-lyase activity|axon|positive regulation of synaptic transmission, GABAergic|positive regulation of cell…	mmu00910,mmu04964,mmu04966,mmu04971,mmu04972,mmu04976	Nitrogen metabolism|Proximal tubule bicarbonate reclamation|Collecting duct acid secretion|Gastric acid secretion|Pancreatic secretion|Bile secretion
Cartpt	1.848239285	0.88615155	0.007026866	Up	10.82670883	14.61729235	12.08773485	14.78908344	42.18851063	19.18484282	CART prepropeptide	GO:0000186,GO:0001678,GO:0005184,GO:0005576,GO:0005615,GO:0007186,GO:0007218,GO:0007268,GO:0008343,GO:0009267,GO:0030141,GO:0032099,GO:0032812,GO:0032922,GO:0045671,GO:0045777,GO:0045779,GO:0046850,GO:0050796,GO:0051971,GO:0070093,GO:0070253	activation of MAPKK activity|cellular glucose homeostasis|neuropeptide hormone activity|extracellular region|extracellular space|G protein-coupled receptor signaling pathway|neuropeptide signaling pathway|chemical synaptic transmission|adult feeding behavior|cellular response to starvation|secretory granule|negative regulation of appetite|positive regulation of epinephrine secretion|circadian reg…
Cbln4	1.267984225	0.342536797	0.013954104	Up	7.830214377	7.609355813	7.294335722	8.551114136	10.36651855	9.946466039	cerebellin 4 precursor protein	GO:0005515,GO:0005576,GO:0005615,GO:0009306,GO:0030054,GO:0045202,GO:0098982,GO:1904862	protein binding|extracellular region|extracellular space|protein secretion|cell junction|synapse|GABA-ergic synapse|inhibitory synapse assembly
Ccdc190	1.258874524	0.332134492	0.038149297	Up	5.692314645	7.884942951	5.969781612	7.339456262	9.322771425	7.797344449	coiled-coil domain containing 190
Ccl28	3.240962683	1.69642241	0.035782467	Up	0.096006387	1.106355944	0.110988195	0.825973977	1.172425326	0.44788036	chemokine (C-C motif) ligand 28	GO:0001954,GO:0005125,GO:0005576,GO:0005615,GO:0006935,GO:0006955,GO:0007204,GO:0008009,GO:0030141,GO:0031640,GO:0051715,GO:0060326,GO:0061844,GO:1903237	positive regulation of cell-matrix adhesion|cytokine activity|extracellular region|extracellular space|chemotaxis|immune response|positive regulation of cytosolic calcium ion concentration|chemokine activity|secretory granule|killing of cells of other organism|cytolysis in other organism|cell chemotaxis|antimicrobial humoral immune response mediated by antimicrobial peptide|negative regulation of…	mmu04060,mmu04061,mmu04062,mmu04672	Cytokine-cytokine receptor interaction|Viral protein interaction with cytokine and cytokine receptor|Chemokine signaling pathway|Intestinal immune network for IgA production
Ccn2	0.792804051	-0.334963761	0.009388871	Down	15.40697253	16.72154397	17.5840413	15.03893808	11.11062315	13.41262419	cellular communication network factor 2	GO:0001502,GO:0001503,GO:0001525,GO:0001894,GO:0001934,GO:0001968,GO:0005178,GO:0005520,GO:0005576,GO:0005615,GO:0005801,GO:0005829,GO:0005938,GO:0007155,GO:0007160,GO:0007165,GO:0007229,GO:0008022,GO:0008083,GO:0008201,GO:0008284,GO:0008543,GO:0010628,GO:0010629,GO:0010942,GO:0016477,GO:0030154,GO:0030324,GO:0031012,GO:0032330,GO:0032967,GO:0035556,GO:0035988,GO:0043280,GO:0045597,GO:0046330,GO:…	cartilage condensation|ossification|angiogenesis|tissue homeostasis|positive regulation of protein phosphorylation|fibronectin binding|integrin binding|insulin-like growth factor binding|extracellular region|extracellular space|cis-Golgi network|cytosol|cell cortex|cell adhesion|cell-matrix adhesion|signal transduction|integrin-mediated signaling pathway|protein C-terminus binding|growth factor a…	mmu04371,mmu04390	Apelin signaling pathway|Hippo signaling pathway
Ccn4	0.626061598	-0.675623485	0.045772269	Down	0.957147788	0.993296309	0.64873447	0.753121534	0.481682008	0.41082919	cellular communication network factor 4	GO:0001649,GO:0001817,GO:0005178,GO:0005520,GO:0005576,GO:0005615,GO:0005737,GO:0005829,GO:0007155,GO:0007165,GO:0008201,GO:0014911,GO:0016055,GO:0030177,GO:0030316,GO:0031012,GO:0032331,GO:0042593,GO:0045599,GO:0045669,GO:0048661,GO:0050729,GO:0060348,GO:0060548,GO:0061051,GO:0090303	osteoblast differentiation|regulation of cytokine production|integrin binding|insulin-like growth factor binding|extracellular region|extracellular space|cytoplasm|cytosol|cell adhesion|signal transduction|heparin binding|positive regulation of smooth muscle cell migration|Wnt signaling pathway|positive regulation of Wnt signaling pathway|osteoclast differentiation|extracellular matrix|negative r…	mmu04310	Wnt signaling pathway
Cd274	0.526399321	-0.925770466	0.005951068	Down	1.101234551	1.019523011	1.285941747	0.719890773	0.437549832	0.656372921	CD274 antigen	GO:0002250,GO:0002376,GO:0002845,GO:0005515,GO:0005654,GO:0005768,GO:0005886,GO:0006955,GO:0007165,GO:0007166,GO:0009897,GO:0009986,GO:0015629,GO:0016020,GO:0016021,GO:0030335,GO:0031295,GO:0031901,GO:0032689,GO:0032693,GO:0032733,GO:0034097,GO:0042102,GO:0042130,GO:0046007,GO:0055038,GO:0070062,GO:0071222,GO:1901998,GO:1903556,GO:1905404,GO:2000562,GO:2001186	adaptive immune response|immune system process|positive regulation of tolerance induction to tumor cell|protein binding|nucleoplasm|endosome|plasma membrane|immune response|signal transduction|cell surface receptor signaling pathway|external side of plasma membrane|cell surface|actin cytoskeleton|membrane|integral component of membrane|positive regulation of cell migration|T cell costimulation|ea…	mmu04514,mmu05235	Cell adhesion molecules|PD-L1 expression and PD-1 checkpoint pathway in cancer
Cdc42ep1	1.211590405	0.276902059	0.039833441	Up	12.55004498	10.5597194	8.590718162	13.01635259	12.26395051	12.69952299	CDC42 effector protein (Rho GTPase binding) 1	GO:0005515,GO:0005737,GO:0005856,GO:0005886,GO:0007266,GO:0008360,GO:0016020,GO:0030838,GO:0031274	protein binding|cytoplasm|cytoskeleton|plasma membrane|Rho protein signal transduction|regulation of cell shape|membrane|positive regulation of actin filament polymerization|positive regulation of pseudopodium assembly
Cdhr1	0.411508671	-1.281005264	0.003186749	Down	15.09084633	7.576282463	2.8492795	6.351199613	1.771525284	2.011314166	cadherin-related family member 1	GO:0005509,GO:0005515,GO:0005886,GO:0005887,GO:0007155,GO:0007156,GO:0008594,GO:0009987,GO:0016020,GO:0016021,GO:0035845,GO:0042622,GO:0045494	calcium ion binding|protein binding|plasma membrane|integral component of plasma membrane|cell adhesion|homophilic cell adhesion via plasma membrane adhesion molecules|photoreceptor cell morphogenesis|cellular process|membrane|integral component of membrane|photoreceptor cell outer segment organization|photoreceptor outer segment membrane|photoreceptor cell maintenance
Cdkn1a	0.617768423	-0.694861964	6.11E-06	Down	10.41250803	10.08353694	12.58659066	6.304145929	6.750671309	7.306302539	cyclin-dependent kinase inhibitor 1A (P21)	GO:0000079,GO:0000082,GO:0000086,GO:0000307,GO:0004860,GO:0004861,GO:0005515,GO:0005634,GO:0005654,GO:0005730,GO:0005737,GO:0005829,GO:0006606,GO:0006974,GO:0006977,GO:0006978,GO:0007049,GO:0007095,GO:0007346,GO:0007507,GO:0008285,GO:0009411,GO:0010629,GO:0010942,GO:0016604,GO:0019901,GO:0019912,GO:0030308,GO:0030332,GO:0030890,GO:0031625,GO:0031668,GO:0032091,GO:0032991,GO:0034198,GO:0042060,GO:…	regulation of cyclin-dependent protein serine/threonine kinase activity|G1/S transition of mitotic cell cycle|G2/M transition of mitotic cell cycle|cyclin-dependent protein kinase holoenzyme complex|protein kinase inhibitor activity|cyclin-dependent protein serine/threonine kinase inhibitor activity|protein binding|nucleus|nucleoplasm|nucleolus|cytoplasm|cytosol|protein import into nucleus|cellul…	mmu01522,mmu01524,mmu04012,mmu04066,mmu04068,mmu04110,mmu04115,mmu04151,mmu04218,mmu04630,mmu04921,mmu04928,mmu04934,mmu05160,mmu05161,mmu05163,mmu05165,mmu05166,mmu05167,mmu05169,mmu05200,mmu05202,mmu05203,mmu05205,mmu05206,mmu05210,mmu05211,mmu05212,mmu05213,mmu05214,mmu05215,mmu05216,mmu05217,mmu05218,mmu05219,mmu05220,mmu05222,mmu05223,mmu05224,mmu05225,mmu05226	Endocrine resistance|Platinum drug resistance|ErbB signaling pathway|HIF-1 signaling pathway|FoxO signaling pathway|Cell cycle|p53 signaling pathway|PI3K-Akt signaling pathway|Cellular senescence|JAK-STAT signaling pathway|Oxytocin signaling pathway|Parathyroid hormone synthesis, secretion and action|Cushing syndrome|Hepatitis C|Hepatitis B|Human cytomegalovirus infection|Human papillomavirus inf…
Cebpd	0.60747733	-0.719097525	0.003158878	Down	3.376063535	3.546202092	4.749836375	2.374137881	2.283504467	2.354028535	CCAAT/enhancer binding protein (C/EBP), delta	GO:0000976,GO:0000978,GO:0000981,GO:0001228,GO:0002244,GO:0003677,GO:0003700,GO:0005515,GO:0005634,GO:0005654,GO:0006355,GO:0006357,GO:0042802,GO:0043565,GO:0045444,GO:0045595,GO:0045669,GO:0045892,GO:0045944,GO:0048839,GO:1990837	transcription cis-regulatory region binding|RNA polymerase II cis-regulatory region sequence-specific DNA binding|DNA-binding transcription factor activity, RNA polymerase II-specific|DNA-binding transcription activator activity, RNA polymerase II-specific|hematopoietic progenitor cell differentiation|DNA binding|DNA-binding transcription factor activity|protein binding|nucleus|nucleoplasm|regula…
Ch25h	0.318656833	-1.649924496	0.014605761	Down	1.312049218	0.884078943	0.963044222	0.192545561	0.501160555	0.340310029	cholesterol 25-hydroxylase	GO:0000254,GO:0001567,GO:0004497,GO:0005506,GO:0005783,GO:0005789,GO:0006629,GO:0006694,GO:0008202,GO:0008203,GO:0008395,GO:0008610,GO:0016020,GO:0016021,GO:0016126,GO:0016491,GO:0035754,GO:0046872	C-4 methylsterol oxidase activity|cholesterol 25-hydroxylase activity|monooxygenase activity|iron ion binding|endoplasmic reticulum|endoplasmic reticulum membrane|lipid metabolic process|steroid biosynthetic process|steroid metabolic process|cholesterol metabolic process|steroid hydroxylase activity|lipid biosynthetic process|membrane|integral component of membrane|sterol biosynthetic process|oxi…	mmu00120	Primary bile acid biosynthesis
Chdh	1.421309029	0.507220267	0.029818406	Up	0.999635336	1.024997314	0.982563401	1.410854635	1.510712807	1.350251398	choline dehydrogenase	GO:0005739,GO:0005743,GO:0008812,GO:0016020,GO:0016491,GO:0016614,GO:0019285,GO:0050660	mitochondrion|mitochondrial inner membrane|choline dehydrogenase activity|membrane|oxidoreductase activity|oxidoreductase activity, acting on CH-OH group of donors|glycine betaine biosynthetic process from choline|flavin adenine dinucleotide binding	mmu00260	Glycine, serine and threonine metabolism
Chrm4	0.755308615	-0.404861854	0.000355296	Down	11.5768439	11.16019218	12.33855704	9.083327691	8.864763912	8.49890497	cholinergic receptor, muscarinic 4	GO:0004930,GO:0004993,GO:0005085,GO:0005737,GO:0005886,GO:0005887,GO:0007165,GO:0007186,GO:0007187,GO:0007197,GO:0007268,GO:0014069,GO:0016020,GO:0016021,GO:0016907,GO:0030054,GO:0030425,GO:0030594,GO:0032279,GO:0040012,GO:0042383,GO:0043025,GO:0043679,GO:0045202,GO:0045211,GO:0098978,GO:0099056,GO:0099061	G protein-coupled receptor activity|G protein-coupled serotonin receptor activity|guanyl-nucleotide exchange factor activity|cytoplasm|plasma membrane|integral component of plasma membrane|signal transduction|G protein-coupled receptor signaling pathway|G protein-coupled receptor signaling pathway, coupled to cyclic nucleotide second messenger|adenylate cyclase-inhibiting G protein-coupled acetyl…	mmu04080,mmu04725,mmu04810	Neuroactive ligand-receptor interaction|Cholinergic synapse|Regulation of actin cytoskeleton
Chrna3	2.448701212	1.292016749	0.001111309	Up	0.376525049	0.504533688	0.217640913	0.773580106	1.040623894	0.783317783	cholinergic receptor, nicotinic, alpha polypeptide 3	GO:0004888,GO:0005216,GO:0005230,GO:0005515,GO:0005886,GO:0005887,GO:0005892,GO:0006811,GO:0006937,GO:0006940,GO:0007165,GO:0007171,GO:0007268,GO:0007271,GO:0007399,GO:0007626,GO:0014056,GO:0014069,GO:0015464,GO:0016020,GO:0016021,GO:0022848,GO:0030054,GO:0030425,GO:0030594,GO:0032991,GO:0034220,GO:0035095,GO:0042166,GO:0042391,GO:0042493,GO:0043005,GO:0043025,GO:0044853,GO:0044877,GO:0045202,GO:…	transmembrane signaling receptor activity|ion channel activity|extracellular ligand-gated ion channel activity|protein binding|plasma membrane|integral component of plasma membrane|acetylcholine-gated channel complex|ion transport|regulation of muscle contraction|regulation of smooth muscle contraction|signal transduction|activation of transmembrane receptor protein tyrosine kinase activity|chemi…	mmu04080,mmu04725	Neuroactive ligand-receptor interaction|Cholinergic synapse
Chrnb3	1.590887368	0.669831699	0.045503685	Up	0.695272978	0.461387359	0.771165963	0.816260387	1.07817648	1.146574243	cholinergic receptor, nicotinic, beta polypeptide 3	GO:0004888,GO:0005216,GO:0005230,GO:0005886,GO:0005887,GO:0005892,GO:0006811,GO:0007165,GO:0007268,GO:0007271,GO:0015464,GO:0016020,GO:0016021,GO:0022848,GO:0030054,GO:0030594,GO:0032991,GO:0034220,GO:0035094,GO:0042166,GO:0042391,GO:0043005,GO:0045202,GO:0045211,GO:0050877,GO:0098691,GO:2000300	transmembrane signaling receptor activity|ion channel activity|extracellular ligand-gated ion channel activity|plasma membrane|integral component of plasma membrane|acetylcholine-gated channel complex|ion transport|signal transduction|chemical synaptic transmission|synaptic transmission, cholinergic|acetylcholine receptor activity|membrane|integral component of membrane|acetylcholine-gated cation…	mmu04080	Neuroactive ligand-receptor interaction
Ciart	0.672318609	-0.572783013	0.003522668	Down	5.720894924	5.993826181	8.119388486	4.790195864	4.329165169	4.072019595	circadian associated repressor of transcription	GO:0000976,GO:0000978,GO:0005515,GO:0005634,GO:0032922,GO:0045475,GO:0045892,GO:0048511,GO:0070888	transcription cis-regulatory region binding|RNA polymerase II cis-regulatory region sequence-specific DNA binding|protein binding|nucleus|circadian regulation of gene expression|locomotor rhythm|negative regulation of transcription, DNA-templated|rhythmic process|E-box binding
Cldn11	0.832445861	-0.264571646	3.90E-05	Down	152.8289428	145.0918144	145.0724466	120.2123649	128.2753556	119.8579677	claudin 11	GO:0005198,GO:0005515,GO:0005811,GO:0005883,GO:0005886,GO:0005887,GO:0005923,GO:0007155,GO:0007283,GO:0008366,GO:0016020,GO:0016021,GO:0030054,GO:0030424,GO:0042802,GO:0043209,GO:0045178,GO:0070160,GO:0070830,GO:0120192	structural molecule activity|protein binding|lipid droplet|neurofilament|plasma membrane|integral component of plasma membrane|bicellular tight junction|cell adhesion|spermatogenesis|axon ensheathment|membrane|integral component of membrane|cell junction|axon|identical protein binding|myelin sheath|basal part of cell|tight junction|bicellular tight junction assembly|tight junction assembly	mmu04514,mmu04530,mmu04670,mmu05160	Cell adhesion molecules|Tight junction|Leukocyte transendothelial migration|Hepatitis C
Clk1	0.825929515	-0.275909429	0.024082702	Down	16.31361643	20.87743859	23.08986407	15.34985836	15.2801515	18.8542087	CDC-like kinase 1	GO:0000166,GO:0004672,GO:0004674,GO:0004712,GO:0004713,GO:0005515,GO:0005524,GO:0005634,GO:0005737,GO:0006468,GO:0016301,GO:0016310,GO:0016740,GO:0018105,GO:0018107,GO:0018108,GO:0043484,GO:0046777	nucleotide binding|protein kinase activity|protein serine/threonine kinase activity|protein serine/threonine/tyrosine kinase activity|protein tyrosine kinase activity|protein binding|ATP binding|nucleus|cytoplasm|protein phosphorylation|kinase activity|phosphorylation|transferase activity|peptidyl-serine phosphorylation|peptidyl-threonine phosphorylation|peptidyl-tyrosine phosphorylation|regulati…	mmu05134	Legionellosis
Cmpk2	0.824620058	-0.278198541	0.020764215	Down	9.971715122	10.93045577	13.03555399	8.758993556	9.329925106	9.734258838	cytidine monophosphate (UMP-CMP) kinase 2, mitochondrial	GO:0000166,GO:0004127,GO:0004550,GO:0004798,GO:0005524,GO:0005654,GO:0005737,GO:0005739,GO:0006165,GO:0006221,GO:0006227,GO:0006233,GO:0006235,GO:0009041,GO:0009142,GO:0016301,GO:0016740,GO:0033862,GO:0050145,GO:0071222	nucleotide binding|cytidylate kinase activity|nucleoside diphosphate kinase activity|thymidylate kinase activity|ATP binding|nucleoplasm|cytoplasm|mitochondrion|nucleoside diphosphate phosphorylation|pyrimidine nucleotide biosynthetic process|dUDP biosynthetic process|dTDP biosynthetic process|dTTP biosynthetic process|uridylate kinase activity|nucleoside triphosphate biosynthetic process|kinase …	mmu00240	Pyrimidine metabolism
Cmtm3	0.730707512	-0.452634056	0.037282368	Down	3.834745278	3.425638717	5.094897313	2.765461104	3.126960754	3.027981272	CKLF-like MARVEL transmembrane domain containing 3	GO:0001835,GO:0005125,GO:0005515,GO:0005615,GO:0005737,GO:0005829,GO:0006935,GO:0016020,GO:0016021,GO:0031410,GO:0031965,GO:0050861	blastocyst hatching|cytokine activity|protein binding|extracellular space|cytoplasm|cytosol|chemotaxis|membrane|integral component of membrane|cytoplasmic vesicle|nuclear membrane|positive regulation of B cell receptor signaling pathway
Ctxn2	1.321486265	0.402161431	0.049513375	Up	7.209707072	7.976367967	7.171237529	9.590159142	9.505489014	10.39556361	cortexin 2	GO:0016020,GO:0016021	membrane|integral component of membrane
Cxcl10	0.262613529	-1.928986856	0.028615412	Down	0.744158498	1.196583439	0.477935843	0.382223049	0.191318471	0.093826521	chemokine (C-X-C motif) ligand 10	GO:0002690,GO:0005125,GO:0005576,GO:0005615,GO:0006935,GO:0006952,GO:0006954,GO:0006955,GO:0007186,GO:0007189,GO:0008009,GO:0008201,GO:0008284,GO:0009617,GO:0009897,GO:0010818,GO:0010819,GO:0016525,GO:0030335,GO:0030593,GO:0031640,GO:0042056,GO:0042118,GO:0042127,GO:0042981,GO:0045236,GO:0045662,GO:0048248,GO:0051281,GO:0051607,GO:0061844,GO:0070098,GO:0071222,GO:0090026,GO:1901509,GO:1901740,GO:…	positive regulation of leukocyte chemotaxis|cytokine activity|extracellular region|extracellular space|chemotaxis|defense response|inflammatory response|immune response|G protein-coupled receptor signaling pathway|adenylate cyclase-activating G protein-coupled receptor signaling pathway|chemokine activity|heparin binding|positive regulation of cell population proliferation|response to bacterium|e…	mmu04060,mmu04061,mmu04062,mmu04620,mmu04622,mmu04623,mmu04657,mmu04668,mmu05160,mmu05164,mmu05169,mmu05171	Cytokine-cytokine receptor interaction|Viral protein interaction with cytokine and cytokine receptor|Chemokine signaling pathway|Toll-like receptor signaling pathway|RIG-I-like receptor signaling pathway|Cytosolic DNA-sensing pathway|IL-17 signaling pathway|TNF signaling pathway|Hepatitis C|Influenza A|Epstein-Barr virus infection|Coronavirus disease - COVID-19
Cxcl12	1.227248538	0.295427448	0.006372015	Up	12.01346783	9.336684414	8.318206046	11.9222727	11.36894184	12.70911085	chemokine (C-X-C motif) ligand 12	GO:0001569,GO:0001667,GO:0001764,GO:0001938,GO:0005125,GO:0005178,GO:0005576,GO:0005615,GO:0005634,GO:0005737,GO:0005886,GO:0006935,GO:0006952,GO:0006955,GO:0007281,GO:0007411,GO:0007420,GO:0008009,GO:0008045,GO:0008083,GO:0008284,GO:0008285,GO:0008344,GO:0008354,GO:0009897,GO:0010818,GO:0022029,GO:0030334,GO:0030335,GO:0031100,GO:0031640,GO:0033603,GO:0033622,GO:0038146,GO:0042098,GO:0042379,GO:…	branching involved in blood vessel morphogenesis|ameboidal-type cell migration|neuron migration|positive regulation of endothelial cell proliferation|cytokine activity|integrin binding|extracellular region|extracellular space|nucleus|cytoplasm|plasma membrane|chemotaxis|defense response|immune response|germ cell development|axon guidance|brain development|chemokine activity|motor neuron axon guid…	mmu04060,mmu04061,mmu04062,mmu04064,mmu04360,mmu04670,mmu04672,mmu04810,mmu05163,mmu05200,mmu05323	Cytokine-cytokine receptor interaction|Viral protein interaction with cytokine and cytokine receptor|Chemokine signaling pathway|NF-kappa B signaling pathway|Axon guidance|Leukocyte transendothelial migration|Intestinal immune network for IgA production|Regulation of actin cytoskeleton|Human cytomegalovirus infection|Pathways in cancer|Rheumatoid arthritis
D17H6S56E-5	0.523779451	-0.932968634	0.011483025	Down	1.321187538	0.944190209	1.498099254	0.561602639	0.780848297	0.612710556	DNA segment, Chr 17, human D6S56E 5
Ddit4	0.722207273	-0.469515145	4.37E-05	Down	32.27434175	28.66829284	42.0341312	22.41500004	24.9707222	26.1782676	DNA-damage-inducible transcript 4	GO:0001666,GO:0001764,GO:0005737,GO:0005739,GO:0005829,GO:0006915,GO:0007420,GO:0009968,GO:0010801,GO:0030182,GO:0032006,GO:0032007,GO:0032984,GO:0033137,GO:0042771,GO:0045820,GO:0048011,GO:0051607,GO:0071549,GO:0071889,GO:0072593,GO:1901216,GO:1902532	response to hypoxia|neuron migration|cytoplasm|mitochondrion|cytosol|apoptotic process|brain development|negative regulation of signal transduction|negative regulation of peptidyl-threonine phosphorylation|neuron differentiation|regulation of TOR signaling|negative regulation of TOR signaling|protein-containing complex disassembly|negative regulation of peptidyl-serine phosphorylation|intrinsic a…	mmu04140,mmu04150,mmu04151,mmu05206	Autophagy - animal|mTOR signaling pathway|PI3K-Akt signaling pathway|MicroRNAs in cancer
Ddx58	0.419892995	-1.251906374	2.91E-07	Down	2.102144297	1.86492792	3.798908566	0.936117968	1.096869998	1.086300503	DEAD/H box helicase 58	GO:0000166,GO:0002230,GO:0002376,GO:0002735,GO:0003677,GO:0003690,GO:0003723,GO:0003724,GO:0003725,GO:0003727,GO:0004386,GO:0005515,GO:0005524,GO:0005737,GO:0005829,GO:0005856,GO:0005886,GO:0005923,GO:0008270,GO:0009597,GO:0009615,GO:0010628,GO:0015629,GO:0016020,GO:0016787,GO:0030054,GO:0030334,GO:0031625,GO:0032587,GO:0032725,GO:0032727,GO:0032728,GO:0032755,GO:0032757,GO:0032760,GO:0039529,GO:…	nucleotide binding|positive regulation of defense response to virus by host|immune system process|positive regulation of myeloid dendritic cell cytokine production|DNA binding|double-stranded DNA binding|RNA binding|RNA helicase activity|double-stranded RNA binding|single-stranded RNA binding|helicase activity|protein binding|ATP binding|cytoplasm|cytosol|cytoskeleton|plasma membrane|bicellular t…	mmu04064,mmu04622,mmu04623,mmu05160,mmu05161,mmu05162,mmu05164,mmu05168,mmu05169,mmu05171	NF-kappa B signaling pathway|RIG-I-like receptor signaling pathway|Cytosolic DNA-sensing pathway|Hepatitis C|Hepatitis B|Measles|Influenza A|Herpes simplex virus 1 infection|Epstein-Barr virus infection|Coronavirus disease - COVID-19
Ddx60	0.407027897	-1.296800416	0.008640323	Down	0.34075437	0.272018163	0.357609421	0.134059472	0.126748826	0.131633442	DExD/H box helicase 60	GO:0003690,GO:0003723,GO:0003725,GO:0003727,GO:0005515,GO:0005737,GO:0005829,GO:0009615,GO:0045111,GO:0051607,GO:1900245,GO:1900246	double-stranded DNA binding|RNA binding|double-stranded RNA binding|single-stranded RNA binding|protein binding|cytoplasm|cytosol|response to virus|intermediate filament cytoskeleton|defense response to virus|positive regulation of MDA-5 signaling pathway|positive regulation of RIG-I signaling pathway
Dhx58	0.280674313	-1.833031056	2.01E-05	Down	1.358737158	1.115161691	2.159806341	0.436181154	0.392988128	0.428287727	DEXH (Asp-Glu-X-His) box polypeptide 58	GO:0000166,GO:0002376,GO:0003677,GO:0003723,GO:0003724,GO:0003725,GO:0003727,GO:0004386,GO:0005524,GO:0005737,GO:0008270,GO:0009615,GO:0009617,GO:0016787,GO:0032480,GO:0032481,GO:0032728,GO:0039534,GO:0039536,GO:0045087,GO:0045088,GO:0045824,GO:0046872,GO:0051607,GO:1900245,GO:1900246	nucleotide binding|immune system process|DNA binding|RNA binding|RNA helicase activity|double-stranded RNA binding|single-stranded RNA binding|helicase activity|ATP binding|cytoplasm|zinc ion binding|response to virus|response to bacterium|hydrolase activity|negative regulation of type I interferon production|positive regulation of type I interferon production|positive regulation of interferon-be…	mmu04622	RIG-I-like receptor signaling pathway
Dlk1	1.276386667	0.352065444	0.006490049	Up	5.415963788	6.659593566	6.296591632	8.20360686	8.518274394	6.726906249	delta like non-canonical Notch ligand 1	GO:0001503,GO:0001649,GO:0001819,GO:0005509,GO:0005515,GO:0005615,GO:0005737,GO:0005886,GO:0009790,GO:0009791,GO:0009897,GO:0010468,GO:0016020,GO:0016021,GO:0030154,GO:0030279,GO:0030282,GO:0035264,GO:0045599,GO:0045668,GO:0045672,GO:0045746,GO:0045780,GO:0046850,GO:0048706,GO:1905563	ossification|osteoblast differentiation|positive regulation of cytokine production|calcium ion binding|protein binding|extracellular space|cytoplasm|plasma membrane|embryo development|post-embryonic development|external side of plasma membrane|regulation of gene expression|membrane|integral component of membrane|cell differentiation|negative regulation of ossification|bone mineralization|multicel…
Dlx1	0.763182507	-0.389899992	0.004355034	Down	11.600921	9.215657671	6.27351844	8.14862807	6.135884384	5.990401042	distal-less homeobox 1	GO:0000122,GO:0000977,GO:0000978,GO:0000981,GO:0003677,GO:0003682,GO:0005515,GO:0005634,GO:0006355,GO:0006357,GO:0007275,GO:0009790,GO:0009954,GO:0021544,GO:0021766,GO:0021879,GO:0021892,GO:0021893,GO:0030154,GO:0030514,GO:0042475,GO:0043524,GO:0045597,GO:0045746,GO:0045944,GO:0046533,GO:0048706,GO:0048715,GO:0071560,GO:0071773,GO:1902871,GO:1903845,GO:1990837	negative regulation of transcription by RNA polymerase II|RNA polymerase II transcription regulatory region sequence-specific DNA binding|RNA polymerase II cis-regulatory region sequence-specific DNA binding|DNA-binding transcription factor activity, RNA polymerase II-specific|DNA binding|chromatin binding|protein binding|nucleus|regulation of transcription, DNA-templated|regulation of transcript…
Dlx2	0.713445939	-0.48712398	0.015642409	Down	6.31551113	5.371682245	3.234270893	4.466932433	3.279297617	2.736088349	distal-less homeobox 2	GO:0000122,GO:0000977,GO:0000978,GO:0000981,GO:0001228,GO:0003677,GO:0003682,GO:0003727,GO:0005515,GO:0005634,GO:0006355,GO:0006357,GO:0007275,GO:0009790,GO:0009954,GO:0021544,GO:0021766,GO:0021772,GO:0021879,GO:0021892,GO:0021893,GO:0030154,GO:0042475,GO:0045597,GO:0045746,GO:0045944,GO:0046533,GO:0048701,GO:0048706,GO:0048715,GO:0048755,GO:0051216,GO:1902871,GO:1990837	negative regulation of transcription by RNA polymerase II|RNA polymerase II transcription regulatory region sequence-specific DNA binding|RNA polymerase II cis-regulatory region sequence-specific DNA binding|DNA-binding transcription factor activity, RNA polymerase II-specific|DNA-binding transcription activator activity, RNA polymerase II-specific|DNA binding|chromatin binding|single-stranded RN…
Dlx5	0.690724193	-0.533818338	0.030003921	Down	8.010838895	6.262671577	5.912442282	4.864795893	4.688005308	4.28569057	distal-less homeobox 5	GO:0000785,GO:0000976,GO:0000978,GO:0000981,GO:0001228,GO:0001503,GO:0001649,GO:0001958,GO:0003677,GO:0005515,GO:0005634,GO:0005654,GO:0005737,GO:0006355,GO:0006357,GO:0007275,GO:0007409,GO:0007411,GO:0008283,GO:0009790,GO:0010628,GO:0021889,GO:0030154,GO:0030326,GO:0030509,GO:0030855,GO:0042472,GO:0043583,GO:0045669,GO:0045893,GO:0045944,GO:0048646,GO:0050679,GO:0060021,GO:0060166,GO:0060322,GO:…	chromatin|transcription cis-regulatory region binding|RNA polymerase II cis-regulatory region sequence-specific DNA binding|DNA-binding transcription factor activity, RNA polymerase II-specific|DNA-binding transcription activator activity, RNA polymerase II-specific|ossification|osteoblast differentiation|endochondral ossification|DNA binding|protein binding|nucleus|nucleoplasm|cytoplasm|regulati…	mmu04550	Signaling pathways regulating pluripotency of stem cells
Doc2g	0.390110914	-1.358043734	0.027105332	Down	22.13978068	11.82739645	3.126357275	8.058079954	2.148635162	2.846933065	double C2, gamma	GO:0016020,GO:0046872,GO:0061669	membrane|metal ion binding|spontaneous neurotransmitter secretion
Dtx3l	0.726580117	-0.460806207	0.047324881	Down	1.531972212	1.5786714	2.092235414	1.299602632	1.189204375	1.256145336	deltex 3-like, E3 ubiquitin ligase	GO:0002230,GO:0002376,GO:0004842,GO:0004857,GO:0005634,GO:0005654,GO:0005737,GO:0005764,GO:0005768,GO:0005769,GO:0005829,GO:0006281,GO:0006302,GO:0006325,GO:0006511,GO:0006974,GO:0007219,GO:0008047,GO:0008333,GO:0010390,GO:0015031,GO:0016020,GO:0016567,GO:0016740,GO:0019899,GO:0032092,GO:0032991,GO:0033522,GO:0033523,GO:0035563,GO:0042393,GO:0044389,GO:0045087,GO:0045893,GO:0046872,GO:0051444,GO:…	positive regulation of defense response to virus by host|immune system process|ubiquitin-protein transferase activity|enzyme inhibitor activity|nucleus|nucleoplasm|cytoplasm|lysosome|endosome|early endosome|cytosol|DNA repair|double-strand break repair|chromatin organization|ubiquitin-dependent protein catabolic process|cellular response to DNA damage stimulus|Notch signaling pathway|enzyme activ…	mmu04330	Notch signaling pathway
Dusp5	0.671259556	-0.575057373	0.005114	Down	7.561203845	7.893742277	6.146333938	5.013992486	4.178015931	5.264753433	dual specificity phosphatase 5	GO:0000188,GO:0001706,GO:0004721,GO:0004722,GO:0004725,GO:0005634,GO:0005737,GO:0006470,GO:0008138,GO:0008330,GO:0016311,GO:0016791,GO:0017017,GO:0035335,GO:0035970,GO:0045892,GO:0045906,GO:0051019,GO:0106306,GO:0106307,GO:0120277	inactivation of MAPK activity|endoderm formation|phosphoprotein phosphatase activity|protein serine/threonine phosphatase activity|protein tyrosine phosphatase activity|nucleus|cytoplasm|protein dephosphorylation|protein tyrosine/serine/threonine phosphatase activity|protein tyrosine/threonine phosphatase activity|dephosphorylation|phosphatase activity|MAP kinase tyrosine/serine/threonine phospha…	mmu04010	MAPK signaling pathway
Ebf3	1.57457142	0.654959197	0.019884132	Up	0.733798674	0.597828752	0.37400959	0.741742979	1.020246377	0.8585885	early B cell factor 3	GO:0000978,GO:0000981,GO:0001228,GO:0003677,GO:0003700,GO:0005515,GO:0005634,GO:0006355,GO:0006357,GO:0007275,GO:0045893,GO:0045944,GO:0046872,GO:0046983	RNA polymerase II cis-regulatory region sequence-specific DNA binding|DNA-binding transcription factor activity, RNA polymerase II-specific|DNA-binding transcription activator activity, RNA polymerase II-specific|DNA binding|DNA-binding transcription factor activity|protein binding|nucleus|regulation of transcription, DNA-templated|regulation of transcription by RNA polymerase II|multicellular or…
Eif2ak2	0.529256203	-0.917961822	9.89E-07	Down	2.169805366	2.825642028	3.468410114	1.469462272	1.404938725	1.532036014	eukaryotic translation initiation factor 2-alpha kinase 2	GO:0000166,GO:0000186,GO:0001819,GO:0002376,GO:0003723,GO:0003725,GO:0004672,GO:0004674,GO:0004694,GO:0004713,GO:0004715,GO:0005515,GO:0005524,GO:0005634,GO:0005737,GO:0005829,GO:0006412,GO:0006468,GO:0009615,GO:0009636,GO:0016301,GO:0016310,GO:0016740,GO:0017148,GO:0030968,GO:0032496,GO:0032722,GO:0032874,GO:0033197,GO:0033689,GO:0034198,GO:0035455,GO:0042802,GO:0043065,GO:0043066,GO:0045071,GO:…	nucleotide binding|activation of MAPKK activity|positive regulation of cytokine production|immune system process|RNA binding|double-stranded RNA binding|protein kinase activity|protein serine/threonine kinase activity|eukaryotic translation initiation factor 2alpha kinase activity|protein tyrosine kinase activity|non-membrane spanning protein tyrosine kinase activity|protein binding|ATP binding|n…	mmu04141,mmu04217,mmu05010,mmu05160,mmu05162,mmu05164,mmu05165,mmu05167,mmu05168,mmu05169,mmu05171,mmu05203	Protein processing in endoplasmic reticulum|Necroptosis|Alzheimer disease|Hepatitis C|Measles|Influenza A|Human papillomavirus infection|Kaposi sarcoma-associated herpesvirus infection|Herpes simplex virus 1 infection|Epstein-Barr virus infection|Coronavirus disease - COVID-19|Viral carcinogenesis
Entpd4b	0.306185941	-1.707520055	0.031015586	Down	6.70735313	4.507525439	6.962451147	0.682026077	3.904013044	2.197936166	ectonucleoside triphosphate diphosphohydrolase 4B	GO:0000139,GO:0000421,GO:0004382,GO:0017110,GO:0017111,GO:0030173,GO:0036384,GO:0043273,GO:0045134,GO:0097637	Golgi membrane|autophagosome membrane|guanosine-diphosphatase activity|nucleoside-diphosphatase activity|nucleoside-triphosphatase activity|integral component of Golgi membrane|cytidine-diphosphatase activity|CTPase activity|uridine-diphosphatase activity|integral component of autophagosome membrane	mmu00230,mmu00240,mmu04142	Purine metabolism|Pyrimidine metabolism|Lysosome
Eps8l1	1.585041551	0.66452066	0.01491194	Up	1.142021016	0.677694633	1.005892211	1.256952143	1.331714847	1.861593286	EPS8-like 1	GO:0001726,GO:0003779,GO:0005085,GO:0005737,GO:0005829,GO:0005886,GO:0007266,GO:0016601,GO:0032587,GO:0032991,GO:0035023,GO:0042608,GO:0051015,GO:1900029	ruffle|actin binding|guanyl-nucleotide exchange factor activity|cytoplasm|cytosol|plasma membrane|Rho protein signal transduction|Rac protein signal transduction|ruffle membrane|protein-containing complex|regulation of Rho protein signal transduction|T cell receptor binding|actin filament binding|positive regulation of ruffle assembly
Epsti1	0.490219361	-1.028500631	0.049076815	Down	0.683647548	0.969260928	0.883810817	0.49839614	0.385541324	0.355910421	epithelial stromal interaction 1 (breast)
Ermn	1.234176789	0.303549067	0.000435571	Up	17.79582919	22.63477381	18.27441022	22.87325209	24.72432029	24.39887881	ermin, ERM-like protein	GO:0001763,GO:0003779,GO:0005737,GO:0005856,GO:0005938,GO:0007015,GO:0008360,GO:0030175,GO:0031344,GO:0033269,GO:0033270,GO:0043025,GO:0043209,GO:0051015	morphogenesis of a branching structure|actin binding|cytoplasm|cytoskeleton|cell cortex|actin filament organization|regulation of cell shape|filopodium|regulation of cell projection organization|internode region of axon|paranode region of axon|neuronal cell body|myelin sheath|actin filament binding
Fabp7	0.623341946	-0.681904296	6.94E-06	Down	42.74004019	40.34150728	24.16962954	27.06109094	20.59422824	18.16614432	fatty acid binding protein 7, brain	GO:0001964,GO:0005504,GO:0005634,GO:0005737,GO:0005829,GO:0005911,GO:0008289,GO:0021846,GO:0022008,GO:0042995,GO:0043025,GO:0044297,GO:0050673,GO:0060134,GO:0071944	startle response|fatty acid binding|nucleus|cytoplasm|cytosol|cell-cell junction|lipid binding|cell proliferation in forebrain|neurogenesis|cell projection|neuronal cell body|cell body|epithelial cell proliferation|prepulse inhibition|cell periphery	mmu03320	PPAR signaling pathway
Fam83d	0.498635629	-1.003942123	0.015221088	Down	0.618964469	0.65075698	1.039693767	0.452423883	0.318263747	0.360191771	family with sequence similarity 83, member D	GO:0001837,GO:0005737,GO:0005819,GO:0005829,GO:0005856,GO:0007049,GO:0007165,GO:0008017,GO:0008283,GO:0015630,GO:0016477,GO:0019894,GO:0019901,GO:0032006,GO:0042176,GO:0045171,GO:0051301,GO:0051310,GO:0070372,GO:0072686,GO:0097431,GO:1902480,GO:1902808	epithelial to mesenchymal transition|cytoplasm|spindle|cytosol|cytoskeleton|cell cycle|signal transduction|microtubule binding|cell population proliferation|microtubule cytoskeleton|cell migration|kinesin binding|protein kinase binding|regulation of TOR signaling|regulation of protein catabolic process|intercellular bridge|cell division|metaphase plate congression|regulation of ERK1 and ERK2 casc…
Fcgr1	0.554799996	-0.849960318	0.009104309	Down	2.709700544	1.802212262	2.865787493	1.280037533	1.789925069	1.037419079	Fc receptor, IgG, high affinity I	GO:0001788,GO:0001798,GO:0001805,GO:0002376,GO:0004888,GO:0005886,GO:0005887,GO:0006898,GO:0006910,GO:0006911,GO:0007166,GO:0009617,GO:0009897,GO:0016020,GO:0016021,GO:0019770,GO:0019864,GO:0019884,GO:0031774,GO:0042590,GO:0042742,GO:0045087,GO:0045121,GO:0050766,GO:0050776,GO:0060100,GO:0061098	antibody-dependent cellular cytotoxicity|positive regulation of type IIa hypersensitivity|positive regulation of type III hypersensitivity|immune system process|transmembrane signaling receptor activity|plasma membrane|integral component of plasma membrane|receptor-mediated endocytosis|phagocytosis, recognition|phagocytosis, engulfment|cell surface receptor signaling pathway|response to bacterium…	mmu04145,mmu04380,mmu04613,mmu04640,mmu04666,mmu05140,mmu05150,mmu05152,mmu05202,mmu05221,mmu05322	Phagosome|Osteoclast differentiation|Neutrophil extracellular trap formation|Hematopoietic cell lineage|Fc gamma R-mediated phagocytosis|Leishmaniasis|Staphylococcus aureus infection|Tuberculosis|Transcriptional misregulation in cancer|Acute myeloid leukemia|Systemic lupus erythematosus
Fdps	1.20201738	0.265457756	0.012726416	Up	29.02103538	37.04637888	35.26057553	41.08181604	41.34256624	38.67675625	farnesyl diphosphate synthetase	GO:0004161,GO:0004337,GO:0005654,GO:0005737,GO:0005739,GO:0005759,GO:0005777,GO:0005829,GO:0006629,GO:0006694,GO:0006695,GO:0008202,GO:0008203,GO:0008299,GO:0016126,GO:0016740,GO:0045337,GO:0045542,GO:0046872,GO:0061051	dimethylallyltranstransferase activity|geranyltranstransferase activity|nucleoplasm|cytoplasm|mitochondrion|mitochondrial matrix|peroxisome|cytosol|lipid metabolic process|steroid biosynthetic process|cholesterol biosynthetic process|steroid metabolic process|cholesterol metabolic process|isoprenoid biosynthetic process|sterol biosynthetic process|transferase activity|farnesyl diphosphate biosynt…	mmu00900,mmu05164,mmu05166	Terpenoid backbone biosynthesis|Influenza A|Human T-cell leukemia virus 1 infection
Fgd2	0.693726809	-0.527560456	0.049785716	Down	2.147463695	2.358183233	1.991442799	1.434802514	1.526128461	1.532110634	FYVE, RhoGEF and PH domain containing 2	GO:0001726,GO:0005085,GO:0005634,GO:0005737,GO:0005768,GO:0005769,GO:0005856,GO:0005886,GO:0007010,GO:0016020,GO:0042995,GO:0043507,GO:0046847,GO:0046872,GO:1901981	ruffle|guanyl-nucleotide exchange factor activity|nucleus|cytoplasm|endosome|early endosome|cytoskeleton|plasma membrane|cytoskeleton organization|membrane|cell projection|positive regulation of JUN kinase activity|filopodium assembly|metal ion binding|phosphatidylinositol phosphate binding
Fndc9	1.624830679	0.700289385	0.019124211	Up	1.583967505	3.274675568	1.13937962	3.231055748	3.234554516	2.510678298	fibronectin type III domain containing 9	GO:0016020,GO:0016021	membrane|integral component of membrane
Fosl2	0.830063454	-0.268706468	0.039825368	Down	5.336967392	6.093222214	4.235816932	4.353286266	4.194389317	4.310978172	fos-like antigen 2	GO:0000976,GO:0000977,GO:0000978,GO:0000981,GO:0001228,GO:0001666,GO:0003334,GO:0003677,GO:0003682,GO:0003690,GO:0003700,GO:0005634,GO:0005654,GO:0006355,GO:0006357,GO:0006366,GO:0032355,GO:0043565,GO:0045893,GO:0045944,GO:0048146	transcription cis-regulatory region binding|RNA polymerase II transcription regulatory region sequence-specific DNA binding|RNA polymerase II cis-regulatory region sequence-specific DNA binding|DNA-binding transcription factor activity, RNA polymerase II-specific|DNA-binding transcription activator activity, RNA polymerase II-specific|response to hypoxia|keratinocyte development|DNA binding|chrom…	mmu04380	Osteoclast differentiation
Foxd3	0.160917492	-2.635606933	0.037698654	Down	0.582638002	0.208191904	0.022174773	0.110837436	0	0.021766329	forkhead box D3	GO:0000122,GO:0000785,GO:0000976,GO:0000977,GO:0000978,GO:0000981,GO:0001227,GO:0001701,GO:0001829,GO:0001892,GO:0003677,GO:0003690,GO:0003700,GO:0005634,GO:0005667,GO:0006351,GO:0006355,GO:0006357,GO:0007275,GO:0009653,GO:0030154,GO:0043565,GO:0045944,GO:1990830,GO:1990837	negative regulation of transcription by RNA polymerase II|chromatin|transcription cis-regulatory region binding|RNA polymerase II transcription regulatory region sequence-specific DNA binding|RNA polymerase II cis-regulatory region sequence-specific DNA binding|DNA-binding transcription factor activity, RNA polymerase II-specific|DNA-binding transcription repressor activity, RNA polymerase II-spe…
Frmd7	0.406700603	-1.297960964	0.044513841	Down	1.375962981	1.10625258	0.180208001	0.595876773	0.187280169	0.170085287	FERM domain containing 7	GO:0005085,GO:0005515,GO:0005654,GO:0005829,GO:0005856,GO:0005886,GO:0007399,GO:0010592,GO:0010975,GO:0030426,GO:0032091,GO:0042995,GO:0043005,GO:0043025,GO:0051057,GO:0051497	guanyl-nucleotide exchange factor activity|protein binding|nucleoplasm|cytosol|cytoskeleton|plasma membrane|nervous system development|positive regulation of lamellipodium assembly|regulation of neuron projection development|growth cone|negative regulation of protein binding|cell projection|neuron projection|neuronal cell body|positive regulation of small GTPase mediated signal transduction|negat…
Fzd4	0.796206638	-0.328785196	0.045654435	Down	2.540500496	2.12239759	2.625203031	1.953675699	1.890111692	1.932636498	frizzled class receptor 4	GO:0001540,GO:0001553,GO:0001568,GO:0001570,GO:0004888,GO:0004896,GO:0004930,GO:0005515,GO:0005615,GO:0005886,GO:0005911,GO:0007165,GO:0007166,GO:0007186,GO:0007223,GO:0007275,GO:0007605,GO:0009986,GO:0010812,GO:0016020,GO:0016021,GO:0016055,GO:0017147,GO:0019955,GO:0030165,GO:0030425,GO:0030947,GO:0031625,GO:0031987,GO:0034446,GO:0035426,GO:0035567,GO:0038023,GO:0042701,GO:0042803,GO:0042813,GO:…	amyloid-beta binding|luteinization|blood vessel development|vasculogenesis|transmembrane signaling receptor activity|cytokine receptor activity|G protein-coupled receptor activity|protein binding|extracellular space|plasma membrane|cell-cell junction|signal transduction|cell surface receptor signaling pathway|G protein-coupled receptor signaling pathway|Wnt signaling pathway, calcium modulating p…	mmu04150,mmu04310,mmu04390,mmu04550,mmu04916,mmu04934,mmu05010,mmu05022,mmu05165,mmu05200,mmu05205,mmu05217,mmu05224,mmu05225,mmu05226	mTOR signaling pathway|Wnt signaling pathway|Hippo signaling pathway|Signaling pathways regulating pluripotency of stem cells|Melanogenesis|Cushing syndrome|Alzheimer disease|Pathways of neurodegeneration - multiple diseases|Human papillomavirus infection|Pathways in cancer|Proteoglycans in cancer|Basal cell carcinoma|Breast cancer|Hepatocellular carcinoma|Gastric cancer
Galnt15	0.581979869	-0.780958843	0.046938512	Down	0.849347034	0.646148655	1.1965657	0.49254164	0.507162849	0.525082128	polypeptide N-acetylgalactosaminyltransferase 15	GO:0004653,GO:0005794,GO:0016020,GO:0016021,GO:0016740,GO:0016757,GO:0030133,GO:0030246,GO:0046872	polypeptide N-acetylgalactosaminyltransferase activity|Golgi apparatus|membrane|integral component of membrane|transferase activity|glycosyltransferase activity|transport vesicle|carbohydrate binding|metal ion binding	mmu00512,mmu00514	Mucin type O-glycan biosynthesis|Other types of O-glycan biosynthesis
Gbp2	0.370950728	-1.430700524	3.29E-08	Down	3.233054187	4.047120575	3.558062007	1.264196898	1.437167989	1.304437064	guanylate binding protein 2	GO:0000166,GO:0003924,GO:0005525,GO:0005634,GO:0005654,GO:0005737,GO:0005794,GO:0005829,GO:0009617,GO:0016020,GO:0016787,GO:0020005,GO:0031410,GO:0034504,GO:0035458,GO:0042802,GO:0042803,GO:0042832,GO:0044406,GO:0048471,GO:0050830,GO:0071222,GO:0071346	nucleotide binding|GTPase activity|GTP binding|nucleus|nucleoplasm|cytoplasm|Golgi apparatus|cytosol|response to bacterium|membrane|hydrolase activity|symbiont-containing vacuole membrane|cytoplasmic vesicle|protein localization to nucleus|cellular response to interferon-beta|identical protein binding|protein homodimerization activity|defense response to protozoan|adhesion of symbiont to host|per…	mmu04621	NOD-like receptor signaling pathway
Gbp3	0.242352274	-2.044822478	1.03E-18	Down	4.510159504	4.503167707	4.032304436	0.986837324	1.004650095	1.166059298	guanylate binding protein 3	GO:0000166,GO:0003924,GO:0005525,GO:0005634,GO:0005737,GO:0005794,GO:0005829,GO:0005886,GO:0016020,GO:0016787,GO:0020005,GO:0031410,GO:0035458,GO:0042802,GO:0042803,GO:0042832,GO:0044406,GO:0048471,GO:0050830,GO:0071346	nucleotide binding|GTPase activity|GTP binding|nucleus|cytoplasm|Golgi apparatus|cytosol|plasma membrane|membrane|hydrolase activity|symbiont-containing vacuole membrane|cytoplasmic vesicle|cellular response to interferon-beta|identical protein binding|protein homodimerization activity|defense response to protozoan|adhesion of symbiont to host|perinuclear region of cytoplasm|defense response to G…	mmu04621	NOD-like receptor signaling pathway
Gbp4	0.355575176	-1.491773488	1.45E-05	Down	1.122215624	1.333044744	0.914239841	0.342727297	0.353495343	0.499688745	guanylate binding protein 4	GO:0000122,GO:0001933,GO:0003924,GO:0005515,GO:0005525,GO:0031397,GO:0031410,GO:0032687,GO:0042308,GO:0042832,GO:0050688,GO:0050830,GO:0071346	negative regulation of transcription by RNA polymerase II|negative regulation of protein phosphorylation|GTPase activity|protein binding|GTP binding|negative regulation of protein ubiquitination|cytoplasmic vesicle|negative regulation of interferon-alpha production|negative regulation of protein import into nucleus|defense response to protozoan|regulation of defense response to virus|defense resp…
Gbp5	0.42419839	-1.237188949	1.19E-05	Down	2.1866122	3.234359886	2.212126286	1.149231219	1.028455524	1.00875157	guanylate binding protein 5	GO:0000166,GO:0002376,GO:0003924,GO:0005515,GO:0005525,GO:0005737,GO:0005794,GO:0006954,GO:0009617,GO:0016020,GO:0016787,GO:0031410,GO:0032731,GO:0032741,GO:0034067,GO:0042802,GO:0042803,GO:0045089,GO:0048471,GO:0051289,GO:0071346,GO:1900017,GO:1900227	nucleotide binding|immune system process|GTPase activity|protein binding|GTP binding|cytoplasm|Golgi apparatus|inflammatory response|response to bacterium|membrane|hydrolase activity|cytoplasmic vesicle|positive regulation of interleukin-1 beta production|positive regulation of interleukin-18 production|protein localization to Golgi apparatus|identical protein binding|protein homodimerization act…	mmu04621	NOD-like receptor signaling pathway
Gbp6	0.366539437	-1.447959666	0.000343266	Down	0.803728378	0.861579954	0.780655946	0.384544658	0.215125301	0.310952913	guanylate binding protein 6	GO:0003924,GO:0005525,GO:0009617,GO:0020005,GO:0031410,GO:0035458,GO:0042832,GO:0044406,GO:0050830,GO:0071222,GO:0071346	GTPase activity|GTP binding|response to bacterium|symbiont-containing vacuole membrane|cytoplasmic vesicle|cellular response to interferon-beta|defense response to protozoan|adhesion of symbiont to host|defense response to Gram-positive bacterium|cellular response to lipopolysaccharide|cellular response to interferon-gamma
Gbp7	0.464165781	-1.107287926	6.97E-06	Down	1.46645188	1.796577874	2.3961061	0.954384847	0.711880308	0.92792627	guanylate binding protein 7	GO:0003924,GO:0005525,GO:0020005,GO:0031410,GO:0042832,GO:0044406,GO:0050830,GO:0071346	GTPase activity|GTP binding|symbiont-containing vacuole membrane|cytoplasmic vesicle|defense response to protozoan|adhesion of symbiont to host|defense response to Gram-positive bacterium|cellular response to interferon-gamma	mmu04621	NOD-like receptor signaling pathway
Gbp9	0.535795211	-0.90024641	0.00012928	Down	1.564213386	1.657192181	1.908183185	0.958476529	0.799595351	0.987265182	guanylate-binding protein 9	GO:0003924,GO:0005525,GO:0020005,GO:0031410,GO:0042832,GO:0044406,GO:0050830,GO:0071346	GTPase activity|GTP binding|symbiont-containing vacuole membrane|cytoplasmic vesicle|defense response to protozoan|adhesion of symbiont to host|defense response to Gram-positive bacterium|cellular response to interferon-gamma
Gck	2.010241498	1.007368829	0.024467724	Up	0.336217629	0.47011075	0.300432408	0.690767505	0.826812019	0.678266913	glucokinase	GO:0000166,GO:0000287,GO:0001678,GO:0003824,GO:0004340,GO:0004396,GO:0005515,GO:0005524,GO:0005536,GO:0005634,GO:0005654,GO:0005737,GO:0005739,GO:0005829,GO:0005884,GO:0005938,GO:0005975,GO:0005978,GO:0006002,GO:0006003,GO:0006006,GO:0006013,GO:0006096,GO:0006739,GO:0007204,GO:0008152,GO:0008865,GO:0016301,GO:0016310,GO:0016740,GO:0016773,GO:0019158,GO:0019903,GO:0019932,GO:0030141,GO:0032024,GO:…	nucleotide binding|magnesium ion binding|cellular glucose homeostasis|catalytic activity|glucokinase activity|hexokinase activity|protein binding|ATP binding|glucose binding|nucleus|nucleoplasm|cytoplasm|mitochondrion|cytosol|actin filament|cell cortex|carbohydrate metabolic process|glycogen biosynthetic process|fructose 6-phosphate metabolic process|fructose 2,6-bisphosphate metabolic process|gl…	mmu00010,mmu00052,mmu00500,mmu00520,mmu00524,mmu04910,mmu04911,mmu04917,mmu04922,mmu04930,mmu04950,mmu05230	Glycolysis / Gluconeogenesis|Galactose metabolism|Starch and sucrose metabolism|Amino sugar and nucleotide sugar metabolism|Neomycin, kanamycin and gentamicin biosynthesis|Insulin signaling pathway|Insulin secretion|Prolactin signaling pathway|Glucagon signaling pathway|Type II diabetes mellitus|Maturity onset diabetes of the young|Central carbon metabolism in cancer
Glra1	2.036547963	1.026125792	0.017306279	Up	0.742751443	0.773464989	0.348914953	1.351601212	1.222123047	1.070275588	glycine receptor, alpha 1 subunit	GO:0001508,GO:0001964,GO:0002087,GO:0004888,GO:0005216,GO:0005230,GO:0005254,GO:0005622,GO:0005886,GO:0005887,GO:0006811,GO:0006820,GO:0006821,GO:0006936,GO:0007165,GO:0007218,GO:0007268,GO:0007340,GO:0007601,GO:0007628,GO:0008270,GO:0009897,GO:0016020,GO:0016021,GO:0016594,GO:0016933,GO:0016934,GO:0022824,GO:0030054,GO:0030594,GO:0030977,GO:0034220,GO:0034707,GO:0042391,GO:0042802,GO:0042995,GO:…	action potential|startle response|regulation of respiratory gaseous exchange by nervous system process|transmembrane signaling receptor activity|ion channel activity|extracellular ligand-gated ion channel activity|chloride channel activity|intracellular anatomical structure|plasma membrane|integral component of plasma membrane|ion transport|anion transport|chloride transport|muscle contraction|si…	mmu04080	Neuroactive ligand-receptor interaction
Gm12185	0.100753457	-3.311098755	0.022510575	Down	0.067798723	0.093444181	0.099528535	0.019899167	0.009960357	0	predicted gene 12185	GO:0003924,GO:0005789,GO:0006952,GO:0035458	GTPase activity|endoplasmic reticulum membrane|defense response|cellular response to interferon-beta
Gm12250	0.181109126	-2.465068851	0.000617281	Down	0.530646701	0.345368434	0.856888378	0.175215035	0.038978837	0.114696151	predicted gene 12250
Gm2115	1.223412394	0.290910797	0.028786332	Up	5.420944355	4.792452935	5.049016242	5.768408379	6.052282366	6.851284992	predicted gene 2115	GO:0016020,GO:0016021	membrane|integral component of membrane
Gm4951	0.280276231	-1.835078692	0.003877151	Down	0.296159609	0.408184567	0.666635602	0.130385851	0.087018027	0.15647659	predicted gene 4951	GO:0003924,GO:0005789,GO:0006952,GO:0035458	GTPase activity|endoplasmic reticulum membrane|defense response|cellular response to interferon-beta
Gm5431	0.243825804	-2.036077281	0.038072839	Down	0.120650234	0.221716319	0.460497861	0.088528184	0.053174429	0.034770448	predicted gene 5431	GO:0003924,GO:0005789,GO:0006952,GO:0035458	GTPase activity|endoplasmic reticulum membrane|defense response|cellular response to interferon-beta	mmu04668	TNF signaling pathway
Gm5741	30.84582124	4.947003152	0.001670109	Up	0	0.167357516	0	1.92451636	2.408250418	1.102318595	predicted gene 5741	GO:0005834,GO:0007186,GO:0031680,GO:0031681	heterotrimeric G-protein complex|G protein-coupled receptor signaling pathway|G-protein beta/gamma-subunit complex|G-protein beta-subunit binding	mmu04010,mmu04014,mmu04062,mmu04151,mmu04371,mmu04713,mmu04723,mmu04724,mmu04725,mmu04726,mmu04727,mmu04728,mmu04810,mmu04926,mmu05032,mmu05034,mmu05163,mmu05167,mmu05170,mmu05200	MAPK signaling pathway|Ras signaling pathway|Chemokine signaling pathway|PI3K-Akt signaling pathway|Apelin signaling pathway|Circadian entrainment|Retrograde endocannabinoid signaling|Glutamatergic synapse|Cholinergic synapse|Serotonergic synapse|GABAergic synapse|Dopaminergic synapse|Regulation of actin cytoskeleton|Relaxin signaling pathway|Morphine addiction|Alcoholism|Human cytomegalovirus in…
Gng4	0.770910121	-0.375365427	0.000160409	Down	36.2502417	29.31357809	18.00992883	25.22504485	20.58440123	16.96280406	guanine nucleotide binding protein (G protein), gamma 4	GO:0003924,GO:0005834,GO:0005886,GO:0007165,GO:0007186,GO:0016020,GO:0030308,GO:0031680,GO:0031681	GTPase activity|heterotrimeric G-protein complex|plasma membrane|signal transduction|G protein-coupled receptor signaling pathway|membrane|negative regulation of cell growth|G-protein beta/gamma-subunit complex|G-protein beta-subunit binding	mmu04014,mmu04062,mmu04151,mmu04371,mmu04713,mmu04723,mmu04724,mmu04725,mmu04726,mmu04727,mmu04728,mmu04926,mmu05032,mmu05034,mmu05163,mmu05167,mmu05170,mmu05200	Ras signaling pathway|Chemokine signaling pathway|PI3K-Akt signaling pathway|Apelin signaling pathway|Circadian entrainment|Retrograde endocannabinoid signaling|Glutamatergic synapse|Cholinergic synapse|Serotonergic synapse|GABAergic synapse|Dopaminergic synapse|Relaxin signaling pathway|Morphine addiction|Alcoholism|Human cytomegalovirus infection|Kaposi sarcoma-associated herpesvirus infection|…
Gpr151	2.8890743	1.530607307	0.000227779	Up	0.780248295	1.115213064	0.534522152	1.692097341	2.31800898	2.973167601	G protein-coupled receptor 151	GO:0004930,GO:0005886,GO:0005887,GO:0007165,GO:0007186,GO:0010447,GO:0016020,GO:0016021,GO:0042802	G protein-coupled receptor activity|plasma membrane|integral component of plasma membrane|signal transduction|G protein-coupled receptor signaling pathway|response to acidic pH|membrane|integral component of membrane|identical protein binding
Gpsm1	0.791853995	-0.336693649	0.001166277	Down	12.49339929	11.09889104	8.937102308	8.951892443	8.242884598	8.328641179	G-protein signalling modulator 1 (AGS3-like, C. elegans)	GO:0000139,GO:0001965,GO:0005092,GO:0005515,GO:0005737,GO:0005783,GO:0005789,GO:0005794,GO:0005886,GO:0005938,GO:0007275,GO:0007399,GO:0008277,GO:0016020,GO:0016239,GO:0030154,GO:0030695,GO:0032991,GO:0034260,GO:1905098	Golgi membrane|G-protein alpha-subunit binding|GDP-dissociation inhibitor activity|protein binding|cytoplasm|endoplasmic reticulum|endoplasmic reticulum membrane|Golgi apparatus|plasma membrane|cell cortex|multicellular organism development|nervous system development|regulation of G protein-coupled receptor signaling pathway|membrane|positive regulation of macroautophagy|cell differentiation|GTPa…	mmu05030	Cocaine addiction
Gpt2	0.803007805	-0.316514084	0.004311717	Down	9.001560495	10.01212794	12.65829862	8.536822535	8.455311994	8.167212607	glutamic pyruvate transaminase (alanine aminotransferase) 2	GO:0003824,GO:0004021,GO:0005615,GO:0005739,GO:0006103,GO:0008483,GO:0009058,GO:0016740,GO:0030170,GO:0042851,GO:0045722	catalytic activity|L-alanine:2-oxoglutarate aminotransferase activity|extracellular space|mitochondrion|2-oxoglutarate metabolic process|transaminase activity|biosynthetic process|transferase activity|pyridoxal phosphate binding|L-alanine metabolic process|positive regulation of gluconeogenesis	mmu00220,mmu00250	Arginine biosynthesis|Alanine, aspartate and glutamate metabolism
Gpx3	1.278378955	0.354315563	0.048813616	Up	8.29192864	12.92604083	10.37454566	15.02026736	15.65491767	9.83230035	glutathione peroxidase 3	GO:0004601,GO:0004602,GO:0005576,GO:0005615,GO:0006749,GO:0006979,GO:0008430,GO:0016491,GO:0042744,GO:0042802	peroxidase activity|glutathione peroxidase activity|extracellular region|extracellular space|glutathione metabolic process|response to oxidative stress|selenium binding|oxidoreductase activity|hydrogen peroxide catabolic process|identical protein binding	mmu00480,mmu00590,mmu04918,mmu05014,mmu05016,mmu05022	Glutathione metabolism|Arachidonic acid metabolism|Thyroid hormone synthesis|Amyotrophic lateral sclerosis|Huntington disease|Pathways of neurodegeneration - multiple diseases
Grm2	0.829645662	-0.269432796	0.006645297	Down	20.57234061	16.30443961	17.10213518	15.49767523	14.46853853	14.57992985	glutamate receptor, metabotropic 2	GO:0001640,GO:0001641,GO:0004930,GO:0005246,GO:0005886,GO:0005887,GO:0007165,GO:0007186,GO:0007216,GO:0007268,GO:0010467,GO:0014047,GO:0014048,GO:0014059,GO:0016020,GO:0016021,GO:0030054,GO:0030424,GO:0033554,GO:0035095,GO:0042220,GO:0042734,GO:0042995,GO:0043005,GO:0045202,GO:0051896,GO:0051966,GO:0090461,GO:0097110,GO:0097449,GO:0099055,GO:2001023	adenylate cyclase inhibiting G protein-coupled glutamate receptor activity|group II metabotropic glutamate receptor activity|G protein-coupled receptor activity|calcium channel regulator activity|plasma membrane|integral component of plasma membrane|signal transduction|G protein-coupled receptor signaling pathway|G protein-coupled glutamate receptor signaling pathway|chemical synaptic transmissio…	mmu04072,mmu04080,mmu04724,mmu05030	Phospholipase D signaling pathway|Neuroactive ligand-receptor interaction|Glutamatergic synapse|Cocaine addiction
Gstm4	0.748127321	-0.418644278	0.04097883	Down	5.13219646	4.838466781	4.543983046	3.577505132	3.746310985	3.512764198	glutathione S-transferase, mu 4	GO:0004364,GO:0004464,GO:0005737,GO:0005829,GO:0006629,GO:0006749,GO:0016740,GO:0016829,GO:0018916,GO:0019899,GO:0042178,GO:0042759,GO:0042803,GO:0043295,GO:0045171	glutathione transferase activity|leukotriene-C4 synthase activity|cytoplasm|cytosol|lipid metabolic process|glutathione metabolic process|transferase activity|lyase activity|nitrobenzene metabolic process|enzyme binding|xenobiotic catabolic process|long-chain fatty acid biosynthetic process|protein homodimerization activity|glutathione binding|intercellular bridge	mmu00480,mmu00980,mmu00982,mmu00983,mmu01524,mmu05200,mmu05204,mmu05225,mmu05418	Glutathione metabolism|Metabolism of xenobiotics by cytochrome P450|Drug metabolism - cytochrome P450|Drug metabolism - other enzymes|Platinum drug resistance|Pathways in cancer|Chemical carcinogenesis|Hepatocellular carcinoma|Fluid shear stress and atherosclerosis
Gvin1	0.240625207	-2.055140315	0.003427785	Down	0.130284331	0.170023388	0.157163704	0.040732758	0.029126332	0.03999563	GTPase, very large interferon inducible 1
Gvin2	0.347880145	-1.523337756	0.022667566	Down	0.147326831	0.121485593	0.163038687	0.052388074	0.040790402	0.057155582	GTPase, very large interferon inducible, family member 2
H2-Q4	0.541632757	-0.884613101	0.001519612	Down	6.454475126	4.469836435	2.934787301	2.317720205	2.584559958	2.275777184	histocompatibility 2, Q region locus 4	GO:0001916,GO:0002476,GO:0002486,GO:0005102,GO:0005615,GO:0005783,GO:0005794,GO:0005797,GO:0005886,GO:0006955,GO:0009897,GO:0009986,GO:0030881,GO:0042277,GO:0042605,GO:0042608,GO:0042610,GO:0042612,GO:0042824,GO:0044877,GO:0046977,GO:0062061,GO:0070971	positive regulation of T cell mediated cytotoxicity|antigen processing and presentation of endogenous peptide antigen via MHC class Ib|antigen processing and presentation of endogenous peptide antigen via MHC class I via ER pathway, TAP-independent|signaling receptor binding|extracellular space|endoplasmic reticulum|Golgi apparatus|Golgi medial cisterna|plasma membrane|immune response|external si…	mmu04144,mmu04145,mmu04218,mmu04514,mmu04612,mmu04650,mmu04940,mmu05163,mmu05165,mmu05166,mmu05167,mmu05168,mmu05169,mmu05170,mmu05203,mmu05320,mmu05330,mmu05332,mmu05416	Endocytosis|Phagosome|Cellular senescence|Cell adhesion molecules|Antigen processing and presentation|Natural killer cell mediated cytotoxicity|Type I diabetes mellitus|Human cytomegalovirus infection|Human papillomavirus infection|Human T-cell leukemia virus 1 infection|Kaposi sarcoma-associated herpesvirus infection|Herpes simplex virus 1 infection|Epstein-Barr virus infection|Human immunodefic…
H2-T23	0.589407453	-0.76266279	1.44E-06	Down	20.14080231	18.00599134	18.21948045	9.625991473	12.31541839	11.33430787	histocompatibility 2, T region locus 23	GO:0001815,GO:0001916,GO:0002250,GO:0002376,GO:0002474,GO:0002476,GO:0002477,GO:0002486,GO:0002489,GO:0002519,GO:0002639,GO:0002715,GO:0002717,GO:0002729,GO:0005102,GO:0005615,GO:0005886,GO:0006955,GO:0009897,GO:0009986,GO:0016020,GO:0016021,GO:0019731,GO:0030670,GO:0030881,GO:0032398,GO:0032736,GO:0032753,GO:0032759,GO:0032760,GO:0032819,GO:0036037,GO:0042270,GO:0042288,GO:0042605,GO:0042608,GO:…	positive regulation of antibody-dependent cellular cytotoxicity|positive regulation of T cell mediated cytotoxicity|adaptive immune response|immune system process|antigen processing and presentation of peptide antigen via MHC class I|antigen processing and presentation of endogenous peptide antigen via MHC class Ib|antigen processing and presentation of exogenous peptide antigen via MHC class Ib|…	mmu04144,mmu04145,mmu04218,mmu04514,mmu04612,mmu04650,mmu04940,mmu05163,mmu05165,mmu05166,mmu05167,mmu05168,mmu05169,mmu05170,mmu05203,mmu05320,mmu05330,mmu05332,mmu05416	Endocytosis|Phagosome|Cellular senescence|Cell adhesion molecules|Antigen processing and presentation|Natural killer cell mediated cytotoxicity|Type I diabetes mellitus|Human cytomegalovirus infection|Human papillomavirus infection|Human T-cell leukemia virus 1 infection|Kaposi sarcoma-associated herpesvirus infection|Herpes simplex virus 1 infection|Epstein-Barr virus infection|Human immunodefic…
H2-T24	0.342514878	-1.545761438	0.000532936	Down	1.971320879	0.729562187	2.459814438	0.554481799	0.506814203	0.544447524	histocompatibility 2, T region locus 24	GO:0001916,GO:0002476,GO:0002486,GO:0005102,GO:0005615,GO:0006955,GO:0009897,GO:0042605	positive regulation of T cell mediated cytotoxicity|antigen processing and presentation of endogenous peptide antigen via MHC class Ib|antigen processing and presentation of endogenous peptide antigen via MHC class I via ER pathway, TAP-independent|signaling receptor binding|extracellular space|immune response|external side of plasma membrane|peptide antigen binding	mmu04144,mmu04145,mmu04218,mmu04514,mmu04612,mmu04650,mmu04940,mmu05163,mmu05165,mmu05166,mmu05167,mmu05168,mmu05169,mmu05170,mmu05203,mmu05320,mmu05330,mmu05332,mmu05416	Endocytosis|Phagosome|Cellular senescence|Cell adhesion molecules|Antigen processing and presentation|Natural killer cell mediated cytotoxicity|Type I diabetes mellitus|Human cytomegalovirus infection|Human papillomavirus infection|Human T-cell leukemia virus 1 infection|Kaposi sarcoma-associated herpesvirus infection|Herpes simplex virus 1 infection|Epstein-Barr virus infection|Human immunodefic…
Hba-a1	1.556437097	0.638247272	7.68E-06	Up	43.87897635	28.08492641	65.04638424	83.84556607	46.25449175	78.35504814	hemoglobin alpha, adult chain 1	GO:0001701,GO:0004601,GO:0005344,GO:0005615,GO:0005833,GO:0009617,GO:0019825,GO:0020037,GO:0022627,GO:0031720,GO:0031838,GO:0035634,GO:0042744,GO:0043177,GO:0043209,GO:0044877,GO:0048821	in utero embryonic development|peroxidase activity|oxygen carrier activity|extracellular space|hemoglobin complex|response to bacterium|oxygen binding|heme binding|cytosolic small ribosomal subunit|haptoglobin binding|haptoglobin-hemoglobin complex|response to stilbenoid|hydrogen peroxide catabolic process|organic acid binding|myelin sheath|protein-containing complex binding|erythrocyte developme…	mmu05143,mmu05144	African trypanosomiasis|Malaria
Hba-a2	1.405263759	0.490840941	0.014785288	Up	14.8255902	10.33514408	19.90802279	18.68683736	14.12383975	31.65145198	hemoglobin alpha, adult chain 2	GO:0001701,GO:0004601,GO:0005615,GO:0005833,GO:0009617,GO:0019825,GO:0020037,GO:0022627,GO:0031720,GO:0031838,GO:0043177,GO:0044877,GO:0048821	in utero embryonic development|peroxidase activity|extracellular space|hemoglobin complex|response to bacterium|oxygen binding|heme binding|cytosolic small ribosomal subunit|haptoglobin binding|haptoglobin-hemoglobin complex|organic acid binding|protein-containing complex binding|erythrocyte development	mmu05143,mmu05144	African trypanosomiasis|Malaria
Hbb-bs	1.395850834	0.481144778	4.58E-06	Up	67.71558468	41.06256775	84.07789009	88.66027013	64.03307965	112.6794849	hemoglobin, beta adult s chain	GO:0004601,GO:0005615,GO:0005833,GO:0019825,GO:0030492,GO:0031720,GO:0031721,GO:0031722,GO:0031838,GO:0044877	peroxidase activity|extracellular space|hemoglobin complex|oxygen binding|hemoglobin binding|haptoglobin binding|hemoglobin alpha binding|hemoglobin beta binding|haptoglobin-hemoglobin complex|protein-containing complex binding	mmu05143,mmu05144	African trypanosomiasis|Malaria
Hbb-bt	1.454250887	0.540276184	0.017769275	Up	16.25631957	6.622044698	21.29886946	17.36748732	15.38018299	27.79342613	hemoglobin, beta adult t chain	GO:0004601,GO:0005344,GO:0005615,GO:0005833,GO:0019825,GO:0020037,GO:0030492,GO:0031720,GO:0031721,GO:0031722,GO:0031838,GO:0042744,GO:0043177,GO:0044877	peroxidase activity|oxygen carrier activity|extracellular space|hemoglobin complex|oxygen binding|heme binding|hemoglobin binding|haptoglobin binding|hemoglobin alpha binding|hemoglobin beta binding|haptoglobin-hemoglobin complex|hydrogen peroxide catabolic process|organic acid binding|protein-containing complex binding	mmu05143,mmu05144	African trypanosomiasis|Malaria
Hck	0.565425321	-0.822591602	0.031360034	Down	1.860307316	1.521897412	1.609812201	0.854931742	1.107580307	0.864150333	hemopoietic cell kinase	GO:0000166,GO:0001784,GO:0002376,GO:0004672,GO:0004713,GO:0004715,GO:0005102,GO:0005515,GO:0005524,GO:0005634,GO:0005737,GO:0005764,GO:0005794,GO:0005829,GO:0005856,GO:0005884,GO:0005886,GO:0005901,GO:0005925,GO:0006468,GO:0006887,GO:0006909,GO:0006954,GO:0007169,GO:0008284,GO:0008360,GO:0016020,GO:0016301,GO:0016310,GO:0016740,GO:0018108,GO:0030054,GO:0030154,GO:0031234,GO:0031410,GO:0042995,GO:…	nucleotide binding|phosphotyrosine residue binding|immune system process|protein kinase activity|protein tyrosine kinase activity|non-membrane spanning protein tyrosine kinase activity|signaling receptor binding|protein binding|ATP binding|nucleus|cytoplasm|lysosome|Golgi apparatus|cytosol|cytoskeleton|actin filament|plasma membrane|caveola|focal adhesion|protein phosphorylation|exocytosis|phagoc…	mmu04062,mmu04666,mmu05167	Chemokine signaling pathway|Fc gamma R-mediated phagocytosis|Kaposi sarcoma-associated herpesvirus infection
Helz2	0.448454631	-1.156966058	1.84E-05	Down	0.736224615	0.575915353	1.191046392	0.352597421	0.327401028	0.40141053	helicase with zinc finger 2, transcriptional coactivator	GO:0000166,GO:0000184,GO:0003677,GO:0003723,GO:0003724,GO:0004386,GO:0004540,GO:0005524,GO:0005634,GO:0005654,GO:0005737,GO:0016787,GO:0030374,GO:0045944,GO:0046872	nucleotide binding|nuclear-transcribed mRNA catabolic process, nonsense-mediated decay|DNA binding|RNA binding|RNA helicase activity|helicase activity|ribonuclease activity|ATP binding|nucleus|nucleoplasm|cytoplasm|hydrolase activity|nuclear receptor coactivator activity|positive regulation of transcription by RNA polymerase II|metal ion binding
Hif3a	0.395132689	-1.339590892	0.000115569	Down	0.612179294	0.551841004	1.758551981	0.278703225	0.372006694	0.364879499	hypoxia inducible factor 3, alpha subunit	GO:0000785,GO:0000977,GO:0000978,GO:0000981,GO:0001525,GO:0001666,GO:0003677,GO:0003700,GO:0005515,GO:0005634,GO:0005654,GO:0005737,GO:0005739,GO:0005829,GO:0005886,GO:0006355,GO:0006357,GO:0006366,GO:0006915,GO:0007275,GO:0016607,GO:0045944,GO:0046983,GO:0071456	chromatin|RNA polymerase II transcription regulatory region sequence-specific DNA binding|RNA polymerase II cis-regulatory region sequence-specific DNA binding|DNA-binding transcription factor activity, RNA polymerase II-specific|angiogenesis|response to hypoxia|DNA binding|DNA-binding transcription factor activity|protein binding|nucleus|nucleoplasm|cytoplasm|mitochondrion|cytosol|plasma membran…
Hmgcs2	0.724672242	-0.464599462	0.017375376	Down	3.420045374	3.732875355	4.536821224	2.858535836	2.66979002	2.885208251	3-hydroxy-3-methylglutaryl-Coenzyme A synthase 2	GO:0004421,GO:0005739,GO:0005743,GO:0005759,GO:0006084,GO:0006629,GO:0006694,GO:0006695,GO:0008202,GO:0008203,GO:0008299,GO:0010142,GO:0016126,GO:0016740,GO:0016746,GO:0042802,GO:0046951	hydroxymethylglutaryl-CoA synthase activity|mitochondrion|mitochondrial inner membrane|mitochondrial matrix|acetyl-CoA metabolic process|lipid metabolic process|steroid biosynthetic process|cholesterol biosynthetic process|steroid metabolic process|cholesterol metabolic process|isoprenoid biosynthetic process|farnesyl diphosphate biosynthetic process, mevalonate pathway|sterol biosynthetic proces…	mmu00072,mmu00280,mmu00650,mmu00900,mmu03320	Synthesis and degradation of ketone bodies|Valine, leucine and isoleucine degradation|Butanoate metabolism|Terpenoid backbone biosynthesis|PPAR signaling pathway
Hsf4	1.272623276	0.347805414	0.049649732	Up	6.543315799	6.275950141	5.716686303	7.184330085	8.744951543	7.668898329	heat shock transcription factor 4	GO:0000122,GO:0000785,GO:0000977,GO:0000978,GO:0000981,GO:0001227,GO:0001228,GO:0001654,GO:0003677,GO:0003700,GO:0005634,GO:0006355,GO:0006357,GO:0007601,GO:0008284,GO:0016607,GO:0019903,GO:0033169,GO:0042802,GO:0043010,GO:0043565,GO:0045597,GO:0045944,GO:0048468,GO:1990837	negative regulation of transcription by RNA polymerase II|chromatin|RNA polymerase II transcription regulatory region sequence-specific DNA binding|RNA polymerase II cis-regulatory region sequence-specific DNA binding|DNA-binding transcription factor activity, RNA polymerase II-specific|DNA-binding transcription repressor activity, RNA polymerase II-specific|DNA-binding transcription activator ac…
Ifi204	0.134230339	-2.897217305	2.39E-05	Down	0.646783446	0.502072548	1.420943228	0.114554545	0.091742873	0.112481489	interferon activated gene 204	GO:0000978,GO:0001227,GO:0002218,GO:0003690,GO:0003712,GO:0005515,GO:0005634,GO:0005654,GO:0005730,GO:0005737,GO:0005829,GO:0006357,GO:0007275,GO:0008134,GO:0009617,GO:0016607,GO:0032731,GO:0035457,GO:0035458,GO:0042405,GO:0042771,GO:0042802,GO:0045669,GO:0048839	RNA polymerase II cis-regulatory region sequence-specific DNA binding|DNA-binding transcription repressor activity, RNA polymerase II-specific|activation of innate immune response|double-stranded DNA binding|transcription coregulator activity|protein binding|nucleus|nucleoplasm|nucleolus|cytoplasm|cytosol|regulation of transcription by RNA polymerase II|multicellular organism development|transcri…	mmu04621	NOD-like receptor signaling pathway
Ifi206	0.031689206	-4.979864667	0.001099369	Down	0.143760266	0.092464793	0.295456127	0	0	0.014500702	interferon activated gene 206	GO:0000978,GO:0001227,GO:0003690,GO:0005634,GO:0005654,GO:0005730,GO:0005829,GO:0008134,GO:0035458,GO:0042802	RNA polymerase II cis-regulatory region sequence-specific DNA binding|DNA-binding transcription repressor activity, RNA polymerase II-specific|double-stranded DNA binding|nucleus|nucleoplasm|nucleolus|cytosol|transcription factor binding|cellular response to interferon-beta|identical protein binding	mmu04621	NOD-like receptor signaling pathway
Ifi209	0.101716823	-3.297369785	0.000228031	Down	0.175718868	0.361036632	0.601895754	0.04512735	0.030117477	0.029540463	interferon activated gene 209	GO:0000978,GO:0001227,GO:0002218,GO:0003690,GO:0005634,GO:0005654,GO:0005730,GO:0005829,GO:0008134,GO:0035458,GO:0042802	RNA polymerase II cis-regulatory region sequence-specific DNA binding|DNA-binding transcription repressor activity, RNA polymerase II-specific|activation of innate immune response|double-stranded DNA binding|nucleus|nucleoplasm|nucleolus|cytosol|transcription factor binding|cellular response to interferon-beta|identical protein binding
Ifi213	0.185497497	-2.430528371	0.036182508	Down	0.042954086	0.052623861	0.119807548	0.006303589	0.031552073	0.006189515	interferon activated gene 213	GO:0000978,GO:0001227,GO:0003690,GO:0005634,GO:0005654,GO:0005730,GO:0005829,GO:0008134,GO:0035458,GO:0042802	RNA polymerase II cis-regulatory region sequence-specific DNA binding|DNA-binding transcription repressor activity, RNA polymerase II-specific|double-stranded DNA binding|nucleus|nucleoplasm|nucleolus|cytosol|transcription factor binding|cellular response to interferon-beta|identical protein binding
Ifi27	0.495572826	-1.012831014	0.001005841	Down	63.17039053	53.32935457	33.73124122	22.58001721	24.05475479	25.45786177	interferon, alpha-inducible protein 27	GO:0000122,GO:0005521,GO:0005637,GO:0005739,GO:0046825,GO:0061629,GO:0097190	negative regulation of transcription by RNA polymerase II|lamin binding|nuclear inner membrane|mitochondrion|regulation of protein export from nucleus|RNA polymerase II-specific DNA-binding transcription factor binding|apoptotic signaling pathway
Ifi27l2a	0.13662727	-2.871682632	8.65E-05	Down	11.71449167	8.081681182	3.33721544	0.536161976	1.312037374	1.052918458	interferon, alpha-inducible protein 27 like 2A	GO:0005634,GO:0005739,GO:0007568,GO:0009615,GO:0016020,GO:0016021,GO:0097190	nucleus|mitochondrion|aging|response to virus|membrane|integral component of membrane|apoptotic signaling pathway
Ifi35	0.409283064	-1.288829127	0.000193006	Down	3.16281041	3.551917164	4.333472402	1.740555237	1.355231117	1.405224629	interferon-induced protein 35	GO:0002281,GO:0002376,GO:0005576,GO:0005615,GO:0005634,GO:0005737,GO:0005829,GO:0008285,GO:0016020,GO:0034145,GO:0042802,GO:0045087,GO:0045089,GO:0050729,GO:1901223,GO:1901224	macrophage activation involved in immune response|immune system process|extracellular region|extracellular space|nucleus|cytoplasm|cytosol|negative regulation of cell population proliferation|membrane|positive regulation of toll-like receptor 4 signaling pathway|identical protein binding|innate immune response|positive regulation of innate immune response|positive regulation of inflammatory respo…
Ifi44	0.148632735	-2.750176208	1.74E-10	Down	1.342851573	1.151606964	3.017412851	0.183928137	0.294603687	0.28895944	interferon-induced protein 44	GO:0005737,GO:0006955,GO:0009617	cytoplasm|immune response|response to bacterium
Ifi47	0.274637907	-1.864397328	5.81E-07	Down	2.264013508	1.854317952	3.215275989	0.601032929	0.654004088	0.718451067	interferon gamma inducible protein 47	GO:0003924,GO:0005783,GO:0005789,GO:0006952,GO:0035458	GTPase activity|endoplasmic reticulum|endoplasmic reticulum membrane|defense response|cellular response to interferon-beta	mmu04668	TNF signaling pathway
Ifih1	0.624862183	-0.678390066	0.002803362	Down	1.626641666	1.548896038	2.147785155	1.138885635	1.03732128	1.118275597	interferon induced with helicase C domain 1	GO:0000166,GO:0002376,GO:0003677,GO:0003723,GO:0003724,GO:0003725,GO:0003727,GO:0004386,GO:0005515,GO:0005524,GO:0005634,GO:0005737,GO:0005739,GO:0008270,GO:0009615,GO:0016787,GO:0016925,GO:0032727,GO:0032728,GO:0032755,GO:0032760,GO:0039530,GO:0042802,GO:0043021,GO:0045071,GO:0045087,GO:0046872,GO:0051607,GO:0060760,GO:0071360	nucleotide binding|immune system process|DNA binding|RNA binding|RNA helicase activity|double-stranded RNA binding|single-stranded RNA binding|helicase activity|protein binding|ATP binding|nucleus|cytoplasm|mitochondrion|zinc ion binding|response to virus|hydrolase activity|protein sumoylation|positive regulation of interferon-alpha production|positive regulation of interferon-beta production|pos…	mmu04622,mmu05161,mmu05162,mmu05164,mmu05168,mmu05171	RIG-I-like receptor signaling pathway|Hepatitis B|Measles|Influenza A|Herpes simplex virus 1 infection|Coronavirus disease - COVID-19
Ifit1	0.147830128	-2.757987774	6.74E-06	Down	4.600513788	5.84723561	12.72631909	1.236320593	1.117885865	0.763612015	interferon-induced protein with tetratricopeptide repeats 1	GO:0002376,GO:0003723,GO:0005515,GO:0005737,GO:0005829,GO:0009615,GO:0009617,GO:0035457,GO:0035458,GO:0045087,GO:0051607	immune system process|RNA binding|protein binding|cytoplasm|cytosol|response to virus|response to bacterium|cellular response to interferon-alpha|cellular response to interferon-beta|innate immune response|defense response to virus	mmu05160	Hepatitis C
Ifit2	0.691365599	-0.532479276	0.003262982	Down	3.710511465	4.178987403	6.202031291	3.449801856	2.825621586	3.268932348	interferon-induced protein with tetratricopeptide repeats 2	GO:0002376,GO:0003723,GO:0005737,GO:0005783,GO:0005829,GO:0006915,GO:0009615,GO:0032091,GO:0035457,GO:0043065,GO:0045087,GO:0051607	immune system process|RNA binding|cytoplasm|endoplasmic reticulum|cytosol|apoptotic process|response to virus|negative regulation of protein binding|cellular response to interferon-alpha|positive regulation of apoptotic process|innate immune response|defense response to virus
Ifit3	0.298913121	-1.742201867	3.00E-08	Down	10.363859	10.8843629	19.3152292	4.419632418	3.382221946	3.876755593	interferon-induced protein with tetratricopeptide repeats 3	GO:0002376,GO:0003723,GO:0005515,GO:0005737,GO:0005739,GO:0005829,GO:0009617,GO:0035457,GO:0035458,GO:0035634,GO:0042802,GO:0045087,GO:0051607	immune system process|RNA binding|protein binding|cytoplasm|mitochondrion|cytosol|response to bacterium|cellular response to interferon-alpha|cellular response to interferon-beta|response to stilbenoid|identical protein binding|innate immune response|defense response to virus
Ifit3b	0.458504584	-1.124991937	3.80E-07	Down	4.519650138	5.853314127	8.416488737	2.757438763	2.713237926	2.892669125	interferon-induced protein with tetratricopeptide repeats 3B	GO:0003723,GO:0005737,GO:0005739,GO:0005829,GO:0042802,GO:0051607	RNA binding|cytoplasm|mitochondrion|cytosol|identical protein binding|defense response to virus
Ifitm3	0.354416096	-1.496483969	4.62E-22	Down	43.77917173	41.42408443	47.18001203	16.31681	15.84688238	14.66647528	interferon induced transmembrane protein 3	GO:0002376,GO:0005634,GO:0005737,GO:0005764,GO:0005765,GO:0005768,GO:0005783,GO:0005886,GO:0006898,GO:0008285,GO:0009615,GO:0009986,GO:0016020,GO:0016021,GO:0031410,GO:0031901,GO:0032897,GO:0032991,GO:0034341,GO:0035455,GO:0035456,GO:0045071,GO:0045087,GO:0045177,GO:0046597,GO:0051607,GO:0060337	immune system process|nucleus|cytoplasm|lysosome|lysosomal membrane|endosome|endoplasmic reticulum|plasma membrane|receptor-mediated endocytosis|negative regulation of cell population proliferation|response to virus|cell surface|membrane|integral component of membrane|cytoplasmic vesicle|early endosome membrane|negative regulation of viral transcription|protein-containing complex|response to inte…
Igsf1	1.298364346	0.376695289	0.02747652	Up	2.221677816	2.624611585	2.329588113	3.372135272	3.441064454	2.542786784	immunoglobulin superfamily, member 1	GO:0005576,GO:0006355,GO:0015026,GO:0016020,GO:0016021,GO:0032926,GO:0034711,GO:0038102	extracellular region|regulation of transcription, DNA-templated|coreceptor activity|membrane|integral component of membrane|negative regulation of activin receptor signaling pathway|inhibin binding|activin receptor antagonist activity
Igtp	0.403409249	-1.309683932	1.35E-09	Down	5.973775564	6.159550773	6.65887716	2.652274648	2.316745632	2.604277305	interferon gamma induced GTPase	GO:0003924,GO:0005789,GO:0005829,GO:0006952,GO:0035458	GTPase activity|endoplasmic reticulum membrane|cytosol|defense response|cellular response to interferon-beta	mmu05145	Toxoplasmosis
Iigp1	0.2057382	-2.281118405	3.39E-10	Down	1.71281983	1.709478849	3.201549989	0.455047121	0.546647846	0.312768598	interferon inducible GTPase 1	GO:0000166,GO:0002376,GO:0003924,GO:0005515,GO:0005525,GO:0005634,GO:0005737,GO:0005783,GO:0005789,GO:0005794,GO:0006952,GO:0009617,GO:0010506,GO:0016020,GO:0016787,GO:0019003,GO:0019221,GO:0020005,GO:0035458,GO:0042802,GO:0042832,GO:0045087,GO:0050829	nucleotide binding|immune system process|GTPase activity|protein binding|GTP binding|nucleus|cytoplasm|endoplasmic reticulum|endoplasmic reticulum membrane|Golgi apparatus|defense response|response to bacterium|regulation of autophagy|membrane|hydrolase activity|GDP binding|cytokine-mediated signaling pathway|symbiont-containing vacuole membrane|cellular response to interferon-beta|identical prot…
Irf2bp2	0.8062849	-0.310638391	0.004020334	Down	8.759692199	8.655414463	8.928951712	6.689335999	7.245989367	7.29018217	interferon regulatory factor 2 binding protein 2	GO:0000122,GO:0002327,GO:0003714,GO:0005634,GO:0005654,GO:0005737,GO:0006357,GO:0046872	negative regulation of transcription by RNA polymerase II|immature B cell differentiation|transcription corepressor activity|nucleus|nucleoplasm|cytoplasm|regulation of transcription by RNA polymerase II|metal ion binding
Irf7	0.103422328	-3.273380416	4.49E-12	Down	10.05417075	7.14586885	15.48334737	0.905492367	1.388036604	0.972459654	interferon regulatory factor 7	GO:0000976,GO:0000978,GO:0000981,GO:0000987,GO:0002376,GO:0002819,GO:0003677,GO:0003700,GO:0005515,GO:0005634,GO:0005654,GO:0005737,GO:0005829,GO:0006355,GO:0006357,GO:0010468,GO:0016064,GO:0032481,GO:0032606,GO:0032727,GO:0032728,GO:0034124,GO:0034127,GO:0045087,GO:0045088,GO:0045893,GO:0045944,GO:0051607,GO:0060337,GO:0060340,GO:1990837	transcription cis-regulatory region binding|RNA polymerase II cis-regulatory region sequence-specific DNA binding|DNA-binding transcription factor activity, RNA polymerase II-specific|cis-regulatory region sequence-specific DNA binding|immune system process|regulation of adaptive immune response|DNA binding|DNA-binding transcription factor activity|protein binding|nucleus|nucleoplasm|cytoplasm|cy…	mmu04620,mmu04621,mmu04622,mmu04623,mmu05160,mmu05161,mmu05162,mmu05164,mmu05167,mmu05168,mmu05169,mmu05203,mmu05417	Toll-like receptor signaling pathway|NOD-like receptor signaling pathway|RIG-I-like receptor signaling pathway|Cytosolic DNA-sensing pathway|Hepatitis C|Hepatitis B|Measles|Influenza A|Kaposi sarcoma-associated herpesvirus infection|Herpes simplex virus 1 infection|Epstein-Barr virus infection|Viral carcinogenesis|Lipid and atherosclerosis
Irf9	0.31917271	-1.647590792	8.24E-21	Down	10.32530298	8.25032707	9.024612886	2.583204995	2.938638903	3.266649919	interferon regulatory factor 9	GO:0000976,GO:0000978,GO:0000981,GO:0002376,GO:0003677,GO:0003700,GO:0005515,GO:0005634,GO:0005829,GO:0006355,GO:0006357,GO:0032606,GO:1990837	transcription cis-regulatory region binding|RNA polymerase II cis-regulatory region sequence-specific DNA binding|DNA-binding transcription factor activity, RNA polymerase II-specific|immune system process|DNA binding|DNA-binding transcription factor activity|protein binding|nucleus|cytosol|regulation of transcription, DNA-templated|regulation of transcription by RNA polymerase II|type I interfer…	mmu04217,mmu04380,mmu04621,mmu04625,mmu04630,mmu05160,mmu05162,mmu05164,mmu05165,mmu05167,mmu05168,mmu05169,mmu05171,mmu05203	Necroptosis|Osteoclast differentiation|NOD-like receptor signaling pathway|C-type lectin receptor signaling pathway|JAK-STAT signaling pathway|Hepatitis C|Measles|Influenza A|Human papillomavirus infection|Kaposi sarcoma-associated herpesvirus infection|Herpes simplex virus 1 infection|Epstein-Barr virus infection|Coronavirus disease - COVID-19|Viral carcinogenesis
Irgm1	0.504657975	-0.986622142	1.36E-09	Down	7.553654786	7.454392903	9.649703107	4.255256891	3.83580579	4.27278147	immunity-related GTPase family M member 1	GO:0000045,GO:0000166,GO:0002376,GO:0003924,GO:0005525,GO:0005764,GO:0005768,GO:0005770,GO:0005776,GO:0005783,GO:0005789,GO:0005794,GO:0005886,GO:0006914,GO:0006952,GO:0009617,GO:0016020,GO:0016787,GO:0031410,GO:0035458,GO:0042995,GO:0044754,GO:0045087,GO:0045335,GO:0060335,GO:0071346,GO:0075044,GO:1901098	autophagosome assembly|nucleotide binding|immune system process|GTPase activity|GTP binding|lysosome|endosome|late endosome|autophagosome|endoplasmic reticulum|endoplasmic reticulum membrane|Golgi apparatus|plasma membrane|autophagy|defense response|response to bacterium|membrane|hydrolase activity|cytoplasmic vesicle|cellular response to interferon-beta|cell projection|autolysosome|innate immune…	mmu05145	Toxoplasmosis
Irgm2	0.321578266	-1.63675819	2.09E-12	Down	4.065699047	3.592900117	4.881718849	1.362240664	1.558532314	1.102408222	immunity-related GTPase family M member 2	GO:0000045,GO:0000139,GO:0001934,GO:0003924,GO:0005739,GO:0005789,GO:0005794,GO:0005829,GO:0006952,GO:0009617,GO:0010508,GO:0010800,GO:0019901,GO:0020003,GO:0031648,GO:0033138,GO:0034341,GO:0035458,GO:0042742,GO:0042832,GO:0043254,GO:0043539,GO:0045087,GO:0050700,GO:0050821,GO:0050829,GO:0051434,GO:0060335,GO:0061635,GO:0061739,GO:0061762,GO:0070431,GO:0071222,GO:0071902,GO:0075044,GO:0098586,GO:…	autophagosome assembly|Golgi membrane|positive regulation of protein phosphorylation|GTPase activity|mitochondrion|endoplasmic reticulum membrane|Golgi apparatus|cytosol|defense response|response to bacterium|positive regulation of autophagy|positive regulation of peptidyl-threonine phosphorylation|protein kinase binding|symbiont-containing vacuole|protein destabilization|positive regulation of p…	mmu05145	Toxoplasmosis
Irx2	1.838729757	0.878709459	0.029052959	Up	0.311916552	0.227654807	0.177311968	0.429499374	0.368540966	0.502055792	Iroquois homeobox 2	GO:0000122,GO:0000978,GO:0000981,GO:0001227,GO:0001656,GO:0003677,GO:0005634,GO:0006355,GO:0006357,GO:0030182,GO:0043565,GO:0048468,GO:0072086,GO:0072272	negative regulation of transcription by RNA polymerase II|RNA polymerase II cis-regulatory region sequence-specific DNA binding|DNA-binding transcription factor activity, RNA polymerase II-specific|DNA-binding transcription repressor activity, RNA polymerase II-specific|metanephros development|DNA binding|nucleus|regulation of transcription, DNA-templated|regulation of transcription by RNA polyme…
Isg15	0.158228789	-2.659915976	6.27E-15	Down	9.753791741	8.277555873	17.40103714	1.948275821	1.880728898	1.503085976	ISG15 ubiquitin-like modifier	GO:0005178,GO:0005515,GO:0005576,GO:0005634,GO:0005737,GO:0007229,GO:0009615,GO:0009617,GO:0016567,GO:0019941,GO:0022627,GO:0030501,GO:0031386,GO:0031397,GO:0031625,GO:0032020,GO:0032461,GO:0032649,GO:0032728,GO:0032729,GO:0032733,GO:0034340,GO:0042742,GO:0045071,GO:0045648,GO:0051607,GO:0060339,GO:0070585	integrin binding|protein binding|extracellular region|nucleus|cytoplasm|integrin-mediated signaling pathway|response to virus|response to bacterium|protein ubiquitination|modification-dependent protein catabolic process|cytosolic small ribosomal subunit|positive regulation of bone mineralization|protein tag|negative regulation of protein ubiquitination|ubiquitin protein ligase binding|ISG15-prote…	mmu04622,mmu05165,mmu05169,mmu05171	RIG-I-like receptor signaling pathway|Human papillomavirus infection|Epstein-Barr virus infection|Coronavirus disease - COVID-19
Islr2	0.728994364	-0.456020434	8.31E-08	Down	15.88180002	15.93544057	16.71057328	12.01165711	11.36042586	11.95716414	immunoglobulin superfamily containing leucine-rich repeat 2	GO:0005515,GO:0005886,GO:0007275,GO:0007399,GO:0009986,GO:0016020,GO:0016021,GO:0045773	protein binding|plasma membrane|multicellular organism development|nervous system development|cell surface|membrane|integral component of membrane|positive regulation of axon extension
Itgad	0.351361414	-1.508972328	0.038970618	Down	0.170976316	0.183283023	0.677681794	0.138000935	0.087913872	0.073911042	integrin, alpha D	GO:0007155,GO:0007229,GO:0008305,GO:0016020,GO:0016021,GO:0034113,GO:0044877,GO:0046872,GO:0050798	cell adhesion|integrin-mediated signaling pathway|integrin complex|membrane|integral component of membrane|heterotypic cell-cell adhesion|protein-containing complex binding|metal ion binding|activated T cell proliferation	mmu04810	Regulation of actin cytoskeleton
Itih3	1.227635267	0.295881997	0.012782422	Up	10.92021467	14.51573878	11.49783805	16.18833119	15.91215119	13.04844321	inter-alpha trypsin inhibitor, heavy chain 3	GO:0004867,GO:0005576,GO:0010466,GO:0030212,GO:0030414,GO:0062023	serine-type endopeptidase inhibitor activity|extracellular region|negative regulation of peptidase activity|hyaluronan metabolic process|peptidase inhibitor activity|collagen-containing extracellular matrix
Kcna5	0.661515843	-0.596152387	0.006158206	Down	3.288861724	4.073610034	4.20265448	2.800849101	2.611115129	2.217318964	potassium voltage-gated channel, shaker-related subfamily, member 5	GO:0005102,GO:0005216,GO:0005244,GO:0005249,GO:0005251,GO:0005267,GO:0005515,GO:0005783,GO:0005794,GO:0005886,GO:0005887,GO:0006811,GO:0006813,GO:0007219,GO:0008076,GO:0009986,GO:0014704,GO:0015271,GO:0016020,GO:0016021,GO:0019229,GO:0019870,GO:0019901,GO:0030018,GO:0034705,GO:0034765,GO:0042391,GO:0043266,GO:0043267,GO:0045121,GO:0046691,GO:0048471,GO:0051259,GO:0051260,GO:0051393,GO:0051481,GO:…	signaling receptor binding|ion channel activity|voltage-gated ion channel activity|voltage-gated potassium channel activity|delayed rectifier potassium channel activity|potassium channel activity|protein binding|endoplasmic reticulum|Golgi apparatus|plasma membrane|integral component of plasma membrane|ion transport|potassium ion transport|Notch signaling pathway|voltage-gated potassium channel c…
Kcng2	0.770585131	-0.375973746	0.049705994	Down	3.875418045	3.754574191	4.398946924	3.014953749	3.184970914	3.042171938	potassium voltage-gated channel, subfamily G, member 2	GO:0005249,GO:0008076,GO:0016021,GO:0071805	voltage-gated potassium channel activity|voltage-gated potassium channel complex|integral component of membrane|potassium ion transmembrane transport
Kcnh3	0.821901098	-0.282963294	0.001716404	Down	36.66659228	29.88972649	31.75052772	24.86287177	27.19689188	28.45980882	potassium voltage-gated channel, subfamily H (eag-related), member 3	GO:0005216,GO:0005244,GO:0005249,GO:0005267,GO:0005887,GO:0006811,GO:0006813,GO:0016020,GO:0016021,GO:0034765,GO:0042391,GO:0055085,GO:0071805	ion channel activity|voltage-gated ion channel activity|voltage-gated potassium channel activity|potassium channel activity|integral component of plasma membrane|ion transport|potassium ion transport|membrane|integral component of membrane|regulation of ion transmembrane transport|regulation of membrane potential|transmembrane transport|potassium ion transmembrane transport
Kcnh4	0.748988731	-0.416984082	0.03896048	Down	3.314306608	3.317966822	2.955430496	2.293223292	2.197117899	2.693779748	potassium voltage-gated channel, subfamily H (eag-related), member 4	GO:0005249,GO:0005887,GO:0042391,GO:0071805	voltage-gated potassium channel activity|integral component of plasma membrane|regulation of membrane potential|potassium ion transmembrane transport
Kcnj10	1.212236446	0.277671123	0.005605779	Up	23.58626204	20.75194414	17.71300567	23.92451103	25.46066711	25.30205282	potassium inwardly-rectifying channel, subfamily J, member 10	GO:0000166,GO:0005102,GO:0005242,GO:0005244,GO:0005267,GO:0005515,GO:0005524,GO:0005886,GO:0005887,GO:0005902,GO:0006811,GO:0006813,GO:0007601,GO:0007628,GO:0014003,GO:0016020,GO:0016021,GO:0016323,GO:0016324,GO:0022010,GO:0034765,GO:0042391,GO:0042802,GO:0044297,GO:0048169,GO:0051930,GO:0051935,GO:0051938,GO:0055075,GO:0060075,GO:0060081,GO:0071805,GO:0097449,GO:0097546,GO:1905515,GO:1990573	nucleotide binding|signaling receptor binding|inward rectifier potassium channel activity|voltage-gated ion channel activity|potassium channel activity|protein binding|ATP binding|plasma membrane|integral component of plasma membrane|microvillus|ion transport|potassium ion transport|visual perception|adult walking behavior|oligodendrocyte development|membrane|integral component of membrane|basola…	mmu04971,mmu05016	Gastric acid secretion|Huntington disease
Kcnj16	1.205000953	0.269034287	0.027429618	Up	7.130595781	6.321119748	6.327655733	7.812513819	8.174808647	7.790807792	potassium inwardly-rectifying channel, subfamily J, member 16	GO:0005242,GO:0005244,GO:0005886,GO:0006811,GO:0006813,GO:0006885,GO:0010037,GO:0016020,GO:0016021,GO:0016323,GO:0034765,GO:1990573	inward rectifier potassium channel activity|voltage-gated ion channel activity|plasma membrane|ion transport|potassium ion transport|regulation of pH|response to carbon dioxide|membrane|integral component of membrane|basolateral plasma membrane|regulation of ion transmembrane transport|potassium ion import across plasma membrane	mmu04971	Gastric acid secretion
Kcnj4	0.818527091	-0.288897928	7.49E-05	Down	27.53390107	22.68835117	22.44709109	20.36708199	19.51768776	19.28621148	potassium inwardly-rectifying channel, subfamily J, member 4	GO:0005242,GO:0005244,GO:0005886,GO:0006811,GO:0006813,GO:0016020,GO:0016021,GO:0016323,GO:0030054,GO:0030165,GO:0030425,GO:0031410,GO:0034765,GO:0043025,GO:0045202,GO:0045211,GO:1990573	inward rectifier potassium channel activity|voltage-gated ion channel activity|plasma membrane|ion transport|potassium ion transport|membrane|integral component of membrane|basolateral plasma membrane|cell junction|PDZ domain binding|dendrite|cytoplasmic vesicle|regulation of ion transmembrane transport|neuronal cell body|synapse|postsynaptic membrane|potassium ion import across plasma membrane	mmu04725,mmu04921	Cholinergic synapse|Oxytocin signaling pathway
Kdr	1.393691457	0.478911205	0.005331772	Up	2.317815805	1.770750492	1.529711574	2.575509845	2.41044076	2.74622918	kinase insert domain protein receptor	GO:0000166,GO:0001525,GO:0001541,GO:0001569,GO:0001570,GO:0001666,GO:0001934,GO:0001936,GO:0001938,GO:0001945,GO:0002042,GO:0002053,GO:0002244,GO:0003157,GO:0003158,GO:0003416,GO:0004672,GO:0004713,GO:0004714,GO:0005021,GO:0005178,GO:0005515,GO:0005524,GO:0005576,GO:0005634,GO:0005737,GO:0005768,GO:0005769,GO:0005783,GO:0005794,GO:0005886,GO:0005887,GO:0006468,GO:0007169,GO:0007204,GO:0007275,GO:…	nucleotide binding|angiogenesis|ovarian follicle development|branching involved in blood vessel morphogenesis|vasculogenesis|response to hypoxia|positive regulation of protein phosphorylation|regulation of endothelial cell proliferation|positive regulation of endothelial cell proliferation|lymph vessel development|cell migration involved in sprouting angiogenesis|positive regulation of mesenchyma…	mmu01521,mmu04010,mmu04014,mmu04015,mmu04020,mmu04151,mmu04370,mmu04510,mmu05205,mmu05418	EGFR tyrosine kinase inhibitor resistance|MAPK signaling pathway|Ras signaling pathway|Rap1 signaling pathway|Calcium signaling pathway|PI3K-Akt signaling pathway|VEGF signaling pathway|Focal adhesion|Proteoglycans in cancer|Fluid shear stress and atherosclerosis
Klf15	0.751996675	-0.411201811	0.001094081	Down	4.69651753	4.633521543	6.109909369	3.843174223	3.819854857	3.847750351	Kruppel-like factor 15	GO:0000976,GO:0000977,GO:0000978,GO:0000981,GO:0001228,GO:0001678,GO:0003677,GO:0003700,GO:0005515,GO:0005634,GO:0005654,GO:0006357,GO:0010001,GO:0010468,GO:0014898,GO:0016607,GO:0030111,GO:0032868,GO:0043231,GO:0045893,GO:0045944,GO:0046326,GO:0046872,GO:0072112,GO:1990837,GO:2000757	transcription cis-regulatory region binding|RNA polymerase II transcription regulatory region sequence-specific DNA binding|RNA polymerase II cis-regulatory region sequence-specific DNA binding|DNA-binding transcription factor activity, RNA polymerase II-specific|DNA-binding transcription activator activity, RNA polymerase II-specific|cellular glucose homeostasis|DNA binding|DNA-binding transcrip…
Klf2	0.608996173	-0.715494932	0.000797134	Down	7.500644365	6.559382468	10.9240185	3.649798648	5.915596621	5.60316381	Kruppel-like factor 2 (lung)	GO:0000122,GO:0000785,GO:0000902,GO:0000978,GO:0000981,GO:0001701,GO:0003677,GO:0003700,GO:0005515,GO:0005634,GO:0006357,GO:0032715,GO:0034101,GO:0035264,GO:0036003,GO:0040029,GO:0042311,GO:0043249,GO:0045429,GO:0045893,GO:0045944,GO:0046872,GO:0048386,GO:0051247,GO:0060509,GO:0071498,GO:0071499,GO:0097533,GO:1903671,GO:1990837	negative regulation of transcription by RNA polymerase II|chromatin|cell morphogenesis|RNA polymerase II cis-regulatory region sequence-specific DNA binding|DNA-binding transcription factor activity, RNA polymerase II-specific|in utero embryonic development|DNA binding|DNA-binding transcription factor activity|protein binding|nucleus|regulation of transcription by RNA polymerase II|negative regul…	mmu04068,mmu04371,mmu05418	FoxO signaling pathway|Apelin signaling pathway|Fluid shear stress and atherosclerosis
Klhl4	1.224967984	0.292744043	0.032429966	Up	5.50631823	6.511777041	5.060488247	6.754366005	7.192980587	6.85047634	kelch-like 4	GO:0015630,GO:0034451	microtubule cytoskeleton|centriolar satellite
Krt12	0.754748226	-0.405932633	0.023280947	Down	8.442230873	7.353039138	7.970374278	5.50154548	6.348550097	6.067255011	keratin 12	GO:0002009,GO:0005198,GO:0005882,GO:0060429,GO:0061303	morphogenesis of an epithelium|structural molecule activity|intermediate filament|epithelium development|cornea development in camera-type eye	mmu04915,mmu05150	Estrogen signaling pathway|Staphylococcus aureus infection
Ksr1	0.818806109	-0.28840623	0.001856664	Down	10.57526307	10.12310458	10.73130214	8.436241771	8.08853009	9.200267164	kinase suppressor of ras 1	GO:0000166,GO:0000185,GO:0004672,GO:0004674,GO:0005078,GO:0005515,GO:0005524,GO:0005737,GO:0005783,GO:0005886,GO:0006468,GO:0007165,GO:0007265,GO:0008022,GO:0016020,GO:0016301,GO:0016310,GO:0016740,GO:0019901,GO:0019933,GO:0031434,GO:0032991,GO:0035556,GO:0042127,GO:0042995,GO:0043405,GO:0043410,GO:0046872,GO:0051087,GO:0051879,GO:0071889,GO:0106310,GO:0106311	nucleotide binding|activation of MAPKKK activity|protein kinase activity|protein serine/threonine kinase activity|MAP-kinase scaffold activity|protein binding|ATP binding|cytoplasm|endoplasmic reticulum|plasma membrane|protein phosphorylation|signal transduction|Ras protein signal transduction|protein C-terminus binding|membrane|kinase activity|phosphorylation|transferase activity|protein kinase …	mmu04014,mmu04625,mmu05152	Ras signaling pathway|C-type lectin receptor signaling pathway|Tuberculosis
Lcn2	0.16896671	-2.565189058	1.42E-07	Down	4.802570376	4.054250541	3.763030381	1.23337508	0.370413194	0.666080303	lipocalin 2	GO:0002020,GO:0002376,GO:0005506,GO:0005515,GO:0005576,GO:0005615,GO:0005829,GO:0006811,GO:0006915,GO:0009615,GO:0009617,GO:0009635,GO:0010628,GO:0015891,GO:0031346,GO:0031410,GO:0036094,GO:0042493,GO:0042742,GO:0042802,GO:0045087,GO:0055072,GO:0070301,GO:0097192,GO:0097577,GO:0120162,GO:1903981	protease binding|immune system process|iron ion binding|protein binding|extracellular region|extracellular space|cytosol|ion transport|apoptotic process|response to virus|response to bacterium|response to herbicide|positive regulation of gene expression|siderophore transport|positive regulation of cell projection organization|cytoplasmic vesicle|small molecule binding|response to drug|defense res…	mmu04657	IL-17 signaling pathway
Ldb2	1.205745414	0.269925323	0.010467779	Up	12.87023377	15.12381219	12.10114206	15.88307626	15.76703282	16.43786839	LIM domain binding 2	GO:0000122,GO:0001942,GO:0003712,GO:0005515,GO:0005634,GO:0005654,GO:0005667,GO:0005730,GO:0005886,GO:0006357,GO:0007399,GO:0010669,GO:0019899,GO:0030274,GO:0030334,GO:0031252,GO:0035019,GO:0043549,GO:0044089,GO:0045944,GO:0061629	negative regulation of transcription by RNA polymerase II|hair follicle development|transcription coregulator activity|protein binding|nucleus|nucleoplasm|transcription regulator complex|nucleolus|plasma membrane|regulation of transcription by RNA polymerase II|nervous system development|epithelial structure maintenance|enzyme binding|LIM domain binding|regulation of cell migration|cell leading e…
Lgals3bp	0.287530023	-1.798215492	1.03E-14	Down	43.70114477	31.39827917	21.12611553	9.266809964	9.414279319	7.885896678	lectin, galactoside-binding, soluble, 3 binding protein	GO:0005044,GO:0005515,GO:0005576,GO:0005615,GO:0007155,GO:0016020	scavenger receptor activity|protein binding|extracellular region|extracellular space|cell adhesion|membrane
Lgals9	0.517395372	-0.950660944	7.93E-06	Down	7.845775418	6.783783097	10.81611604	4.709766393	3.917987565	4.331430949	lectin, galactose binding, soluble 9	GO:0001819,GO:0002376,GO:0005102,GO:0005515,GO:0005576,GO:0005634,GO:0005737,GO:0005829,GO:0006935,GO:0007157,GO:0007565,GO:0010628,GO:0010629,GO:0010819,GO:0010862,GO:0016936,GO:0019899,GO:0030246,GO:0032496,GO:0032689,GO:0032722,GO:0032732,GO:0032733,GO:0032755,GO:0032760,GO:0032815,GO:0032823,GO:0033081,GO:0034138,GO:0043032,GO:0043322,GO:0043539,GO:0045089,GO:0045185,GO:0045591,GO:0050728,GO:…	positive regulation of cytokine production|immune system process|signaling receptor binding|protein binding|extracellular region|nucleus|cytoplasm|cytosol|chemotaxis|heterophilic cell-cell adhesion via plasma membrane cell adhesion molecules|female pregnancy|positive regulation of gene expression|negative regulation of gene expression|regulation of T cell chemotaxis|positive regulation of pathway…
Lgr6	0.626949307	-0.673579299	0.015327123	Down	2.280341433	1.441206993	0.694587613	0.991941998	0.718027047	0.824146357	leucine-rich repeat-containing G protein-coupled receptor 6	GO:0004930,GO:0005615,GO:0005886,GO:0007165,GO:0007186,GO:0016020,GO:0016021,GO:0016055,GO:0016500,GO:0030177,GO:0030335,GO:0031012,GO:0031982,GO:0042246,GO:1990523	G protein-coupled receptor activity|extracellular space|plasma membrane|signal transduction|G protein-coupled receptor signaling pathway|membrane|integral component of membrane|Wnt signaling pathway|protein-hormone receptor activity|positive regulation of Wnt signaling pathway|positive regulation of cell migration|extracellular matrix|vesicle|tissue regeneration|bone regeneration	mmu04310	Wnt signaling pathway
Lhx9	1.486302558	0.571727827	0.013512864	Up	0.710210858	0.709715465	0.667964213	0.995434297	1.145060612	0.965278383	LIM homeobox protein 9	GO:0000977,GO:0000981,GO:0003677,GO:0005515,GO:0005634,GO:0006355,GO:0006357,GO:0008283,GO:0008584,GO:0008585,GO:0030182,GO:0035262,GO:0046872,GO:1990837	RNA polymerase II transcription regulatory region sequence-specific DNA binding|DNA-binding transcription factor activity, RNA polymerase II-specific|DNA binding|protein binding|nucleus|regulation of transcription, DNA-templated|regulation of transcription by RNA polymerase II|cell population proliferation|male gonad development|female gonad development|neuron differentiation|gonad morphogenesis|…
LOC118567843	8.400116585	3.070409351	0.017238442	Up	0	0.050709714	0.04861038	0.218674838	0.535117321	0.095430023
Lrg1	0.449464938	-1.153719519	0.002812906	Down	3.406257648	2.393719623	3.266919327	1.516285617	1.634691193	0.954388394	leucine-rich alpha-2-glycoprotein 1	GO:0001938,GO:0005160,GO:0005615,GO:0009617,GO:0030511,GO:0043231,GO:0045766,GO:0050873	positive regulation of endothelial cell proliferation|transforming growth factor beta receptor binding|extracellular space|response to bacterium|positive regulation of transforming growth factor beta receptor signaling pathway|intracellular membrane-bounded organelle|positive regulation of angiogenesis|brown fat cell differentiation
Ly6a	0.443493587	-1.17301485	3.57E-19	Down	37.05126728	34.23981117	46.94904018	15.48704283	17.23813792	19.43374796	lymphocyte antigen 6 complex, locus A	GO:0005515,GO:0005622,GO:0005886,GO:0009617,GO:0009897,GO:0016020,GO:0030550,GO:0031225,GO:0033130,GO:0095500	protein binding|intracellular anatomical structure|plasma membrane|response to bacterium|external side of plasma membrane|membrane|acetylcholine receptor inhibitor activity|anchored component of membrane|acetylcholine receptor binding|acetylcholine receptor signaling pathway
Ly6c1	0.698733603	-0.517185571	0.00019413	Down	22.80258853	19.70444235	31.30482598	16.6116149	17.09672656	16.92189884	lymphocyte antigen 6 complex, locus C1	GO:0005886,GO:0009897,GO:0009986,GO:0016020,GO:0030550,GO:0031225,GO:0033130,GO:0095500	plasma membrane|external side of plasma membrane|cell surface|membrane|acetylcholine receptor inhibitor activity|anchored component of membrane|acetylcholine receptor binding|acetylcholine receptor signaling pathway
Ly6e	0.797247142	-0.326901074	1.63E-06	Down	89.88345791	82.39261904	89.71603063	66.95167902	70.40269834	71.15723343	lymphocyte antigen 6 complex, locus E	GO:0001701,GO:0005886,GO:0016020,GO:0030325,GO:0030550,GO:0031225,GO:0033130,GO:0035265,GO:0042415,GO:0046597,GO:0048242,GO:0055010,GO:0095500	in utero embryonic development|plasma membrane|membrane|adrenal gland development|acetylcholine receptor inhibitor activity|anchored component of membrane|acetylcholine receptor binding|organ growth|norepinephrine metabolic process|negative regulation of viral entry into host cell|epinephrine secretion|ventricular cardiac muscle tissue morphogenesis|acetylcholine receptor signaling pathway
Mab21l2	2.430039842	1.280979968	0.013579639	Up	0.893952041	0.319432609	0.329762895	0.918323384	1.272901564	1.225393686	mab-21-like 2	GO:0001654,GO:0005634,GO:0005737,GO:0007275,GO:0008284,GO:0010172,GO:0043010	eye development|nucleus|cytoplasm|multicellular organism development|positive regulation of cell population proliferation|embryonic body morphogenesis|camera-type eye development
Mal	0.827711354	-0.272800348	8.58E-07	Down	156.6268302	159.6607571	159.1313195	128.4789018	132.7883967	131.7317771	myelin and lymphocyte protein, T cell differentiation protein	GO:0002175,GO:0005783,GO:0005794,GO:0005886,GO:0016020,GO:0016021,GO:0016324,GO:0019898,GO:0019911,GO:0042552,GO:0044853,GO:0045121,GO:0098737,GO:0120003,GO:1902043	protein localization to paranode region of axon|endoplasmic reticulum|Golgi apparatus|plasma membrane|membrane|integral component of membrane|apical plasma membrane|extrinsic component of membrane|structural constituent of myelin sheath|myelination|plasma membrane raft|membrane raft|protein insertion into plasma membrane|hinge region between urothelial plaques of apical plasma membrane|positive r…
Mertk	0.773705893	-0.370142832	0.00227596	Down	6.072332571	4.861171962	7.557814347	4.709344171	4.408405635	4.988618642	MER proto-oncogene tyrosine kinase	GO:0000166,GO:0001750,GO:0001779,GO:0001818,GO:0004672,GO:0004713,GO:0004714,GO:0005524,GO:0005615,GO:0005737,GO:0005887,GO:0006468,GO:0006909,GO:0007169,GO:0007275,GO:0007283,GO:0007399,GO:0016020,GO:0016021,GO:0016028,GO:0016301,GO:0016310,GO:0016477,GO:0016740,GO:0030168,GO:0032940,GO:0033674,GO:0034446,GO:0043235,GO:0043277,GO:0043491,GO:0050766,GO:0051250,GO:0060041,GO:0060068,GO:0097350,GO:…	nucleotide binding|photoreceptor outer segment|natural killer cell differentiation|negative regulation of cytokine production|protein kinase activity|protein tyrosine kinase activity|transmembrane receptor protein tyrosine kinase activity|ATP binding|extracellular space|cytoplasm|integral component of plasma membrane|protein phosphorylation|phagocytosis|transmembrane receptor protein tyrosine kin…
Mpz	0.247217308	-2.016148344	0.02602102	Down	1.685944101	0.134872888	0.103431423	0.180945519	0.103509404	0.025381572	myelin protein zero	GO:0005515,GO:0005764,GO:0005791,GO:0005886,GO:0005887,GO:0016020,GO:0016021,GO:0016323,GO:0042552,GO:0043066,GO:0043209,GO:0045217,GO:0098742,GO:0098743	protein binding|lysosome|rough endoplasmic reticulum|plasma membrane|integral component of plasma membrane|membrane|integral component of membrane|basolateral plasma membrane|myelination|negative regulation of apoptotic process|myelin sheath|cell-cell junction maintenance|cell-cell adhesion via plasma-membrane adhesion molecules|cell aggregation	mmu04514	Cell adhesion molecules
Ms4a15	0.122271056	-3.031845161	8.11E-07	Down	4.384093638	1.758374834	0.306469052	1.041652419	0.122680045	0	membrane-spanning 4-domains, subfamily A, member 15	GO:0016020,GO:0016021	membrane|integral component of membrane
Myo16	0.77893364	-0.360427669	0.000480905	Down	8.866112366	6.327753921	5.798896128	6.075925541	5.05661335	5.007367309	myosin XVI	GO:0000166,GO:0003774,GO:0003779,GO:0005515,GO:0005524,GO:0005654,GO:0005737,GO:0014065,GO:0016459,GO:0019903,GO:0048471,GO:0048812,GO:0051015,GO:2000134	nucleotide binding|motor activity|actin binding|protein binding|ATP binding|nucleoplasm|cytoplasm|phosphatidylinositol 3-kinase signaling|myosin complex|protein phosphatase binding|perinuclear region of cytoplasm|neuron projection morphogenesis|actin filament binding|negative regulation of G1/S transition of mitotic cell cycle
Myo7b	9.910356894	3.308937013	0.047404958	Up	0.007769292	0.008328518	0	0.039905513	0.039948725	0.078366712	myosin VIIB	GO:0000146,GO:0000166,GO:0003774,GO:0003779,GO:0005524,GO:0005737,GO:0005856,GO:0005902,GO:0005903,GO:0007015,GO:0007423,GO:0007605,GO:0015629,GO:0016459,GO:0030050,GO:0030154,GO:0031982,GO:0042995,GO:0051015,GO:0090651,GO:1904970	microfilament motor activity|nucleotide binding|motor activity|actin binding|ATP binding|cytoplasm|cytoskeleton|microvillus|brush border|actin filament organization|sensory organ development|sensory perception of sound|actin cytoskeleton|myosin complex|vesicle transport along actin filament|cell differentiation|vesicle|cell projection|actin filament binding|apical cytoplasm|brush border assembly
Myoc	1.221053972	0.28812697	0.021252273	Up	13.51580108	13.61775234	11.10601117	15.09820094	16.55764787	14.84980622	myocilin	GO:0001649,GO:0001952,GO:0001953,GO:0001968,GO:0005109,GO:0005515,GO:0005576,GO:0005615,GO:0005737,GO:0005739,GO:0005741,GO:0005743,GO:0005758,GO:0005783,GO:0005794,GO:0005929,GO:0014068,GO:0014734,GO:0016020,GO:0022011,GO:0030335,GO:0030971,GO:0031175,GO:0031410,GO:0032027,GO:0033268,GO:0035024,GO:0035748,GO:0038031,GO:0038133,GO:0042995,GO:0043220,GO:0043408,GO:0045162,GO:0046872,GO:0051492,GO:…	osteoblast differentiation|regulation of cell-matrix adhesion|negative regulation of cell-matrix adhesion|fibronectin binding|frizzled binding|protein binding|extracellular region|extracellular space|cytoplasm|mitochondrion|mitochondrial outer membrane|mitochondrial inner membrane|mitochondrial intermembrane space|endoplasmic reticulum|Golgi apparatus|cilium|positive regulation of phosphatidylino…
Nab2	0.81498139	-0.295160979	0.014542731	Down	14.97443775	18.33328471	14.34553666	12.66568437	12.61804755	13.29900755	Ngfi-A binding protein 2	GO:0001958,GO:0003712,GO:0005634,GO:0006355,GO:0008134,GO:0014037,GO:0016480,GO:0042552,GO:0042802,GO:0045682,GO:0045892,GO:1902949	endochondral ossification|transcription coregulator activity|nucleus|regulation of transcription, DNA-templated|transcription factor binding|Schwann cell differentiation|negative regulation of transcription by RNA polymerase III|myelination|identical protein binding|regulation of epidermis development|negative regulation of transcription, DNA-templated|positive regulation of tau-protein kinase ac…
Nav2	0.777278971	-0.363495609	0.001231379	Down	0.515286767	0.442861935	0.439262029	0.335552208	0.366327671	0.381455386	neuron navigator 2	GO:0003025,GO:0005614,GO:0005654,GO:0007399,GO:0007605,GO:0007608,GO:0007626,GO:0008201,GO:0021554,GO:0021563,GO:0021564,GO:0021695,GO:0031012,GO:0043138	regulation of systemic arterial blood pressure by baroreceptor feedback|interstitial matrix|nucleoplasm|nervous system development|sensory perception of sound|sensory perception of smell|locomotory behavior|heparin binding|optic nerve development|glossopharyngeal nerve development|vagus nerve development|cerebellar cortex development|extracellular matrix|3'-5' DNA helicase activity
Nectin3	1.23358138	0.302852895	0.017521059	Up	3.152582202	2.5084963	2.652745434	3.200372931	3.31365708	3.704446134	nectin cell adhesion molecule 3	GO:0002089,GO:0005515,GO:0005886,GO:0005911,GO:0005912,GO:0007155,GO:0007156,GO:0007157,GO:0007286,GO:0009566,GO:0016020,GO:0016021,GO:0030054,GO:0030424,GO:0030425,GO:0042802,GO:0042803,GO:0043296,GO:0044291,GO:0045202,GO:0045211,GO:0050839,GO:0060042,GO:0061951,GO:0098609,GO:0098686,GO:0099061,GO:1902414	lens morphogenesis in camera-type eye|protein binding|plasma membrane|cell-cell junction|adherens junction|cell adhesion|homophilic cell adhesion via plasma membrane adhesion molecules|heterophilic cell-cell adhesion via plasma membrane cell adhesion molecules|spermatid development|fertilization|membrane|integral component of membrane|cell junction|axon|dendrite|identical protein binding|protein …	mmu04514,mmu04520	Cell adhesion molecules|Adherens junction
Nefh	1.25350663	0.325969626	3.88E-05	Up	25.83448282	23.04857432	23.24060562	29.77876667	30.52299628	29.88648379	neurofilament, heavy polypeptide	GO:0000226,GO:0001552,GO:0005200,GO:0005634,GO:0005737,GO:0005739,GO:0005856,GO:0005882,GO:0005883,GO:0007420,GO:0014069,GO:0015643,GO:0019901,GO:0030424,GO:0030674,GO:0031103,GO:0033693,GO:0042995,GO:0043025,GO:0043204,GO:0043209,GO:0044877,GO:0045104,GO:0045110,GO:0048936,GO:0060052,GO:0061564,GO:0097418,GO:0097440,GO:0098685,GO:0099160,GO:0099184,GO:0150017,GO:1902513,GO:1903935,GO:1990830	microtubule cytoskeleton organization|ovarian follicle atresia|structural constituent of cytoskeleton|nucleus|cytoplasm|mitochondrion|cytoskeleton|intermediate filament|neurofilament|brain development|postsynaptic density|toxic substance binding|protein kinase binding|axon|protein-macromolecule adaptor activity|axon regeneration|neurofilament bundle assembly|cell projection|neuronal cell body|per…	mmu05014,mmu05022	Amyotrophic lateral sclerosis|Pathways of neurodegeneration - multiple diseases
Neurl1b	0.811612623	-0.301136791	0.003520702	Down	7.893760915	7.58687406	7.851587627	6.59115407	6.052631115	6.274261584	neuralized E3 ubiquitin protein ligase 1B	GO:0005515,GO:0005737,GO:0005769,GO:0005829,GO:0007219,GO:0015629,GO:0016740,GO:0046872,GO:0061630,GO:0070086	protein binding|cytoplasm|early endosome|cytosol|Notch signaling pathway|actin cytoskeleton|transferase activity|metal ion binding|ubiquitin protein ligase activity|ubiquitin-dependent endocytosis
Nfkbia	0.709357177	-0.495415855	0.002415933	Down	13.8152978	10.77701851	16.56270167	8.728374389	9.571587981	10.56582297	nuclear factor of kappa light polypeptide gene enhancer in B cells inhibitor, alpha	GO:0005515,GO:0005634,GO:0005737,GO:0005829,GO:0005886,GO:0006606,GO:0007249,GO:0007253,GO:0008139,GO:0010468,GO:0010745,GO:0010875,GO:0010888,GO:0019899,GO:0031072,GO:0031625,GO:0031663,GO:0032088,GO:0032270,GO:0032495,GO:0032496,GO:0032991,GO:0033209,GO:0034142,GO:0035994,GO:0042127,GO:0042802,GO:0042994,GO:0043330,GO:0044877,GO:0045638,GO:0045746,GO:0045893,GO:0045944,GO:0050729,GO:0051059,GO:…	protein binding|nucleus|cytoplasm|cytosol|plasma membrane|protein import into nucleus|I-kappaB kinase/NF-kappaB signaling|cytoplasmic sequestering of NF-kappaB|nuclear localization sequence binding|regulation of gene expression|negative regulation of macrophage derived foam cell differentiation|positive regulation of cholesterol efflux|negative regulation of lipid storage|enzyme binding|heat shoc…	mmu04024,mmu04062,mmu04064,mmu04210,mmu04380,mmu04620,mmu04621,mmu04622,mmu04623,mmu04625,mmu04657,mmu04658,mmu04659,mmu04660,mmu04662,mmu04668,mmu04722,mmu04920,mmu04926,mmu04931,mmu05132,mmu05134,mmu05135,mmu05140,mmu05142,mmu05145,mmu05160,mmu05161,mmu05162,mmu05163,mmu05164,mmu05166,mmu05167,mmu05168,mmu05169,mmu05170,mmu05171,mmu05200,mmu05203,mmu05215,mmu05220,mmu05222,mmu05235,mmu05417	cAMP signaling pathway|Chemokine signaling pathway|NF-kappa B signaling pathway|Apoptosis|Osteoclast differentiation|Toll-like receptor signaling pathway|NOD-like receptor signaling pathway|RIG-I-like receptor signaling pathway|Cytosolic DNA-sensing pathway|C-type lectin receptor signaling pathway|IL-17 signaling pathway|Th1 and Th2 cell differentiation|Th17 cell differentiation|T cell receptor s…
Nlrc5	0.221086768	-2.17731541	1.55E-05	Down	0.317173926	0.298370675	0.452308187	0.086442272	0.053252847	0.097936101	NLR family, CARD domain containing 5	GO:0000166,GO:0000978,GO:0002376,GO:0005524,GO:0005634,GO:0005737,GO:0005813,GO:0005829,GO:0009617,GO:0032088,GO:0035556,GO:0043549,GO:0045087,GO:0045345,GO:0045944,GO:0060335,GO:0060339,GO:0060340	nucleotide binding|RNA polymerase II cis-regulatory region sequence-specific DNA binding|immune system process|ATP binding|nucleus|cytoplasm|centrosome|cytosol|response to bacterium|negative regulation of NF-kappaB transcription factor activity|intracellular signal transduction|regulation of kinase activity|innate immune response|positive regulation of MHC class I biosynthetic process|positive re…
Nmb	0.505291593	-0.984811917	0.010270069	Down	9.397891103	6.028740115	2.35728732	3.800827108	2.511262285	1.940663291	neuromedin B	GO:0005184,GO:0005576,GO:0007204,GO:0007218,GO:0008284,GO:0031710,GO:0042593,GO:0043005,GO:0046887,GO:0046888,GO:0050482	neuropeptide hormone activity|extracellular region|positive regulation of cytosolic calcium ion concentration|neuropeptide signaling pathway|positive regulation of cell population proliferation|neuromedin B receptor binding|glucose homeostasis|neuron projection|positive regulation of hormone secretion|negative regulation of hormone secretion|arachidonic acid secretion	mmu04080	Neuroactive ligand-receptor interaction
Nr1d1	0.699624853	-0.515346556	6.41E-09	Down	50.91055211	50.31882649	57.17738702	40.2340134	36.61424824	33.89161823	nuclear receptor subfamily 1, group D, member 1	GO:0000122,GO:0000785,GO:0000976,GO:0000977,GO:0000978,GO:0001222,GO:0001227,GO:0001678,GO:0003677,GO:0003700,GO:0004879,GO:0005515,GO:0005634,GO:0005654,GO:0005737,GO:0005978,GO:0006355,GO:0007623,GO:0008270,GO:0009755,GO:0010498,GO:0016604,GO:0019216,GO:0020037,GO:0030054,GO:0030154,GO:0030425,GO:0031648,GO:0032922,GO:0034144,GO:0042632,GO:0042749,GO:0042752,GO:0042753,GO:0042995,GO:0043025,GO:…	negative regulation of transcription by RNA polymerase II|chromatin|transcription cis-regulatory region binding|RNA polymerase II transcription regulatory region sequence-specific DNA binding|RNA polymerase II cis-regulatory region sequence-specific DNA binding|transcription corepressor binding|DNA-binding transcription repressor activity, RNA polymerase II-specific|cellular glucose homeostasis|D…	mmu04710	Circadian rhythm
Nr4a1	0.6393748	-0.645266211	0.043805433	Down	19.84124579	24.68750403	16.20837827	10.53506477	12.02667942	16.39378076	nuclear receptor subfamily 4, group A, member 1	GO:0000978,GO:0000981,GO:0001228,GO:0001938,GO:0002042,GO:0003677,GO:0003700,GO:0004879,GO:0005515,GO:0005634,GO:0005654,GO:0005667,GO:0005737,GO:0005739,GO:0005829,GO:0006355,GO:0006357,GO:0006915,GO:0008134,GO:0008270,GO:0010035,GO:0031965,GO:0035259,GO:0035767,GO:0035914,GO:0035924,GO:0042802,GO:0043065,GO:0043154,GO:0043565,GO:0044344,GO:0045444,GO:0045786,GO:0045893,GO:0045944,GO:0046872,GO:…	RNA polymerase II cis-regulatory region sequence-specific DNA binding|DNA-binding transcription factor activity, RNA polymerase II-specific|DNA-binding transcription activator activity, RNA polymerase II-specific|positive regulation of endothelial cell proliferation|cell migration involved in sprouting angiogenesis|DNA binding|DNA-binding transcription factor activity|nuclear receptor activity|pr…	mmu04010,mmu04151,mmu04925,mmu04927,mmu04934	MAPK signaling pathway|PI3K-Akt signaling pathway|Aldosterone synthesis and secretion|Cortisol synthesis and secretion|Cushing syndrome
Ntng1	1.226705286	0.294788685	0.005093817	Up	3.809824318	4.354817575	4.351895817	5.492138928	4.775109444	5.061541259	netrin G1	GO:0005515,GO:0005886,GO:0007275,GO:0007399,GO:0007409,GO:0009887,GO:0009888,GO:0010975,GO:0016020,GO:0016477,GO:0030154,GO:0031225,GO:0034446,GO:0043256,GO:0046658,GO:0050804,GO:0050839,GO:0070831,GO:0098632,GO:0098685,GO:0098978,GO:0099029,GO:0099560,GO:0150011,GO:2001222	protein binding|plasma membrane|multicellular organism development|nervous system development|axonogenesis|animal organ morphogenesis|tissue development|regulation of neuron projection development|membrane|cell migration|cell differentiation|anchored component of membrane|substrate adhesion-dependent cell spreading|laminin complex|anchored component of plasma membrane|modulation of chemical synap…	mmu04360,mmu04514	Axon guidance|Cell adhesion molecules
Oas1a	0.244747133	-2.030636137	4.17E-05	Down	1.1835302	1.043169396	2.351311792	0.270176924	0.378657282	0.424460194	2'-5' oligoadenylate synthetase 1A	GO:0001730,GO:0003725,GO:0005515,GO:0005634,GO:0005654,GO:0005737,GO:0005739,GO:0005829,GO:0005840,GO:0006164,GO:0009615,GO:0016020,GO:0045071,GO:0048525,GO:0051607,GO:0060700	2'-5'-oligoadenylate synthetase activity|double-stranded RNA binding|protein binding|nucleus|nucleoplasm|cytoplasm|mitochondrion|cytosol|ribosome|purine nucleotide biosynthetic process|response to virus|membrane|negative regulation of viral genome replication|negative regulation of viral process|defense response to virus|regulation of ribonuclease activity	mmu04621,mmu05160,mmu05162,mmu05164,mmu05168,mmu05169,mmu05171	NOD-like receptor signaling pathway|Hepatitis C|Measles|Influenza A|Herpes simplex virus 1 infection|Epstein-Barr virus infection|Coronavirus disease - COVID-19
Oas2	0.347599604	-1.524501657	0.02818157	Down	0.288881617	0.242354372	0.361388427	0.090317422	0.103331683	0.114020971	2'-5' oligoadenylate synthetase 2	GO:0000166,GO:0001730,GO:0002376,GO:0003723,GO:0003725,GO:0005524,GO:0005654,GO:0005737,GO:0005829,GO:0006401,GO:0009615,GO:0009617,GO:0016020,GO:0016740,GO:0016779,GO:0032728,GO:0032760,GO:0042742,GO:0045071,GO:0045087,GO:0046872,GO:0048471,GO:0051607,GO:0060337,GO:0060700,GO:0070106,GO:1903487	nucleotide binding|2'-5'-oligoadenylate synthetase activity|immune system process|RNA binding|double-stranded RNA binding|ATP binding|nucleoplasm|cytoplasm|cytosol|RNA catabolic process|response to virus|response to bacterium|membrane|transferase activity|nucleotidyltransferase activity|positive regulation of interferon-beta production|positive regulation of tumor necrosis factor production|defen…	mmu04621,mmu05160,mmu05162,mmu05164,mmu05168,mmu05169,mmu05171	NOD-like receptor signaling pathway|Hepatitis C|Measles|Influenza A|Herpes simplex virus 1 infection|Epstein-Barr virus infection|Coronavirus disease - COVID-19
Oasl1	0.161152634	-2.633500323	0.000779047	Down	0.497598474	0.242461419	1.650208603	0.023234738	0.162819286	0.159699867	2'-5' oligoadenylate synthetase-like 1	GO:0001730,GO:0002376,GO:0003677,GO:0003723,GO:0003725,GO:0005634,GO:0005654,GO:0005730,GO:0005737,GO:0005829,GO:0009615,GO:0016020,GO:0016779,GO:0045071,GO:0045087,GO:0051607,GO:0060700,GO:0070106,GO:1900246	2'-5'-oligoadenylate synthetase activity|immune system process|DNA binding|RNA binding|double-stranded RNA binding|nucleus|nucleoplasm|nucleolus|cytoplasm|cytosol|response to virus|membrane|nucleotidyltransferase activity|negative regulation of viral genome replication|innate immune response|defense response to virus|regulation of ribonuclease activity|interleukin-27-mediated signaling pathway|po…	mmu05165	Human papillomavirus infection
Oasl2	0.184108714	-2.441370182	4.67E-30	Down	6.037912734	5.047858741	7.216172746	1.162972719	1.113613266	1.059178466	2'-5' oligoadenylate synthetase-like 2	GO:0000166,GO:0001730,GO:0002376,GO:0003723,GO:0003725,GO:0005524,GO:0005654,GO:0005829,GO:0006164,GO:0009615,GO:0016020,GO:0016740,GO:0016779,GO:0045071,GO:0045087,GO:0046872,GO:0051607,GO:0060700,GO:0070106	nucleotide binding|2'-5'-oligoadenylate synthetase activity|immune system process|RNA binding|double-stranded RNA binding|ATP binding|nucleoplasm|cytosol|purine nucleotide biosynthetic process|response to virus|membrane|transferase activity|nucleotidyltransferase activity|negative regulation of viral genome replication|innate immune response|metal ion binding|defense response to virus|regulation …	mmu05165	Human papillomavirus infection
Ogfr	0.817798418	-0.290182823	0.007644747	Down	19.82979607	18.21385542	17.81077027	15.17364962	15.82665902	14.59763107	opioid growth factor receptor	GO:0004985,GO:0005634,GO:0005737,GO:0016020,GO:0038023,GO:0040008	G protein-coupled opioid receptor activity|nucleus|cytoplasm|membrane|signaling receptor activity|regulation of growth
Otop2	0.405435903	-1.302454243	0.015476954	Down	1.03036923	0.854450978	0.39955001	0.399418733	0.279895872	0.215704821	otopetrin 2	GO:0005886,GO:0006811,GO:0015252,GO:0016020,GO:0016021,GO:1902600	plasma membrane|ion transport|proton channel activity|membrane|integral component of membrane|proton transmembrane transport
Papss2	1.28928944	0.366576179	0.016067914	Up	3.934927054	4.175262687	4.838530846	5.53576261	5.528039823	5.556673471	3'-phosphoadenosine 5'-phosphosulfate synthase 2	GO:0000103,GO:0000166,GO:0003824,GO:0004020,GO:0004781,GO:0005524,GO:0007596,GO:0008152,GO:0016301,GO:0016310,GO:0016740,GO:0016779,GO:0050428,GO:0060348	sulfate assimilation|nucleotide binding|catalytic activity|adenylylsulfate kinase activity|sulfate adenylyltransferase (ATP) activity|ATP binding|blood coagulation|metabolic process|kinase activity|phosphorylation|transferase activity|nucleotidyltransferase activity|3'-phosphoadenosine 5'-phosphosulfate biosynthetic process|bone development	mmu00230,mmu00450,mmu00920	Purine metabolism|Selenocompound metabolism|Sulfur metabolism
Parp12	0.589482551	-0.762478986	0.000109135	Down	3.901214628	4.641022427	6.437036495	2.883496485	2.870310315	2.895299313	poly (ADP-ribose) polymerase family, member 12	GO:0003950,GO:0005634,GO:0006471,GO:0016740,GO:0046872,GO:0070213,GO:0140289,GO:1990404	NAD+ ADP-ribosyltransferase activity|nucleus|protein ADP-ribosylation|transferase activity|metal ion binding|protein auto-ADP-ribosylation|protein mono-ADP-ribosylation|protein ADP-ribosylase activity
Parp14	0.333569238	-1.583941846	3.12E-09	Down	0.987487654	0.91301321	2.19438047	0.393083491	0.399856066	0.479349824	poly (ADP-ribose) polymerase family, member 14	GO:0002376,GO:0003714,GO:0003950,GO:0005515,GO:0005634,GO:0005737,GO:0005829,GO:0005886,GO:0006471,GO:0010629,GO:0016740,GO:0016757,GO:0019899,GO:0042531,GO:0042532,GO:0045087,GO:0060336,GO:0070212,GO:0070403,GO:0140289,GO:1902216,GO:1990404	immune system process|transcription corepressor activity|NAD+ ADP-ribosyltransferase activity|protein binding|nucleus|cytoplasm|cytosol|plasma membrane|protein ADP-ribosylation|negative regulation of gene expression|transferase activity|glycosyltransferase activity|enzyme binding|positive regulation of tyrosine phosphorylation of STAT protein|negative regulation of tyrosine phosphorylation of STA…
Parp9	0.398638519	-1.326846977	4.42E-06	Down	1.714329228	1.627298433	2.797115551	0.752822142	0.847842008	0.778798491	poly (ADP-ribose) polymerase family, member 9	GO:0000122,GO:0002230,GO:0002376,GO:0003714,GO:0003950,GO:0004857,GO:0005634,GO:0005654,GO:0005737,GO:0005739,GO:0005829,GO:0006281,GO:0006302,GO:0006471,GO:0006974,GO:0010608,GO:0010629,GO:0016740,GO:0019899,GO:0032991,GO:0035563,GO:0042393,GO:0042531,GO:0043086,GO:0044389,GO:0045087,GO:0045893,GO:0051607,GO:0060330,GO:0060335,GO:0070212,GO:0072570,GO:0090734,GO:0097677,GO:0140289,GO:1900182,GO:…	negative regulation of transcription by RNA polymerase II|positive regulation of defense response to virus by host|immune system process|transcription corepressor activity|NAD+ ADP-ribosyltransferase activity|enzyme inhibitor activity|nucleus|nucleoplasm|cytoplasm|mitochondrion|cytosol|DNA repair|double-strand break repair|protein ADP-ribosylation|cellular response to DNA damage stimulus|posttran…
Pcsk9	0.672998705	-0.571324365	0.047513932	Down	1.633038025	1.703691889	1.648143791	0.853757542	1.289520269	1.250107486	proprotein convertase subtilisin/kexin type 9	GO:0001822,GO:0001889,GO:0001920,GO:0002092,GO:0004252,GO:0005576,GO:0005615,GO:0005737,GO:0005764,GO:0005768,GO:0005769,GO:0005770,GO:0005783,GO:0005788,GO:0005791,GO:0005794,GO:0005886,GO:0006508,GO:0006629,GO:0006641,GO:0006644,GO:0006915,GO:0007041,GO:0008202,GO:0008203,GO:0008233,GO:0008236,GO:0009267,GO:0009986,GO:0010469,GO:0010989,GO:0016485,GO:0016540,GO:0016787,GO:0019871,GO:0022008,GO:…	kidney development|liver development|negative regulation of receptor recycling|positive regulation of receptor internalization|serine-type endopeptidase activity|extracellular region|extracellular space|cytoplasm|lysosome|endosome|early endosome|late endosome|endoplasmic reticulum|endoplasmic reticulum lumen|rough endoplasmic reticulum|Golgi apparatus|plasma membrane|proteolysis|lipid metabolic p…	mmu04979	Cholesterol metabolism
Pdia6	1.200884612	0.264097535	0.000572709	Up	42.4501288	44.43131489	41.26780019	50.10319014	52.48863706	51.04978158	protein disulfide isomerase associated 6	GO:0003756,GO:0005615,GO:0005783,GO:0005788,GO:0005790,GO:0005793,GO:0005829,GO:0005886,GO:0015035,GO:0016020,GO:0016853,GO:0034663,GO:1903895	protein disulfide isomerase activity|extracellular space|endoplasmic reticulum|endoplasmic reticulum lumen|smooth endoplasmic reticulum|endoplasmic reticulum-Golgi intermediate compartment|cytosol|plasma membrane|protein-disulfide reductase activity|membrane|isomerase activity|endoplasmic reticulum chaperone complex|negative regulation of IRE1-mediated unfolded protein response	mmu04141	Protein processing in endoplasmic reticulum
Per1	0.677235437	-0.56227063	0.025564901	Down	8.931383882	12.31438485	11.40095254	8.485828687	6.419424432	7.131491017	period circadian clock 1	GO:0000122,GO:0000976,GO:0000978,GO:0001222,GO:0002028,GO:0005515,GO:0005634,GO:0005654,GO:0005737,GO:0005829,GO:0007623,GO:0008134,GO:0009416,GO:0010608,GO:0019900,GO:0031490,GO:0031625,GO:0032922,GO:0042634,GO:0042752,GO:0043124,GO:0043153,GO:0043966,GO:0043967,GO:0045892,GO:0045944,GO:0046329,GO:0048511,GO:0051591,GO:0070888,GO:0070932,GO:0097167,GO:1900015,GO:1900744,GO:2000323	negative regulation of transcription by RNA polymerase II|transcription cis-regulatory region binding|RNA polymerase II cis-regulatory region sequence-specific DNA binding|transcription corepressor binding|regulation of sodium ion transport|protein binding|nucleus|nucleoplasm|cytoplasm|cytosol|circadian rhythm|transcription factor binding|response to light stimulus|posttranscriptional regulation …	mmu04710,mmu04713	Circadian rhythm|Circadian entrainment
Phf11b	0.234180608	-2.094306478	0.001534266	Down	0.696225787	0.895607319	1.717060056	0.178801656	0.250593381	0.316018694	PHD finger protein 11B	GO:0005634,GO:0005654,GO:0031965	nucleus|nucleoplasm|nuclear membrane
Phf11d	0.26728959	-1.903524443	0.002587612	Down	0.591001342	0.347425729	1.253807566	0.137090145	0.215660648	0.173069061	PHD finger protein 11D	GO:0005634,GO:0005654,GO:0031965,GO:0046872	nucleus|nucleoplasm|nuclear membrane|metal ion binding
Pik3ip1	0.796091317	-0.328994167	0.006849956	Down	17.69315209	16.81305093	21.86470184	15.24397711	14.69702012	14.62269391	phosphoinositide-3-kinase interacting protein 1	GO:0004252,GO:0005886,GO:0014067,GO:0016020,GO:0016021,GO:0036313,GO:0043553	serine-type endopeptidase activity|plasma membrane|negative regulation of phosphatidylinositol 3-kinase signaling|membrane|integral component of membrane|phosphatidylinositol 3-kinase catalytic subunit binding|negative regulation of phosphatidylinositol 3-kinase activity
Pim3	0.81828066	-0.289332341	0.012184064	Down	22.43896281	19.3567405	20.38264982	15.2656552	18.00337261	17.57304027	proviral integration site 3	GO:0000166,GO:0004672,GO:0004674,GO:0005515,GO:0005524,GO:0005737,GO:0005829,GO:0006468,GO:0006915,GO:0007049,GO:0007346,GO:0016301,GO:0016310,GO:0016572,GO:0016740,GO:0043066,GO:0046777,GO:0061179,GO:0106310,GO:0106311	nucleotide binding|protein kinase activity|protein serine/threonine kinase activity|protein binding|ATP binding|cytoplasm|cytosol|protein phosphorylation|apoptotic process|cell cycle|regulation of mitotic cell cycle|kinase activity|phosphorylation|histone phosphorylation|transferase activity|negative regulation of apoptotic process|protein autophosphorylation|negative regulation of insulin secret…
Pla2g4e	0.645222116	-0.632132206	0.012218621	Down	1.762457675	1.465652473	1.734267071	1.108249513	1.153388185	0.937355129	phospholipase A2, group IVE	GO:0004620,GO:0004623,GO:0005509,GO:0005544,GO:0005546,GO:0005547,GO:0005737,GO:0005764,GO:0005765,GO:0005768,GO:0005829,GO:0005886,GO:0006629,GO:0009395,GO:0010314,GO:0016020,GO:0016042,GO:0016410,GO:0016740,GO:0016787,GO:0031901,GO:0032266,GO:0043325,GO:0046475,GO:0046872,GO:0047498,GO:0070273,GO:0070292,GO:0080025,GO:0102567,GO:0102568,GO:2001137	phospholipase activity|phospholipase A2 activity|calcium ion binding|calcium-dependent phospholipid binding|phosphatidylinositol-4,5-bisphosphate binding|phosphatidylinositol-3,4,5-trisphosphate binding|cytoplasm|lysosome|lysosomal membrane|endosome|cytosol|plasma membrane|lipid metabolic process|phospholipid catabolic process|phosphatidylinositol-5-phosphate binding|membrane|lipid catabolic proc…	mmu00564,mmu00565,mmu00590,mmu00591,mmu00592,mmu04010,mmu04014,mmu04072,mmu04217,mmu04270,mmu04370,mmu04611,mmu04664,mmu04666,mmu04724,mmu04726,mmu04730,mmu04750,mmu04912,mmu04913,mmu04921,mmu05231	Glycerophospholipid metabolism|Ether lipid metabolism|Arachidonic acid metabolism|Linoleic acid metabolism|alpha-Linolenic acid metabolism|MAPK signaling pathway|Ras signaling pathway|Phospholipase D signaling pathway|Necroptosis|Vascular smooth muscle contraction|VEGF signaling pathway|Platelet activation|Fc epsilon RI signaling pathway|Fc gamma R-mediated phagocytosis|Glutamatergic synapse|Sero…
Plat	0.816960012	-0.29166263	0.0115989	Down	14.72429758	13.05703562	14.18007045	11.60166355	11.0592805	11.54723031	plasminogen activator, tissue	GO:0001666,GO:0004252,GO:0005102,GO:0005576,GO:0005615,GO:0005737,GO:0006508,GO:0008233,GO:0008236,GO:0009986,GO:0014909,GO:0016787,GO:0030141,GO:0031639,GO:0035249,GO:0045177,GO:0045202,GO:0045861,GO:0048008,GO:0051219,GO:0060279,GO:0098685,GO:0098794,GO:0098978,GO:0098992,GO:0099183,GO:0099544	response to hypoxia|serine-type endopeptidase activity|signaling receptor binding|extracellular region|extracellular space|cytoplasm|proteolysis|peptidase activity|serine-type peptidase activity|cell surface|smooth muscle cell migration|hydrolase activity|secretory granule|plasminogen activation|synaptic transmission, glutamatergic|apical part of cell|synapse|negative regulation of proteolysis|pl…	mmu04371,mmu04610,mmu05202,mmu05215,mmu05418	Apelin signaling pathway|Complement and coagulation cascades|Transcriptional misregulation in cancer|Prostate cancer|Fluid shear stress and atherosclerosis
Plekha1	0.830868019	-0.267308768	0.001217916	Down	19.78073631	20.73405176	19.36174591	17.58341258	15.88104425	16.23568175	pleckstrin homology domain containing, family A (phosphoinositide binding specific) member 1	GO:0001553,GO:0005634,GO:0005654,GO:0005737,GO:0005829,GO:0005886,GO:0007283,GO:0008209,GO:0008210,GO:0008289,GO:0008585,GO:0009791,GO:0014065,GO:0016020,GO:0030165,GO:0031529,GO:0032587,GO:0033327,GO:0035264,GO:0043325,GO:0045184,GO:0048008,GO:0048705,GO:0050853,GO:0051898,GO:0060021,GO:0060325,GO:0070301	luteinization|nucleus|nucleoplasm|cytoplasm|cytosol|plasma membrane|spermatogenesis|androgen metabolic process|estrogen metabolic process|lipid binding|female gonad development|post-embryonic development|phosphatidylinositol 3-kinase signaling|membrane|PDZ domain binding|ruffle organization|ruffle membrane|Leydig cell differentiation|multicellular organism growth|phosphatidylinositol-3,4-bisphosp…
Plekhf1	0.613540392	-0.704769768	0.023482507	Down	2.528171916	1.73858502	3.700852903	1.543557137	1.496173711	1.659969023	pleckstrin homology domain containing, family F (with FYVE domain) member 1	GO:0005634,GO:0005737,GO:0005764,GO:0005768,GO:0006915,GO:0007032,GO:0010314,GO:0010508,GO:0016050,GO:0032266,GO:0035091,GO:0046872,GO:0046902,GO:0070273,GO:0072659,GO:2001244	nucleus|cytoplasm|lysosome|endosome|apoptotic process|endosome organization|phosphatidylinositol-5-phosphate binding|positive regulation of autophagy|vesicle organization|phosphatidylinositol-3-phosphate binding|phosphatidylinositol binding|metal ion binding|regulation of mitochondrial membrane permeability|phosphatidylinositol-4-phosphate binding|protein localization to plasma membrane|positive …
Pou4f1	3.210159312	1.682644896	0.003783938	Up	0.218835071	0.197546614	0.071013139	0.319454133	0.580377878	0.627346153	POU domain, class 4, transcription factor 1	GO:0000122,GO:0000785,GO:0000978,GO:0000981,GO:0001228,GO:0001967,GO:0003223,GO:0003677,GO:0003682,GO:0003697,GO:0003700,GO:0005515,GO:0005634,GO:0005737,GO:0006355,GO:0006357,GO:0007275,GO:0007399,GO:0007498,GO:0007507,GO:0010628,GO:0010629,GO:0021535,GO:0021559,GO:0021953,GO:0021986,GO:0030182,GO:0031175,GO:0043005,GO:0043065,GO:0043066,GO:0043069,GO:0043524,GO:0043565,GO:0045672,GO:0045944,GO:…	negative regulation of transcription by RNA polymerase II|chromatin|RNA polymerase II cis-regulatory region sequence-specific DNA binding|DNA-binding transcription factor activity, RNA polymerase II-specific|DNA-binding transcription activator activity, RNA polymerase II-specific|suckling behavior|ventricular compact myocardium morphogenesis|DNA binding|chromatin binding|single-stranded DNA bindi…
Ppfibp1	0.829583689	-0.269540566	0.034042589	Down	4.038167973	4.106249569	4.745578148	3.670178991	3.158740984	3.856529774	PTPRF interacting protein, binding protein 1 (liprin beta 1)	GO:0007528,GO:0048786,GO:0050808	neuromuscular junction development|presynaptic active zone|synapse organization
Ppp1r3g	0.679787431	-0.556844408	0.018217385	Down	2.796465358	2.195075364	3.784421799	1.679668412	2.027213601	2.157925988	protein phosphatase 1, regulatory subunit 3G	GO:0000164,GO:0005737,GO:0005979,GO:0008157,GO:0019903,GO:0042593,GO:0045725,GO:2000467,GO:2001069	protein phosphatase type 1 complex|cytoplasm|regulation of glycogen biosynthetic process|protein phosphatase 1 binding|protein phosphatase binding|glucose homeostasis|positive regulation of glycogen biosynthetic process|positive regulation of glycogen (starch) synthase activity|glycogen binding
Prdm16	1.256522561	0.329436575	0.038770721	Up	1.642347299	1.561694387	1.502648623	1.972979585	1.83483791	2.102383906	PR domain containing 16	GO:0000122,GO:0000976,GO:0000978,GO:0001227,GO:0001228,GO:0003677,GO:0003712,GO:0003713,GO:0005515,GO:0005634,GO:0005654,GO:0005667,GO:0005737,GO:0005829,GO:0006357,GO:0008168,GO:0016235,GO:0016740,GO:0017053,GO:0019827,GO:0022008,GO:0030154,GO:0030512,GO:0030853,GO:0032259,GO:0035019,GO:0043457,GO:0043565,GO:0043586,GO:0045892,GO:0045893,GO:0046332,GO:0046872,GO:0046974,GO:0048468,GO:0050872,GO:…	negative regulation of transcription by RNA polymerase II|transcription cis-regulatory region binding|RNA polymerase II cis-regulatory region sequence-specific DNA binding|DNA-binding transcription repressor activity, RNA polymerase II-specific|DNA-binding transcription activator activity, RNA polymerase II-specific|DNA binding|transcription coregulator activity|transcription coactivator activity…	mmu00310,mmu04714	Lysine degradation|Thermogenesis
Psmb8	0.525070064	-0.929418149	0.001382061	Down	4.815087296	4.982136095	5.120087997	2.752756026	2.454328145	2.618473421	proteasome (prosome, macropain) subunit, beta type 8 (large multifunctional peptidase 7)	GO:0000502,GO:0002376,GO:0004175,GO:0004298,GO:0005515,GO:0005634,GO:0005654,GO:0005737,GO:0005829,GO:0005839,GO:0006508,GO:0008233,GO:0010499,GO:0016787,GO:0019882,GO:0030154,GO:0043161,GO:0045444,GO:0051603,GO:0052548,GO:1990111	proteasome complex|immune system process|endopeptidase activity|threonine-type endopeptidase activity|protein binding|nucleus|nucleoplasm|cytoplasm|cytosol|proteasome core complex|proteolysis|peptidase activity|proteasomal ubiquitin-independent protein catabolic process|hydrolase activity|antigen processing and presentation|cell differentiation|proteasome-mediated ubiquitin-dependent protein cata…	mmu03050	Proteasome
Psmb9	0.48372092	-1.047753161	0.015905024	Down	2.491171134	2.571576391	2.559927712	1.563886267	1.091161631	1.070256304	proteasome (prosome, macropain) subunit, beta type 9 (large multifunctional peptidase 2)	GO:0000502,GO:0002376,GO:0004175,GO:0004298,GO:0005634,GO:0005654,GO:0005737,GO:0005829,GO:0005839,GO:0006508,GO:0008233,GO:0009617,GO:0010499,GO:0016787,GO:0019882,GO:0043161,GO:0051603,GO:0070628,GO:1990111,GO:2000116	proteasome complex|immune system process|endopeptidase activity|threonine-type endopeptidase activity|nucleus|nucleoplasm|cytoplasm|cytosol|proteasome core complex|proteolysis|peptidase activity|response to bacterium|proteasomal ubiquitin-independent protein catabolic process|hydrolase activity|antigen processing and presentation|proteasome-mediated ubiquitin-dependent protein catabolic process|p…	mmu03050	Proteasome
Rasgrp3	1.283751498	0.36036596	0.027927393	Up	3.350113298	2.654881984	2.745613373	3.84259578	3.973572915	3.379166961	RAS, guanyl releasing protein 3	GO:0005085,GO:0005096,GO:0005737,GO:0007265,GO:0019900,GO:0031267,GO:0032045,GO:0043087,GO:0048471	guanyl-nucleotide exchange factor activity|GTPase activator activity|cytoplasm|Ras protein signal transduction|kinase binding|small GTPase binding|guanyl-nucleotide exchange factor complex|regulation of GTPase activity|perinuclear region of cytoplasm	mmu04010,mmu04014,mmu04015,mmu04662,mmu05200	MAPK signaling pathway|Ras signaling pathway|Rap1 signaling pathway|B cell receptor signaling pathway|Pathways in cancer
Rasl11b	0.819411169	-0.287340537	0.00263575	Down	41.01226686	35.64336455	36.19163764	30.46715493	30.32143467	31.40574795	RAS-like, family 11, member B	GO:0000166,GO:0003924,GO:0005160,GO:0005515,GO:0005525,GO:0007165,GO:0016020,GO:0016787,GO:0030512	nucleotide binding|GTPase activity|transforming growth factor beta receptor binding|protein binding|GTP binding|signal transduction|membrane|hydrolase activity|negative regulation of transforming growth factor beta receptor signaling pathway
Rem2	0.772626517	-0.372156903	0.041307667	Down	6.574107378	7.833574724	7.313863614	4.911515492	5.810803767	6.055693091	rad and gem related GTP binding protein 2	GO:0000166,GO:0003924,GO:0005246,GO:0005525,GO:0005886,GO:0007165,GO:0016020	nucleotide binding|GTPase activity|calcium channel regulator activity|GTP binding|plasma membrane|signal transduction|membrane
Resp18	1.206562185	0.270902272	0.00127346	Up	88.2132925	106.7856987	84.19317809	106.1186874	124.5594211	105.0247164	regulated endocrine-specific protein 18	GO:0001701,GO:0005783,GO:0005794,GO:0030141,GO:0031410,GO:0043204,GO:0048237	in utero embryonic development|endoplasmic reticulum|Golgi apparatus|secretory granule|cytoplasmic vesicle|perikaryon|rough endoplasmic reticulum lumen
Ret	1.371150843	0.455387294	0.011253841	Up	2.790214229	2.243288323	1.964048733	2.622648368	3.350008319	3.595411585	ret proto-oncogene	GO:0000165,GO:0000166,GO:0000187,GO:0001657,GO:0001755,GO:0001838,GO:0004672,GO:0004713,GO:0004714,GO:0005509,GO:0005515,GO:0005524,GO:0005768,GO:0005769,GO:0005886,GO:0005887,GO:0006468,GO:0006919,GO:0007155,GO:0007156,GO:0007158,GO:0007169,GO:0007275,GO:0007399,GO:0009653,GO:0010008,GO:0010628,GO:0010976,GO:0014042,GO:0016020,GO:0016021,GO:0016301,GO:0016310,GO:0016740,GO:0030155,GO:0030182,GO:…	MAPK cascade|nucleotide binding|activation of MAPK activity|ureteric bud development|neural crest cell migration|embryonic epithelial tube formation|protein kinase activity|protein tyrosine kinase activity|transmembrane receptor protein tyrosine kinase activity|calcium ion binding|protein binding|ATP binding|endosome|early endosome|plasma membrane|integral component of plasma membrane|protein pho…	mmu04020,mmu05200,mmu05216,mmu05223,mmu05230	Calcium signaling pathway|Pathways in cancer|Thyroid cancer|Non-small cell lung cancer|Central carbon metabolism in cancer
Rnf213	0.335664775	-1.574906949	1.67E-06	Down	2.011237888	1.606003581	3.437550677	0.777034775	0.729635807	0.736357693	ring finger protein 213	GO:0001525,GO:0002040,GO:0004842,GO:0005730,GO:0005737,GO:0005829,GO:0006511,GO:0016567,GO:0016740,GO:0016787,GO:0016887,GO:0046872,GO:0051260,GO:0051865,GO:0140603,GO:2000051	angiogenesis|sprouting angiogenesis|ubiquitin-protein transferase activity|nucleolus|cytoplasm|cytosol|ubiquitin-dependent protein catabolic process|protein ubiquitination|transferase activity|hydrolase activity|ATPase|metal ion binding|protein homooligomerization|protein autoubiquitination|ATP hydrolysis activity|negative regulation of non-canonical Wnt signaling pathway
Rsad2	0.280340526	-1.83474778	1.90E-06	Down	1.095852031	0.739645054	3.044634412	0.430834046	0.30608428	0.436683751	radical S-adenosyl methionine domain containing 2	GO:0001503,GO:0001650,GO:0002376,GO:0003824,GO:0005515,GO:0005739,GO:0005741,GO:0005743,GO:0005783,GO:0005789,GO:0005794,GO:0005811,GO:0009615,GO:0016020,GO:0016829,GO:0030278,GO:0034157,GO:0034165,GO:0035710,GO:0043367,GO:0043621,GO:0045071,GO:0045087,GO:0046872,GO:0050709,GO:0050778,GO:0051536,GO:0051539,GO:0051607,GO:2000553	ossification|fibrillar center|immune system process|catalytic activity|protein binding|mitochondrion|mitochondrial outer membrane|mitochondrial inner membrane|endoplasmic reticulum|endoplasmic reticulum membrane|Golgi apparatus|lipid droplet|response to virus|membrane|lyase activity|regulation of ossification|positive regulation of toll-like receptor 7 signaling pathway|positive regulation of tol…	mmu05160,mmu05164	Hepatitis C|Influenza A
Rsph3b	1.420166387	0.506059967	0.02709442	Up	4.251420378	4.693476212	4.010130462	4.921388181	6.166553486	7.488507419	radial spoke 3B homolog (Chlamydomonas)	GO:0005737,GO:0005856,GO:0005929,GO:0042995	cytoplasm|cytoskeleton|cilium|cell projection
Rsph4a	1.40951433	0.495198145	0.044889808	Up	1.360854368	1.684396085	1.398414088	2.104137887	2.45267659	1.726433695	radial spoke head 4 homolog A (Chlamydomonas)	GO:0001534,GO:0001535,GO:0003341,GO:0005515,GO:0005654,GO:0005730,GO:0005737,GO:0005856,GO:0005929,GO:0005930,GO:0030030,GO:0035082,GO:0042995,GO:0060271,GO:0060294,GO:0062177,GO:0120221	radial spoke|radial spoke head|cilium movement|protein binding|nucleoplasm|nucleolus|cytoplasm|cytoskeleton|cilium|axoneme|cell projection organization|axoneme assembly|cell projection|cilium assembly|cilium movement involved in cell motility|radial spoke assembly|maintenance of ciliary planar beating movement pattern
Rspo2	1.353227572	0.436404477	0.006551511	Up	1.367967175	1.482314039	1.202730688	1.750235247	1.889253756	1.823169926	R-spondin 2	GO:0001649,GO:0005102,GO:0005576,GO:0007275,GO:0008201,GO:0009986,GO:0016055,GO:0030177,GO:0030282,GO:0035115,GO:0035116,GO:0042489,GO:0050896,GO:0060173,GO:0060437,GO:0060441,GO:0060535,GO:0071542,GO:0090263	osteoblast differentiation|signaling receptor binding|extracellular region|multicellular organism development|heparin binding|cell surface|Wnt signaling pathway|positive regulation of Wnt signaling pathway|bone mineralization|embryonic forelimb morphogenesis|embryonic hindlimb morphogenesis|negative regulation of odontogenesis of dentin-containing tooth|response to stimulus|limb development|lung …	mmu04310	Wnt signaling pathway
Rsrp1	0.814374446	-0.296235802	0.000237515	Down	67.96290436	82.24291332	88.06070924	54.53657739	62.03880002	78.11604931	arginine/serine rich protein 1
Rtp4	0.21333858	-2.22878321	7.98E-21	Down	3.721013589	3.970208998	5.699835274	0.768063915	0.876183378	1.210170965	receptor transporter protein 4	GO:0001580,GO:0005515,GO:0005737,GO:0006612,GO:0016020,GO:0016021,GO:0031849,GO:0051205,GO:0051607	detection of chemical stimulus involved in sensory perception of bitter taste|protein binding|cytoplasm|protein targeting to membrane|membrane|integral component of membrane|olfactory receptor binding|protein insertion into membrane|defense response to virus
S100a5	0.078593875	-3.669439297	0.00859943	Down	7.04573654	2.83233064	0.452512474	3.295793374	0.064693377	0	S100 calcium binding protein A5	GO:0005507,GO:0005509,GO:0005634,GO:0008270,GO:0042803,GO:0043025,GO:0046872,GO:0046914,GO:0048306	copper ion binding|calcium ion binding|nucleus|zinc ion binding|protein homodimerization activity|neuronal cell body|metal ion binding|transition metal ion binding|calcium-dependent protein binding
Sall3	0.680880107	-0.554527312	0.031125039	Down	1.411951156	1.088535005	0.596268967	0.69045129	0.601691171	0.71209811	spalt like transcription factor 3	GO:0000978,GO:0000981,GO:0003677,GO:0005634,GO:0006357,GO:0021891,GO:0035136,GO:0035137,GO:0045879,GO:0046872	RNA polymerase II cis-regulatory region sequence-specific DNA binding|DNA-binding transcription factor activity, RNA polymerase II-specific|DNA binding|nucleus|regulation of transcription by RNA polymerase II|olfactory bulb interneuron development|forelimb morphogenesis|hindlimb morphogenesis|negative regulation of smoothened signaling pathway|metal ion binding
Samd9l	0.603623333	-0.728279522	0.001903598	Down	1.721571866	1.634862459	2.403651393	1.355213969	0.991051003	1.104188834	sterile alpha motif domain containing 9-like	GO:0002244,GO:0005515,GO:0005737,GO:0005769,GO:0017145,GO:0034058,GO:0035726,GO:0042176,GO:0048536	hematopoietic progenitor cell differentiation|protein binding|cytoplasm|early endosome|stem cell division|endosomal vesicle fusion|common myeloid progenitor cell proliferation|regulation of protein catabolic process|spleen development
Samhd1	0.748392303	-0.418133373	0.00912162	Down	4.142255187	3.624587154	4.72581135	2.914968092	3.119374554	3.267971755	SAM domain and HD domain, 1	GO:0000166,GO:0000724,GO:0002376,GO:0003676,GO:0003697,GO:0003723,GO:0003824,GO:0005525,GO:0005634,GO:0005654,GO:0005694,GO:0005886,GO:0006203,GO:0006260,GO:0006281,GO:0006974,GO:0008152,GO:0008270,GO:0008832,GO:0009264,GO:0016446,GO:0016787,GO:0016793,GO:0032567,GO:0035861,GO:0042802,GO:0045087,GO:0045088,GO:0046061,GO:0046872,GO:0051289,GO:0051607,GO:0060339,GO:0097197,GO:0110025	nucleotide binding|double-strand break repair via homologous recombination|immune system process|nucleic acid binding|single-stranded DNA binding|RNA binding|catalytic activity|GTP binding|nucleus|nucleoplasm|chromosome|plasma membrane|dGTP catabolic process|DNA replication|DNA repair|cellular response to DNA damage stimulus|metabolic process|zinc ion binding|dGTPase activity|deoxyribonucleotide …	mmu05170	Human immunodeficiency virus 1 infection
Scara3	0.797558963	-0.326336914	0.007476707	Down	8.15973242	7.571902624	8.698506178	6.698783717	6.601437296	6.144373966	scavenger receptor class A, member 3	GO:0005201,GO:0005581,GO:0005615,GO:0005783,GO:0005794,GO:0016020,GO:0016021,GO:0030198,GO:0031012	extracellular matrix structural constituent|collagen trimer|extracellular space|endoplasmic reticulum|Golgi apparatus|membrane|integral component of membrane|extracellular matrix organization|extracellular matrix
Scrt2	0.816414649	-0.292626026	0.028649391	Down	8.144918876	8.01975245	8.369719471	6.027316923	6.51468979	7.53092561	scratch family zinc finger 2	GO:0000122,GO:0000978,GO:0000981,GO:0003677,GO:0005634,GO:0006355,GO:0046872,GO:1990837,GO:2001222	negative regulation of transcription by RNA polymerase II|RNA polymerase II cis-regulatory region sequence-specific DNA binding|DNA-binding transcription factor activity, RNA polymerase II-specific|DNA binding|nucleus|regulation of transcription, DNA-templated|metal ion binding|sequence-specific double-stranded DNA binding|regulation of neuron migration
Sema4d	0.814622473	-0.29579648	0.000495562	Down	15.18917085	13.50829661	13.70887385	11.47417742	11.6726529	11.31413807	sema domain, immunoglobulin domain (Ig), transmembrane domain (TM) and short cytoplasmic domain, (semaphorin) 4D	GO:0000122,GO:0001755,GO:0001934,GO:0004888,GO:0005102,GO:0005515,GO:0005615,GO:0005886,GO:0005887,GO:0007162,GO:0007275,GO:0007399,GO:0007411,GO:0008360,GO:0010693,GO:0014068,GO:0016020,GO:0016021,GO:0030154,GO:0030215,GO:0030335,GO:0031344,GO:0038023,GO:0042802,GO:0043547,GO:0043931,GO:0045499,GO:0045668,GO:0048672,GO:0048814,GO:0048843,GO:0050731,GO:0050732,GO:0050772,GO:0050919,GO:0070486,GO:…	negative regulation of transcription by RNA polymerase II|neural crest cell migration|positive regulation of protein phosphorylation|transmembrane signaling receptor activity|signaling receptor binding|protein binding|extracellular space|plasma membrane|integral component of plasma membrane|negative regulation of cell adhesion|multicellular organism development|nervous system development|axon gui…	mmu04360	Axon guidance
Serpina3f	0.048209058	-4.374551958	0.041367185	Down	0.134167878	0.167796007	0.022978487	0	0	0	serine (or cysteine) peptidase inhibitor, clade A, member 3F	GO:0004867,GO:0005615,GO:0009617,GO:0010466,GO:0010951,GO:0030414,GO:0034097,GO:0043434	serine-type endopeptidase inhibitor activity|extracellular space|response to bacterium|negative regulation of peptidase activity|negative regulation of endopeptidase activity|peptidase inhibitor activity|response to cytokine|response to peptide hormone
Sfrp5	1.674572163	0.743792548	0.003498176	Up	2.479516532	2.715772071	2.049439204	3.654555278	4.711720817	3.751529992	secreted frizzled-related sequence protein 5	GO:0005576,GO:0005615,GO:0007275,GO:0008285,GO:0016055,GO:0017147,GO:0030111,GO:0030154,GO:0030178,GO:0030510,GO:0035567,GO:0036342,GO:0043433,GO:0043508,GO:0048546,GO:0051898,GO:0060028,GO:0060070,GO:0090090,GO:0090175,GO:0090179,GO:2000041,GO:2000057	extracellular region|extracellular space|multicellular organism development|negative regulation of cell population proliferation|Wnt signaling pathway|Wnt-protein binding|regulation of Wnt signaling pathway|cell differentiation|negative regulation of Wnt signaling pathway|regulation of BMP signaling pathway|non-canonical Wnt signaling pathway|post-anal tail morphogenesis|negative regulation of DN…	mmu04310	Wnt signaling pathway
Shisa3	0.49742967	-1.007435532	0.00934248	Down	1.909706161	1.242921563	0.336413871	1.163049045	0.350695319	0.247663026	shisa family member 3	GO:0005783,GO:0007275,GO:0016020,GO:0016021,GO:0090090	endoplasmic reticulum|multicellular organism development|membrane|integral component of membrane|negative regulation of canonical Wnt signaling pathway
Shisa5	0.832983296	-0.26364053	0.00841226	Down	27.7803045	24.64261423	25.13317047	20.24114746	23.2279135	21.06888176	shisa family member 5	GO:0005634,GO:0005635,GO:0005783,GO:0006915,GO:0016020,GO:0016021,GO:0042771,GO:0050699,GO:0072332	nucleus|nuclear envelope|endoplasmic reticulum|apoptotic process|membrane|integral component of membrane|intrinsic apoptotic signaling pathway in response to DNA damage by p53 class mediator|WW domain binding|intrinsic apoptotic signaling pathway by p53 class mediator	mmu04115	p53 signaling pathway
Shisa8	0.454740812	-1.136883606	2.13E-06	Down	7.057057179	4.08469248	1.897862547	2.716047387	1.659382672	1.196181281	shisa family member 8	GO:0014069,GO:0016020,GO:0016021,GO:0032281,GO:0032591,GO:0045211,GO:0048172,GO:2000311	postsynaptic density|membrane|integral component of membrane|AMPA glutamate receptor complex|dendritic spine membrane|postsynaptic membrane|regulation of short-term neuronal synaptic plasticity|regulation of AMPA receptor activity
Shox2	1.495758517	0.580877278	0.002054972	Up	1.971411228	1.806881301	1.671303463	2.652955373	2.615281147	2.863451775	short stature homeobox 2	GO:0000122,GO:0000981,GO:0001649,GO:0002027,GO:0002053,GO:0002062,GO:0002063,GO:0003163,GO:0003170,GO:0003209,GO:0003213,GO:0003677,GO:0005634,GO:0006355,GO:0006357,GO:0007275,GO:0030326,GO:0032330,GO:0035115,GO:0043565,GO:0045880,GO:0045944,GO:0048557,GO:0048598,GO:0048743,GO:0050772,GO:0060272,GO:0060351,GO:0060415,GO:0060920,GO:0060931,GO:1990837,GO:2000172	negative regulation of transcription by RNA polymerase II|DNA-binding transcription factor activity, RNA polymerase II-specific|osteoblast differentiation|regulation of heart rate|positive regulation of mesenchymal cell proliferation|chondrocyte differentiation|chondrocyte development|sinoatrial node development|heart valve development|cardiac atrium morphogenesis|cardiac right atrium morphogenes…
Sik1	0.705869442	-0.502526729	0.002583298	Down	4.138200669	4.763314914	3.973568518	2.892086188	2.825453614	3.352956716	salt inducible kinase 1	GO:0000122,GO:0000166,GO:0000287,GO:0002028,GO:0004672,GO:0004674,GO:0005515,GO:0005524,GO:0005634,GO:0005737,GO:0005829,GO:0006468,GO:0007049,GO:0007275,GO:0007346,GO:0008140,GO:0010830,GO:0010868,GO:0016301,GO:0016310,GO:0016740,GO:0019901,GO:0030154,GO:0032792,GO:0035556,GO:0042149,GO:0042826,GO:0043153,GO:0043276,GO:0045595,GO:0045721,GO:0046872,GO:0048511,GO:0055007,GO:0106310,GO:0106311	negative regulation of transcription by RNA polymerase II|nucleotide binding|magnesium ion binding|regulation of sodium ion transport|protein kinase activity|protein serine/threonine kinase activity|protein binding|ATP binding|nucleus|cytoplasm|cytosol|protein phosphorylation|cell cycle|multicellular organism development|regulation of mitotic cell cycle|cAMP response element binding protein bindi…	mmu04922	Glucagon signaling pathway
Slc17a6	1.410845562	0.496560073	2.63E-08	Up	15.81405205	18.78699988	16.20362245	25.58674804	24.21815607	21.72861671	solute carrier family 17 (sodium-dependent inorganic phosphate cotransporter), member 6	GO:0001504,GO:0005313,GO:0005326,GO:0005769,GO:0006811,GO:0006814,GO:0006820,GO:0006836,GO:0008021,GO:0015293,GO:0016020,GO:0016021,GO:0022857,GO:0030054,GO:0030285,GO:0031410,GO:0035249,GO:0043005,GO:0045202,GO:0050803,GO:0055085,GO:0060076,GO:0098700,GO:0098793,GO:1990030,GO:1990384	neurotransmitter uptake|L-glutamate transmembrane transporter activity|neurotransmitter transmembrane transporter activity|early endosome|ion transport|sodium ion transport|anion transport|neurotransmitter transport|synaptic vesicle|symporter activity|membrane|integral component of membrane|transmembrane transporter activity|cell junction|integral component of synaptic vesicle membrane|cytoplasmi…	mmu04721,mmu04723,mmu04724,mmu05033	Synaptic vesicle cycle|Retrograde endocannabinoid signaling|Glutamatergic synapse|Nicotine addiction
Slc18a2	1.568130204	0.649045354	0.005634205	Up	1.885100428	1.587762077	1.895619478	2.060981759	3.157132075	3.327535491	solute carrier family 18 (vesicular monoamine), member 2	GO:0001975,GO:0005275,GO:0005335,GO:0005515,GO:0005737,GO:0005813,GO:0006836,GO:0007568,GO:0007626,GO:0008021,GO:0009636,GO:0009791,GO:0015842,GO:0015844,GO:0016020,GO:0016021,GO:0019899,GO:0022857,GO:0030073,GO:0030285,GO:0030672,GO:0031045,GO:0031072,GO:0031410,GO:0035690,GO:0042593,GO:0042908,GO:0042910,GO:0042995,GO:0043005,GO:0043025,GO:0043195,GO:0043231,GO:0043679,GO:0044297,GO:0051589,GO:…	response to amphetamine|amine transmembrane transporter activity|serotonin:sodium symporter activity|protein binding|cytoplasm|centrosome|neurotransmitter transport|aging|locomotory behavior|synaptic vesicle|response to toxic substance|post-embryonic development|aminergic neurotransmitter loading into synaptic vesicle|monoamine transport|membrane|integral component of membrane|enzyme binding|tran…	mmu04721,mmu04726,mmu04728,mmu05012,mmu05030,mmu05031,mmu05034	Synaptic vesicle cycle|Serotonergic synapse|Dopaminergic synapse|Parkinson disease|Cocaine addiction|Amphetamine addiction|Alcoholism
Slc2a1	0.747560386	-0.419737975	1.66E-05	Down	47.03194426	41.50668566	55.60039295	35.44626395	37.07499548	34.41483477	solute carrier family 2 (facilitated glucose transporter), member 1	GO:0001917,GO:0001939,GO:0005324,GO:0005355,GO:0005515,GO:0005622,GO:0005737,GO:0005829,GO:0005886,GO:0005887,GO:0005901,GO:0005911,GO:0007417,GO:0008643,GO:0014704,GO:0015911,GO:0016020,GO:0016021,GO:0016323,GO:0016324,GO:0019900,GO:0022857,GO:0030018,GO:0030496,GO:0030864,GO:0031982,GO:0033300,GO:0042149,GO:0042383,GO:0042802,GO:0042908,GO:0042910,GO:0043621,GO:0045121,GO:0045202,GO:0055056,GO:…	photoreceptor inner segment|female pronucleus|long-chain fatty acid transporter activity|glucose transmembrane transporter activity|protein binding|intracellular anatomical structure|cytoplasm|cytosol|plasma membrane|integral component of plasma membrane|caveola|cell-cell junction|central nervous system development|carbohydrate transport|intercalated disc|long-chain fatty acid import across plasm…	mmu04066,mmu04911,mmu04919,mmu04920,mmu04922,mmu04931,mmu04976,mmu05166,mmu05200,mmu05211,mmu05230,mmu05415	HIF-1 signaling pathway|Insulin secretion|Thyroid hormone signaling pathway|Adipocytokine signaling pathway|Glucagon signaling pathway|Insulin resistance|Bile secretion|Human T-cell leukemia virus 1 infection|Pathways in cancer|Renal cell carcinoma|Central carbon metabolism in cancer|Diabetic cardiomyopathy
Slc7a11	1.285019012	0.361789704	0.000766886	Up	4.853132885	5.461109812	4.226338855	6.190960425	6.079237636	6.300177595	solute carrier family 7 (cationic amino acid transporter, y+ system), member 11	GO:0003333,GO:0005791,GO:0005856,GO:0005886,GO:0006749,GO:0006865,GO:0007420,GO:0008542,GO:0009636,GO:0009986,GO:0014070,GO:0015179,GO:0016020,GO:0016021,GO:0021591,GO:0021756,GO:0022857,GO:0030534,GO:0031526,GO:0033029,GO:0033554,GO:0034599,GO:0034775,GO:0042127,GO:0043231,GO:0045177,GO:0048021,GO:0048286,GO:0050804,GO:0050807,GO:0051223,GO:0051775,GO:0055085,GO:0060173,GO:0070527,GO:0071702,GO:…	amino acid transmembrane transport|rough endoplasmic reticulum|cytoskeleton|plasma membrane|glutathione metabolic process|amino acid transport|brain development|visual learning|response to toxic substance|cell surface|response to organic cyclic compound|L-amino acid transmembrane transporter activity|membrane|integral component of membrane|ventricular system development|striatum development|trans…	mmu04216	Ferroptosis
Slfn2	0.269013209	-1.894251083	1.07E-06	Down	2.861952414	2.342200621	4.458848449	0.695478268	1.107640817	0.744973556	schlafen 2	GO:0008285,GO:0009617	negative regulation of cell population proliferation|response to bacterium
Slfn3	0.275249319	-1.861189099	0.029174079	Down	0.338374934	0.362730828	0.869285291	0.202766592	0.057996045	0.170654735	schlafen 3	GO:0008285	negative regulation of cell population proliferation
Slfn5	0.438836505	-1.188244554	0.003783433	Down	2.080880597	1.685964203	3.804208216	0.836816533	1.269025452	1.065734208	schlafen 5	GO:0000166,GO:0005524,GO:0005634,GO:0030154	nucleotide binding|ATP binding|nucleus|cell differentiation
Slfn8	0.285447161	-1.808704382	9.30E-06	Down	0.797460251	0.75676189	1.571770781	0.214872391	0.2823254	0.369221853	schlafen 8	GO:0000049,GO:0000166,GO:0002376,GO:0004518,GO:0004519,GO:0004521,GO:0005524,GO:0005737,GO:0008270,GO:0016075,GO:0016078,GO:0016787,GO:0046872,GO:0051607	tRNA binding|nucleotide binding|immune system process|nuclease activity|endonuclease activity|endoribonuclease activity|ATP binding|cytoplasm|zinc ion binding|rRNA catabolic process|tRNA catabolic process|hydrolase activity|metal ion binding|defense response to virus
Smim3	0.653828393	-0.613016066	0.006133374	Down	3.889711189	3.780212341	5.863829964	2.744336768	2.945114701	2.99647683	small integral membrane protein 3	GO:0016020,GO:0016021,GO:0042802	membrane|integral component of membrane|identical protein binding
Smox	0.820037363	-0.286238451	0.020760556	Down	8.111744441	6.599663637	9.024730256	5.884481548	6.896203784	6.560343549	spermine oxidase	GO:0005634,GO:0005654,GO:0005737,GO:0005829,GO:0006598,GO:0016491,GO:0031965,GO:0043231,GO:0046208,GO:0046592,GO:0052894,GO:0052895,GO:0052901	nucleus|nucleoplasm|cytoplasm|cytosol|polyamine catabolic process|oxidoreductase activity|nuclear membrane|intracellular membrane-bounded organelle|spermine catabolic process|polyamine oxidase activity|norspermine:oxygen oxidoreductase activity|N1-acetylspermine:oxygen oxidoreductase (N1-acetylspermidine-forming) activity|spermine:oxygen oxidoreductase (spermidine-forming) activity	mmu00330,mmu00410	Arginine and proline metabolism|beta-Alanine metabolism
Sncg	1.682548107	0.750647754	0.005224913	Up	6.645769987	6.149245562	4.672606366	9.054691727	12.22987644	8.185210365	synuclein, gamma	GO:0005515,GO:0005737,GO:0005813,GO:0005856,GO:0005886,GO:0007268,GO:0008344,GO:0009306,GO:0014059,GO:0030424,GO:0043014,GO:0043025,GO:0043679,GO:0046928,GO:0048471,GO:0048487,GO:0048488,GO:0050808,GO:1901214,GO:1901215,GO:1903136	protein binding|cytoplasm|centrosome|cytoskeleton|plasma membrane|chemical synaptic transmission|adult locomotory behavior|protein secretion|regulation of dopamine secretion|axon|alpha-tubulin binding|neuronal cell body|axon terminus|regulation of neurotransmitter secretion|perinuclear region of cytoplasm|beta-tubulin binding|synaptic vesicle endocytosis|synapse organization|regulation of neuron …
Sox9	1.209139383	0.27398056	0.022431493	Up	8.003473107	7.268789828	6.384040126	8.691114645	9.221287273	8.172547981	SRY (sex determining region Y)-box 9	GO:0000122,GO:0000976,GO:0000978,GO:0000981,GO:0000987,GO:0001228,GO:0001501,GO:0001502,GO:0001503,GO:0001658,GO:0001708,GO:0001837,GO:0001894,GO:0001934,GO:0001942,GO:0002009,GO:0002053,GO:0002062,GO:0002063,GO:0002683,GO:0003170,GO:0003179,GO:0003180,GO:0003188,GO:0003203,GO:0003413,GO:0003415,GO:0003430,GO:0003677,GO:0003682,GO:0003700,GO:0005515,GO:0005634,GO:0005654,GO:0005667,GO:0006334,GO:…	negative regulation of transcription by RNA polymerase II|transcription cis-regulatory region binding|RNA polymerase II cis-regulatory region sequence-specific DNA binding|DNA-binding transcription factor activity, RNA polymerase II-specific|cis-regulatory region sequence-specific DNA binding|DNA-binding transcription activator activity, RNA polymerase II-specific|skeletal system development|cart…	mmu04024	cAMP signaling pathway
Sp100	0.47092838	-1.086420426	0.000328469	Down	1.190141561	1.264615489	2.006132047	0.73998733	0.719316496	0.58970112	nuclear antigen Sp100	GO:0000981,GO:0003677,GO:0005515,GO:0005634,GO:0005737,GO:0006357,GO:0016605	DNA-binding transcription factor activity, RNA polymerase II-specific|DNA binding|protein binding|nucleus|cytoplasm|regulation of transcription by RNA polymerase II|PML body	mmu05168,mmu05203	Herpes simplex virus 1 infection|Viral carcinogenesis
Sp7	0.564825558	-0.824122723	0.008889072	Down	2.326899539	1.841494108	0.994963602	1.235274606	0.786935056	0.803362761	Sp7 transcription factor 7	GO:0000978,GO:0000981,GO:0001228,GO:0001649,GO:0003677,GO:0005515,GO:0005634,GO:0005654,GO:0005737,GO:0006357,GO:0017151,GO:0045944,GO:0046872,GO:0060218,GO:2000738	RNA polymerase II cis-regulatory region sequence-specific DNA binding|DNA-binding transcription factor activity, RNA polymerase II-specific|DNA-binding transcription activator activity, RNA polymerase II-specific|osteoblast differentiation|DNA binding|protein binding|nucleus|nucleoplasm|cytoplasm|regulation of transcription by RNA polymerase II|DEAD/H-box RNA helicase binding|positive regulation …
Sp8	0.637485788	-0.649534916	0.021688572	Down	2.468852523	1.387161483	0.594881142	1.224352885	0.65661358	0.695556358	trans-acting transcription factor 8	GO:0000978,GO:0000981,GO:0003677,GO:0005634,GO:0006357,GO:0009953,GO:0009954,GO:0030326,GO:0046872,GO:1990837	RNA polymerase II cis-regulatory region sequence-specific DNA binding|DNA-binding transcription factor activity, RNA polymerase II-specific|DNA binding|nucleus|regulation of transcription by RNA polymerase II|dorsal/ventral pattern formation|proximal/distal pattern formation|embryonic limb morphogenesis|metal ion binding|sequence-specific double-stranded DNA binding
Stab1	1.290656699	0.36810531	0.034313628	Up	1.659586931	1.305532988	1.478438432	1.925227826	1.719655998	2.074970914	stabilin 1	GO:0005041,GO:0005044,GO:0005509,GO:0005540,GO:0005737,GO:0005887,GO:0006954,GO:0007155,GO:0007267,GO:0016020,GO:0016021,GO:0016525,GO:0030169,GO:0042742	low-density lipoprotein particle receptor activity|scavenger receptor activity|calcium ion binding|hyaluronic acid binding|cytoplasm|integral component of plasma membrane|inflammatory response|cell adhesion|cell-cell signaling|membrane|integral component of membrane|negative regulation of angiogenesis|low-density lipoprotein particle binding|defense response to bacterium
Stat1	0.427249323	-1.226849891	5.30E-30	Down	15.07267715	12.66575113	17.000361	6.368543195	5.979225661	6.641916539	signal transducer and activator of transcription 1	GO:0000785,GO:0000978,GO:0000979,GO:0000981,GO:0001937,GO:0002230,GO:0003677,GO:0003690,GO:0003700,GO:0005164,GO:0005515,GO:0005634,GO:0005654,GO:0005730,GO:0005737,GO:0005829,GO:0006351,GO:0006355,GO:0006357,GO:0006919,GO:0006952,GO:0007165,GO:0007259,GO:0007584,GO:0008015,GO:0008284,GO:0009612,GO:0009617,GO:0010742,GO:0016525,GO:0016922,GO:0019221,GO:0019899,GO:0030424,GO:0030425,GO:0031663,GO:…	chromatin|RNA polymerase II cis-regulatory region sequence-specific DNA binding|RNA polymerase II core promoter sequence-specific DNA binding|DNA-binding transcription factor activity, RNA polymerase II-specific|negative regulation of endothelial cell proliferation|positive regulation of defense response to virus by host|DNA binding|double-stranded DNA binding|DNA-binding transcription factor act…	mmu04062,mmu04217,mmu04380,mmu04620,mmu04621,mmu04625,mmu04630,mmu04658,mmu04659,mmu04917,mmu04919,mmu04933,mmu04935,mmu05140,mmu05145,mmu05152,mmu05160,mmu05161,mmu05162,mmu05164,mmu05165,mmu05167,mmu05168,mmu05169,mmu05171,mmu05200,mmu05212,mmu05235,mmu05321	Chemokine signaling pathway|Necroptosis|Osteoclast differentiation|Toll-like receptor signaling pathway|NOD-like receptor signaling pathway|C-type lectin receptor signaling pathway|JAK-STAT signaling pathway|Th1 and Th2 cell differentiation|Th17 cell differentiation|Prolactin signaling pathway|Thyroid hormone signaling pathway|AGE-RAGE signaling pathway in diabetic complications|Growth hormone sy…
Stat2	0.657221939	-0.605547455	1.94E-05	Down	6.177837262	5.862149418	7.335866724	4.254344924	4.282481887	4.131196819	signal transducer and activator of transcription 2	GO:0000978,GO:0000981,GO:0001932,GO:0003677,GO:0003700,GO:0005515,GO:0005634,GO:0005737,GO:0005829,GO:0005886,GO:0006355,GO:0006357,GO:0006952,GO:0007165,GO:0007259,GO:0019221,GO:0042127,GO:0042802,GO:0043434,GO:0044389,GO:0051607,GO:0060337,GO:0060339,GO:0090140	RNA polymerase II cis-regulatory region sequence-specific DNA binding|DNA-binding transcription factor activity, RNA polymerase II-specific|regulation of protein phosphorylation|DNA binding|DNA-binding transcription factor activity|protein binding|nucleus|cytoplasm|cytosol|plasma membrane|regulation of transcription, DNA-templated|regulation of transcription by RNA polymerase II|defense response|…	mmu04062,mmu04217,mmu04380,mmu04621,mmu04625,mmu04630,mmu05160,mmu05161,mmu05162,mmu05164,mmu05165,mmu05167,mmu05168,mmu05169,mmu05171,mmu05200	Chemokine signaling pathway|Necroptosis|Osteoclast differentiation|NOD-like receptor signaling pathway|C-type lectin receptor signaling pathway|JAK-STAT signaling pathway|Hepatitis C|Hepatitis B|Measles|Influenza A|Human papillomavirus infection|Kaposi sarcoma-associated herpesvirus infection|Herpes simplex virus 1 infection|Epstein-Barr virus infection|Coronavirus disease - COVID-19|Pathways in …
Steap3	1.373659849	0.458024803	0.049918943	Up	1.835999214	1.935074431	1.712274637	2.630964818	2.411684902	2.474416536	STEAP family member 3	GO:0000293,GO:0005515,GO:0005737,GO:0005768,GO:0005771,GO:0005886,GO:0006811,GO:0006826,GO:0006915,GO:0007049,GO:0008823,GO:0009306,GO:0015677,GO:0016020,GO:0016021,GO:0016491,GO:0033212,GO:0042802,GO:0043065,GO:0046872,GO:0052851,GO:0055072,GO:0098706,GO:1902167,GO:1990182	ferric-chelate reductase activity|protein binding|cytoplasm|endosome|multivesicular body|plasma membrane|ion transport|iron ion transport|apoptotic process|cell cycle|cupric reductase activity|protein secretion|copper ion import|membrane|integral component of membrane|oxidoreductase activity|iron import into cell|identical protein binding|positive regulation of apoptotic process|metal ion binding…	mmu04115,mmu04216	p53 signaling pathway|Ferroptosis
Sun2	0.822391025	-0.282103575	0.003495397	Down	17.04951134	14.70468016	18.11295522	13.4986082	13.64642012	13.6818873	Sad1 and UNC84 domain containing 2	GO:0000781,GO:0000794,GO:0005515,GO:0005521,GO:0005634,GO:0005635,GO:0005637,GO:0005639,GO:0005768,GO:0006998,GO:0016020,GO:0016021,GO:0021817,GO:0030335,GO:0031022,GO:0031965,GO:0034993,GO:0042802,GO:0043495,GO:0051321,GO:0051642,GO:0090292,GO:0140444	chromosome, telomeric region|condensed nuclear chromosome|protein binding|lamin binding|nucleus|nuclear envelope|nuclear inner membrane|integral component of nuclear inner membrane|endosome|nuclear envelope organization|membrane|integral component of membrane|nucleokinesis involved in cell motility in cerebral cortex radial glia guided migration|positive regulation of cell migration|nuclear migra…
Synpo2	1.25254778	0.324865638	0.048379516	Up	1.691659482	1.76932806	2.293141837	2.873408501	1.95116889	2.396123401	synaptopodin 2	GO:0000045,GO:0001725,GO:0003779,GO:0005515,GO:0005634,GO:0005654,GO:0005737,GO:0005829,GO:0005925,GO:0015629,GO:0030018,GO:0030054,GO:0030335,GO:0030674,GO:0031005,GO:0032233,GO:0043231,GO:0051371,GO:0051393,GO:0061684,GO:0071889,GO:0099023,GO:2000298	autophagosome assembly|stress fiber|actin binding|protein binding|nucleus|nucleoplasm|cytoplasm|cytosol|focal adhesion|actin cytoskeleton|Z disc|cell junction|positive regulation of cell migration|protein-macromolecule adaptor activity|filamin binding|positive regulation of actin filament bundle assembly|intracellular membrane-bounded organelle|muscle alpha-actinin binding|alpha-actinin binding|c…
Tafa3	0.152756562	-2.710693739	0.03348809	Down	0.202274579	0.159772498	0.021879724	0.054681338	0	0.010738358	TAFA chemokine like family member 3	GO:0005576,GO:0005615,GO:0014016,GO:0048018,GO:1902692,GO:1903979,GO:1903980	extracellular region|extracellular space|neuroblast differentiation|receptor ligand activity|regulation of neuroblast proliferation|negative regulation of microglial cell activation|positive regulation of microglial cell activation
Tap1	0.381475208	-1.390338796	6.58E-07	Down	3.198229514	2.604844409	2.570447691	0.972778332	0.973831711	1.243528783	transporter 1, ATP-binding cassette, sub-family B (MDR/TAP)	GO:0000166,GO:0002250,GO:0002376,GO:0002479,GO:0005524,GO:0005739,GO:0005783,GO:0006952,GO:0015031,GO:0015433,GO:0015440,GO:0015833,GO:0016020,GO:0016021,GO:0016887,GO:0019885,GO:0023029,GO:0030176,GO:0030670,GO:0034451,GO:0042270,GO:0042287,GO:0042288,GO:0042605,GO:0042626,GO:0042803,GO:0042824,GO:0042825,GO:0043231,GO:0043531,GO:0044877,GO:0046872,GO:0046967,GO:0046978,GO:0046979,GO:0046980,GO:…	nucleotide binding|adaptive immune response|immune system process|antigen processing and presentation of exogenous peptide antigen via MHC class I, TAP-dependent|ATP binding|mitochondrion|endoplasmic reticulum|defense response|protein transport|ABC-type peptide antigen transporter activity|ABC-type peptide transporter activity|peptide transport|membrane|integral component of membrane|ATPase|antig…	mmu02010,mmu04145,mmu04612,mmu05163,mmu05168,mmu05169,mmu05170,mmu05340	ABC transporters|Phagosome|Antigen processing and presentation|Human cytomegalovirus infection|Herpes simplex virus 1 infection|Epstein-Barr virus infection|Human immunodeficiency virus 1 infection|Primary immunodeficiency
Tap2	0.72606853	-0.461822371	0.017409602	Down	5.429219017	5.687735919	4.459026249	3.464644714	4.018264151	3.775330514	transporter 2, ATP-binding cassette, sub-family B (MDR/TAP)	GO:0000166,GO:0001916,GO:0002237,GO:0002250,GO:0002376,GO:0002481,GO:0002485,GO:0002489,GO:0002591,GO:0005515,GO:0005524,GO:0005783,GO:0015031,GO:0015433,GO:0015440,GO:0015833,GO:0016020,GO:0016021,GO:0016607,GO:0016887,GO:0019885,GO:0023029,GO:0030176,GO:0042270,GO:0042287,GO:0042288,GO:0042605,GO:0042626,GO:0042802,GO:0042803,GO:0042824,GO:0042825,GO:0043231,GO:0043531,GO:0044877,GO:0046872,GO:…	nucleotide binding|positive regulation of T cell mediated cytotoxicity|response to molecule of bacterial origin|adaptive immune response|immune system process|antigen processing and presentation of exogenous protein antigen via MHC class Ib, TAP-dependent|antigen processing and presentation of endogenous peptide antigen via MHC class I via ER pathway, TAP-dependent|antigen processing and presenta…	mmu02010,mmu04145,mmu04612,mmu05163,mmu05168,mmu05169,mmu05170,mmu05340	ABC transporters|Phagosome|Antigen processing and presentation|Human cytomegalovirus infection|Herpes simplex virus 1 infection|Epstein-Barr virus infection|Human immunodeficiency virus 1 infection|Primary immunodeficiency
Tapbp	0.831977124	-0.265384234	0.041623447	Down	14.71049136	12.71527635	12.45676339	10.3485327	12.77254287	10.10491162	TAP binding protein	GO:0000139,GO:0002398,GO:0002479,GO:0005515,GO:0005783,GO:0005789,GO:0005887,GO:0006952,GO:0010468,GO:0016020,GO:0016021,GO:0019885,GO:0030670,GO:0042824,GO:0046978,GO:0046979,GO:0050823,GO:0061635,GO:0062061,GO:0065003	Golgi membrane|MHC class Ib protein complex assembly|antigen processing and presentation of exogenous peptide antigen via MHC class I, TAP-dependent|protein binding|endoplasmic reticulum|endoplasmic reticulum membrane|integral component of plasma membrane|defense response|regulation of gene expression|membrane|integral component of membrane|antigen processing and presentation of endogenous peptid…	mmu04612,mmu05163,mmu05168,mmu05169,mmu05170	Antigen processing and presentation|Human cytomegalovirus infection|Herpes simplex virus 1 infection|Epstein-Barr virus infection|Human immunodeficiency virus 1 infection
Tbc1d8b	1.351609299	0.434678181	0.044125475	Up	1.210576989	1.992916587	1.679385201	2.327271726	1.974098417	2.189214197	TBC1 domain family, member 8B	GO:0003094,GO:0005096,GO:0005509,GO:0005737,GO:0005829,GO:0006886,GO:0016192,GO:0090630	glomerular filtration|GTPase activator activity|calcium ion binding|cytoplasm|cytosol|intracellular protein transport|vesicle-mediated transport|activation of GTPase activity
Tbx21	0.176110111	-2.505450352	0.001027462	Down	1.264132687	0.731336606	0.103097054	0.432865357	0.041269913	0.020239616	T-box 21	GO:0000122,GO:0000976,GO:0000978,GO:0000981,GO:0001227,GO:0001708,GO:0001947,GO:0003677,GO:0003700,GO:0005515,GO:0005634,GO:0006355,GO:0006357,GO:0010628,GO:0030217,GO:0032703,GO:0043025,GO:0043161,GO:0043565,GO:0045580,GO:0045892,GO:0045893,GO:0048304,GO:0050776,GO:0071310,GO:0072676,GO:1990837,GO:2000320,GO:2000329,GO:2000552	negative regulation of transcription by RNA polymerase II|transcription cis-regulatory region binding|RNA polymerase II cis-regulatory region sequence-specific DNA binding|DNA-binding transcription factor activity, RNA polymerase II-specific|DNA-binding transcription repressor activity, RNA polymerase II-specific|cell fate specification|heart looping|DNA binding|DNA-binding transcription factor a…	mmu04658,mmu04659,mmu05321	Th1 and Th2 cell differentiation|Th17 cell differentiation|Inflammatory bowel disease
Tcf7l2	1.278476813	0.354425996	0.001668491	Up	5.227575674	5.359065393	4.869031342	7.104271891	6.784881508	5.881640774	transcription factor 7 like 2, T cell specific, HMG box	GO:0000122,GO:0000785,GO:0000976,GO:0000978,GO:0000981,GO:0001228,GO:0001568,GO:0001678,GO:0001701,GO:0003677,GO:0003682,GO:0003700,GO:0005515,GO:0005634,GO:0005654,GO:0005667,GO:0005829,GO:0005977,GO:0006006,GO:0006111,GO:0006355,GO:0006357,GO:0008013,GO:0008134,GO:0009267,GO:0009749,GO:0009791,GO:0010867,GO:0010909,GO:0014003,GO:0016055,GO:0016922,GO:0019901,GO:0021915,GO:0021983,GO:0030282,GO:…	negative regulation of transcription by RNA polymerase II|chromatin|transcription cis-regulatory region binding|RNA polymerase II cis-regulatory region sequence-specific DNA binding|DNA-binding transcription factor activity, RNA polymerase II-specific|DNA-binding transcription activator activity, RNA polymerase II-specific|blood vessel development|cellular glucose homeostasis|in utero embryonic d…	mmu04310,mmu04390,mmu04520,mmu04916,mmu04934,mmu05132,mmu05165,mmu05167,mmu05200,mmu05210,mmu05213,mmu05215,mmu05216,mmu05217,mmu05221,mmu05224,mmu05225,mmu05226,mmu05412	Wnt signaling pathway|Hippo signaling pathway|Adherens junction|Melanogenesis|Cushing syndrome|Salmonella infection|Human papillomavirus infection|Kaposi sarcoma-associated herpesvirus infection|Pathways in cancer|Colorectal cancer|Endometrial cancer|Prostate cancer|Thyroid cancer|Basal cell carcinoma|Acute myeloid leukemia|Breast cancer|Hepatocellular carcinoma|Gastric cancer|Arrhythmogenic righ…
Tek	1.267182055	0.34162381	0.047360376	Up	3.71582486	3.043409733	2.39185165	3.720627022	3.9393335	3.769106596	TEK receptor tyrosine kinase	GO:0000166,GO:0001525,GO:0001569,GO:0001570,GO:0001666,GO:0001725,GO:0001934,GO:0001935,GO:0001936,GO:0002040,GO:0002720,GO:0004672,GO:0004713,GO:0004714,GO:0005515,GO:0005524,GO:0005576,GO:0005737,GO:0005856,GO:0005884,GO:0005886,GO:0005887,GO:0005902,GO:0005911,GO:0006468,GO:0007160,GO:0007169,GO:0007275,GO:0007507,GO:0009925,GO:0009986,GO:0010595,GO:0014068,GO:0016020,GO:0016021,GO:0016301,GO:…	nucleotide binding|angiogenesis|branching involved in blood vessel morphogenesis|vasculogenesis|response to hypoxia|stress fiber|positive regulation of protein phosphorylation|endothelial cell proliferation|regulation of endothelial cell proliferation|sprouting angiogenesis|positive regulation of cytokine production involved in immune response|protein kinase activity|protein tyrosine kinase activ…	mmu04010,mmu04014,mmu04015,mmu04066,mmu04151,mmu05323	MAPK signaling pathway|Ras signaling pathway|Rap1 signaling pathway|HIF-1 signaling pathway|PI3K-Akt signaling pathway|Rheumatoid arthritis
Tet3	0.795862457	-0.329408973	0.001241824	Down	4.76990027	4.926552174	4.504362962	3.713133174	3.586114458	3.988681685	tet methylcytosine dioxygenase 3	GO:0001939,GO:0001940,GO:0003677,GO:0005515,GO:0005634,GO:0005654,GO:0005694,GO:0005737,GO:0006211,GO:0006325,GO:0006493,GO:0007275,GO:0008270,GO:0008327,GO:0016491,GO:0035511,GO:0044727,GO:0045944,GO:0046872,GO:0051213,GO:0070579,GO:0070989,GO:0080111,GO:0080182	female pronucleus|male pronucleus|DNA binding|protein binding|nucleus|nucleoplasm|chromosome|cytoplasm|5-methylcytosine catabolic process|chromatin organization|protein O-linked glycosylation|multicellular organism development|zinc ion binding|methyl-CpG binding|oxidoreductase activity|oxidative DNA demethylation|DNA demethylation of male pronucleus|positive regulation of transcription by RNA pol…
Tgm2	0.776234617	-0.365435321	0.015861707	Down	7.603917526	6.341571924	5.990075364	4.891275731	5.534610484	4.977405738	transglutaminase 2, C polypeptide	GO:0000166,GO:0000785,GO:0001974,GO:0003810,GO:0005509,GO:0005525,GO:0005576,GO:0005634,GO:0005694,GO:0005737,GO:0005739,GO:0005829,GO:0005886,GO:0006508,GO:0007186,GO:0007200,GO:0008233,GO:0008483,GO:0016020,GO:0016740,GO:0016746,GO:0016787,GO:0018149,GO:0018153,GO:0018277,GO:0019904,GO:0031012,GO:0031226,GO:0032471,GO:0042802,GO:0042981,GO:0043065,GO:0043123,GO:0043277,GO:0045785,GO:0046872,GO:…	nucleotide binding|chromatin|blood vessel remodeling|protein-glutamine gamma-glutamyltransferase activity|calcium ion binding|GTP binding|extracellular region|nucleus|chromosome|cytoplasm|mitochondrion|cytosol|plasma membrane|proteolysis|G protein-coupled receptor signaling pathway|phospholipase C-activating G protein-coupled receptor signaling pathway|peptidase activity|transaminase activity|mem…	mmu05016	Huntington disease
Tgtp1	0.170005547	-2.556346275	2.25E-08	Down	1.203164414	1.46564432	2.116818513	0.318354789	0.318699521	0.165490744	T cell specific GTPase 1	GO:0003924,GO:0005525,GO:0005789,GO:0006952,GO:0006955,GO:0009615,GO:0009617,GO:0034341,GO:0035455,GO:0035458	GTPase activity|GTP binding|endoplasmic reticulum membrane|defense response|immune response|response to virus|response to bacterium|response to interferon-gamma|response to interferon-alpha|cellular response to interferon-beta
Tgtp2	0.135355492	-2.885174664	3.80E-10	Down	1.200173593	1.520481069	1.625711669	0.149441611	0.187004294	0.256790127	T cell specific GTPase 2	GO:0003924,GO:0005789,GO:0006952,GO:0035458	GTPase activity|endoplasmic reticulum membrane|defense response|cellular response to interferon-beta
Thbs4	0.671430365	-0.574690312	0.028277721	Down	2.638732697	2.314363151	5.209485762	2.250678408	2.137992876	2.016376479	thrombospondin 4	GO:0001938,GO:0001968,GO:0005178,GO:0005201,GO:0005509,GO:0005515,GO:0005518,GO:0005576,GO:0005604,GO:0005615,GO:0005783,GO:0006986,GO:0007155,GO:0007399,GO:0008083,GO:0008201,GO:0016529,GO:0031012,GO:0031594,GO:0034103,GO:0034976,GO:0042802,GO:0043237,GO:0048266,GO:0048771,GO:0048812,GO:0050731,GO:0051451,GO:0051781,GO:0062023,GO:0071603,GO:0090023	positive regulation of endothelial cell proliferation|fibronectin binding|integrin binding|extracellular matrix structural constituent|calcium ion binding|protein binding|collagen binding|extracellular region|basement membrane|extracellular space|endoplasmic reticulum|response to unfolded protein|cell adhesion|nervous system development|growth factor activity|heparin binding|sarcoplasmic reticulu…	mmu04145,mmu04151,mmu04510,mmu04512,mmu05144,mmu05165	Phagosome|PI3K-Akt signaling pathway|Focal adhesion|ECM-receptor interaction|Malaria|Human papillomavirus infection
Tle3	0.823317543	-0.280479128	0.017478321	Down	8.824098214	7.438312544	8.530076953	6.33715391	7.044395517	6.979125178	transducin-like enhancer of split 3	GO:0003714,GO:0005515,GO:0005634,GO:0005654,GO:0005667,GO:0006355,GO:0007275,GO:0007283,GO:0016055,GO:0030154,GO:0090090,GO:0120163,GO:0140297,GO:1990907	transcription corepressor activity|protein binding|nucleus|nucleoplasm|transcription regulator complex|regulation of transcription, DNA-templated|multicellular organism development|spermatogenesis|Wnt signaling pathway|cell differentiation|negative regulation of canonical Wnt signaling pathway|negative regulation of cold-induced thermogenesis|DNA-binding transcription factor binding|beta-catenin-…	mmu04310,mmu04330	Wnt signaling pathway|Notch signaling pathway
Tmem252	0.243525178	-2.037857153	0.000711603	Down	1.143951001	0.86955213	0.726687666	0.085464577	0.29944993	0.314692323	transmembrane protein 252	GO:0016020,GO:0016021	membrane|integral component of membrane
Tmsb10	1.35011318	0.433080354	8.06E-08	Up	77.32698521	90.05289646	87.60822482	111.2314673	117.4388552	114.5315867	thymosin, beta 10	GO:0003785,GO:0005737,GO:0030036,GO:0030334,GO:0042989	actin monomer binding|cytoplasm|actin cytoskeleton organization|regulation of cell migration|sequestering of actin monomers
Tnfsf10	0.619485146	-0.690858404	0.008426639	Down	1.6054102	1.22133074	1.500712747	1.04270587	0.820156048	0.814890168	tumor necrosis factor (ligand) superfamily, member 10	GO:0005125,GO:0005164,GO:0005576,GO:0005615,GO:0005886,GO:0006915,GO:0006955,GO:0008270,GO:0016020,GO:0016021,GO:0032813,GO:0042802,GO:0043065,GO:0043123,GO:0043280,GO:0045569,GO:0046872,GO:0090200,GO:2001238	cytokine activity|tumor necrosis factor receptor binding|extracellular region|extracellular space|plasma membrane|apoptotic process|immune response|zinc ion binding|membrane|integral component of membrane|tumor necrosis factor receptor superfamily binding|identical protein binding|positive regulation of apoptotic process|positive regulation of I-kappaB kinase/NF-kappaB signaling|positive regulati…	mmu04060,mmu04061,mmu04068,mmu04210,mmu04217,mmu04650,mmu05132,mmu05164,mmu05417	Cytokine-cytokine receptor interaction|Viral protein interaction with cytokine and cytokine receptor|FoxO signaling pathway|Apoptosis|Necroptosis|Natural killer cell mediated cytotoxicity|Salmonella infection|Influenza A|Lipid and atherosclerosis
Tob2	0.809112468	-0.305587841	0.019431579	Down	6.692237666	5.910236458	7.342861734	4.452709005	5.744432801	5.981951643	transducer of ERBB2, 2	GO:0003714,GO:0005634,GO:0005737,GO:0005829,GO:0008285,GO:0010468,GO:0042809,GO:0045671,GO:0045778	transcription corepressor activity|nucleus|cytoplasm|cytosol|negative regulation of cell population proliferation|regulation of gene expression|vitamin D receptor binding|negative regulation of osteoclast differentiation|positive regulation of ossification	mmu03018	RNA degradation
Tor3a	0.739463521	-0.435449116	0.039601432	Down	3.588279107	3.023496863	4.814443132	2.720312905	2.884398175	2.702694762	torsin family 3, member A	GO:0000166,GO:0005515,GO:0005524,GO:0005635,GO:0005737,GO:0005783,GO:0005788,GO:0016887,GO:0140603	nucleotide binding|protein binding|ATP binding|nuclear envelope|cytoplasm|endoplasmic reticulum|endoplasmic reticulum lumen|ATPase|ATP hydrolysis activity
Trib1	0.712296097	-0.48945101	0.005294183	Down	5.583718707	6.994596393	5.097388763	3.35794484	4.054825343	5.247258683	tribbles pseudokinase 1	GO:0004672,GO:0004860,GO:0005524,GO:0005634,GO:0005737,GO:0006468,GO:0006469,GO:0007254,GO:0008134,GO:0014912,GO:0031434,GO:0031625,GO:0031665,GO:0032436,GO:0032496,GO:0043405,GO:0043433,GO:0045645,GO:0045651,GO:0045659,GO:0048662,GO:0051443,GO:0055106	protein kinase activity|protein kinase inhibitor activity|ATP binding|nucleus|cytoplasm|protein phosphorylation|negative regulation of protein kinase activity|JNK cascade|transcription factor binding|negative regulation of smooth muscle cell migration|mitogen-activated protein kinase kinase binding|ubiquitin protein ligase binding|negative regulation of lipopolysaccharide-mediated signaling pathw…
Trim12a	0.515110501	-0.957046145	0.017083013	Down	1.33996837	1.104936901	1.546422605	0.635307333	0.763194335	0.644604065	tripartite motif-containing 12A	GO:0000209,GO:0004842,GO:0005654,GO:0005737,GO:0005829,GO:0006914,GO:0008270,GO:0010468,GO:0010508,GO:0016567,GO:0019901,GO:0032880,GO:0042803,GO:0043123,GO:0045087,GO:0046596,GO:0046872,GO:0051092,GO:0051607,GO:0061630	protein polyubiquitination|ubiquitin-protein transferase activity|nucleoplasm|cytoplasm|cytosol|autophagy|zinc ion binding|regulation of gene expression|positive regulation of autophagy|protein ubiquitination|protein kinase binding|regulation of protein localization|protein homodimerization activity|positive regulation of I-kappaB kinase/NF-kappaB signaling|innate immune response|regulation of vi…
Trim12c	0.517425673	-0.950576458	0.001837064	Down	1.353913107	1.379516614	1.653007423	0.757379475	0.744414161	0.757194763	tripartite motif-containing 12C	GO:0000209,GO:0000932,GO:0003713,GO:0004842,GO:0005654,GO:0005737,GO:0005829,GO:0010468,GO:0010508,GO:0016567,GO:0019901,GO:0030674,GO:0032880,GO:0038187,GO:0042802,GO:0042803,GO:0043123,GO:0045087,GO:0046596,GO:0051092,GO:0061630,GO:1990462	protein polyubiquitination|P-body|transcription coactivator activity|ubiquitin-protein transferase activity|nucleoplasm|cytoplasm|cytosol|regulation of gene expression|positive regulation of autophagy|protein ubiquitination|protein kinase binding|protein-macromolecule adaptor activity|regulation of protein localization|pattern recognition receptor activity|identical protein binding|protein homodi…	mmu05170	Human immunodeficiency virus 1 infection
Trim14	0.495133293	-1.014111135	0.033452085	Down	0.607888943	0.527521486	0.788269933	0.32709888	0.267916157	0.350377614	tripartite motif-containing 14	GO:0000209,GO:0002376,GO:0003713,GO:0005654,GO:0005737,GO:0005739,GO:0005741,GO:0005829,GO:0008270,GO:0010468,GO:0010508,GO:0016020,GO:0016567,GO:0019901,GO:0031410,GO:0032880,GO:0032897,GO:0042803,GO:0043123,GO:0045087,GO:0046596,GO:0046872,GO:0051091,GO:0051092,GO:0061630	protein polyubiquitination|immune system process|transcription coactivator activity|nucleoplasm|cytoplasm|mitochondrion|mitochondrial outer membrane|cytosol|zinc ion binding|regulation of gene expression|positive regulation of autophagy|membrane|protein ubiquitination|protein kinase binding|cytoplasmic vesicle|regulation of protein localization|negative regulation of viral transcription|protein h…
Trim25	0.592120586	-0.756037084	0.000709157	Down	2.414925929	1.637580439	3.38397018	1.672635512	1.241724546	1.347109501	tripartite motif-containing 25	GO:0002376,GO:0003713,GO:0005515,GO:0005634,GO:0005654,GO:0005737,GO:0005829,GO:0006511,GO:0006513,GO:0010494,GO:0016604,GO:0016740,GO:0016874,GO:0030433,GO:0032880,GO:0039552,GO:0043123,GO:0043627,GO:0045087,GO:0046596,GO:0046597,GO:0046872,GO:0051091,GO:0051092,GO:0051607,GO:0061630,GO:1902186,GO:1902187,GO:1990830	immune system process|transcription coactivator activity|protein binding|nucleus|nucleoplasm|cytoplasm|cytosol|ubiquitin-dependent protein catabolic process|protein monoubiquitination|cytoplasmic stress granule|nuclear body|transferase activity|ligase activity|ubiquitin-dependent ERAD pathway|regulation of protein localization|RIG-I binding|positive regulation of I-kappaB kinase/NF-kappaB signali…	mmu04064,mmu04622,mmu05164	NF-kappa B signaling pathway|RIG-I-like receptor signaling pathway|Influenza A
Trim30a	0.242204529	-2.045702255	1.84E-09	Down	1.385370721	1.553842428	2.899940378	0.408493703	0.554042381	0.388162574	tripartite motif-containing 30A	GO:0000209,GO:0003677,GO:0005634,GO:0005654,GO:0005737,GO:0005829,GO:0008270,GO:0009617,GO:0010468,GO:0010508,GO:0016567,GO:0019901,GO:0032715,GO:0032720,GO:0032880,GO:0034122,GO:0042803,GO:0043123,GO:0045087,GO:0045732,GO:0046596,GO:0046598,GO:0046872,GO:0051092,GO:0051865,GO:0061630,GO:1900226,GO:2000378	protein polyubiquitination|DNA binding|nucleus|nucleoplasm|cytoplasm|cytosol|zinc ion binding|response to bacterium|regulation of gene expression|positive regulation of autophagy|protein ubiquitination|protein kinase binding|negative regulation of interleukin-6 production|negative regulation of tumor necrosis factor production|regulation of protein localization|negative regulation of toll-like re…
Trim30d	0.443137944	-1.174172232	0.002569162	Down	0.893763771	0.78902024	1.364141265	0.472566902	0.44604556	0.397727155	tripartite motif-containing 30D	GO:0000209,GO:0005654,GO:0005737,GO:0005829,GO:0010468,GO:0010508,GO:0016567,GO:0019901,GO:0032880,GO:0042803,GO:0043123,GO:0045087,GO:0046596,GO:0051092,GO:0061630	protein polyubiquitination|nucleoplasm|cytoplasm|cytosol|regulation of gene expression|positive regulation of autophagy|protein ubiquitination|protein kinase binding|regulation of protein localization|protein homodimerization activity|positive regulation of I-kappaB kinase/NF-kappaB signaling|innate immune response|regulation of viral entry into host cell|positive regulation of NF-kappaB transcri…	mmu05170	Human immunodeficiency virus 1 infection
Trim34a	0.38867672	-1.363357395	9.03E-05	Down	1.437333644	1.499703729	2.422286888	0.590607566	0.571538872	0.908540604	tripartite motif-containing 34A	GO:0000209,GO:0005654,GO:0005737,GO:0005829,GO:0008270,GO:0010468,GO:0010508,GO:0016567,GO:0019901,GO:0032880,GO:0042803,GO:0043123,GO:0045087,GO:0046596,GO:0046872,GO:0051092,GO:0051607,GO:0061630	protein polyubiquitination|nucleoplasm|cytoplasm|cytosol|zinc ion binding|regulation of gene expression|positive regulation of autophagy|protein ubiquitination|protein kinase binding|regulation of protein localization|protein homodimerization activity|positive regulation of I-kappaB kinase/NF-kappaB signaling|innate immune response|regulation of viral entry into host cell|metal ion binding|positi…
Tsc22d3	0.72938901	-0.455239632	0.024434046	Down	20.09227944	21.19856342	32.79508857	15.98821642	18.49701763	18.25778805	TSC22 domain family, member 3	GO:0000122,GO:0005515,GO:0005634,GO:0005737,GO:0006357,GO:0006970,GO:0043426,GO:0048642,GO:0070236	negative regulation of transcription by RNA polymerase II|protein binding|nucleus|cytoplasm|regulation of transcription by RNA polymerase II|response to osmotic stress|MRF binding|negative regulation of skeletal muscle tissue development|negative regulation of activation-induced cell death of T cells
Tshz1	0.79270619	-0.335141853	0.00261139	Down	9.835938037	7.4861826	6.111096149	7.02622876	5.547705631	5.754318989	teashirt zinc finger family member 1	GO:0000981,GO:0003677,GO:0005515,GO:0005634,GO:0006357,GO:0007275,GO:0009952,GO:0010468,GO:0042474,GO:0046872,GO:0060023	DNA-binding transcription factor activity, RNA polymerase II-specific|DNA binding|protein binding|nucleus|regulation of transcription by RNA polymerase II|multicellular organism development|anterior/posterior pattern specification|regulation of gene expression|middle ear morphogenesis|metal ion binding|soft palate development
Tspan11	0.683512342	-0.548960706	0.021096986	Down	1.67131165	1.431168561	1.686952921	1.046379888	0.966152736	1.266848298	tetraspanin 11	GO:0005887,GO:0016020,GO:0016021,GO:0016477	integral component of plasma membrane|membrane|integral component of membrane|cell migration
Tspan6	1.244820973	0.315938273	0.049171582	Up	7.015704017	7.158867456	6.391784354	9.138734467	9.346974691	7.198137461	tetraspanin 6	GO:0005887,GO:0016020,GO:0016021,GO:0039532,GO:1901223	integral component of plasma membrane|membrane|integral component of membrane|negative regulation of viral-induced cytoplasmic pattern recognition receptor signaling pathway|negative regulation of NIK/NF-kappaB signaling
Tspoap1	0.822691561	-0.28157645	0.000112566	Down	13.11952724	13.14897011	13.82756015	10.42327564	10.43943851	12.14766757	TSPO associated protein 1	GO:0005737,GO:0005739,GO:0007274,GO:0030156,GO:0044305,GO:0098978,GO:0099626	cytoplasm|mitochondrion|neuromuscular synaptic transmission|benzodiazepine receptor binding|calyx of Held|glutamatergic synapse|voltage-gated calcium channel activity involved in regulation of presynaptic cytosolic calcium levels
Tst	1.25943762	0.332779667	0.020946697	Up	25.37136481	24.45788861	16.99907634	27.73375936	27.42928752	27.79431891	thiosulfate sulfurtransferase, mitochondrial	GO:0003723,GO:0004792,GO:0005739,GO:0005743,GO:0008097,GO:0016740,GO:0019346,GO:0030855,GO:0035928,GO:0051029	RNA binding|thiosulfate sulfurtransferase activity|mitochondrion|mitochondrial inner membrane|5S rRNA binding|transferase activity|transsulfuration|epithelial cell differentiation|rRNA import into mitochondrion|rRNA transport	mmu00270,mmu00920,mmu04122	Cysteine and methionine metabolism|Sulfur metabolism|Sulfur relay system
Tstd3	1.232319054	0.301375826	0.035829961	Up	10.90617734	12.21003317	12.50032614	14.71703248	14.53387473	14.51579644	thiosulfate sulfurtransferase (rhodanese)-like domain containing 3	GO:0004792	thiosulfate sulfurtransferase activity
Uba7	0.401095922	-1.317980798	0.000122924	Down	1.894771213	1.336743019	1.963708692	0.665445252	0.816053146	0.588062617	ubiquitin-like modifier activating enzyme 7	GO:0004839,GO:0004842,GO:0005634,GO:0005737,GO:0006464,GO:0006974,GO:0019782,GO:0019941,GO:0032020,GO:0032446	ubiquitin activating enzyme activity|ubiquitin-protein transferase activity|nucleus|cytoplasm|cellular protein modification process|cellular response to DNA damage stimulus|ISG15 activating enzyme activity|modification-dependent protein catabolic process|ISG15-protein conjugation|protein modification by small protein conjugation	mmu04120,mmu05012,mmu05022	Ubiquitin mediated proteolysis|Parkinson disease|Pathways of neurodegeneration - multiple diseases
Ube2l6	0.713605044	-0.486802282	0.030254411	Down	6.977793695	5.976123327	6.980688883	4.740757676	4.745891234	4.69220547	ubiquitin-conjugating enzyme E2L 6	GO:0000151,GO:0000166,GO:0000209,GO:0005515,GO:0005524,GO:0005634,GO:0006511,GO:0016740,GO:0019787,GO:0019941,GO:0031625,GO:0032020,GO:0042296,GO:0043130,GO:0061631	ubiquitin ligase complex|nucleotide binding|protein polyubiquitination|protein binding|ATP binding|nucleus|ubiquitin-dependent protein catabolic process|transferase activity|ubiquitin-like protein transferase activity|modification-dependent protein catabolic process|ubiquitin protein ligase binding|ISG15-protein conjugation|ISG15 transferase activity|ubiquitin binding|ubiquitin conjugating enzyme…	mmu04120,mmu05012,mmu05022	Ubiquitin mediated proteolysis|Parkinson disease|Pathways of neurodegeneration - multiple diseases
Ugt8a	1.215394997	0.281425258	0.000366661	Up	11.94440677	12.31963339	10.39573736	13.86780909	14.6894106	13.4358263	UDP galactosyltransferase 8A	GO:0002175,GO:0003851,GO:0005783,GO:0006629,GO:0006665,GO:0006682,GO:0007010,GO:0008120,GO:0008194,GO:0008489,GO:0009247,GO:0016020,GO:0016021,GO:0016740,GO:0016757,GO:0030913,GO:0042552,GO:0043231,GO:0047263,GO:0048812	protein localization to paranode region of axon|2-hydroxyacylsphingosine 1-beta-galactosyltransferase activity|endoplasmic reticulum|lipid metabolic process|sphingolipid metabolic process|galactosylceramide biosynthetic process|cytoskeleton organization|ceramide glucosyltransferase activity|UDP-glycosyltransferase activity|UDP-galactose:glucosylceramide beta-1,4-galactosyltransferase activity|gly…	mmu00565,mmu00600	Ether lipid metabolism|Sphingolipid metabolism
Usp18	0.159975953	-2.644073038	1.21E-10	Down	2.689039423	2.448654972	5.704789029	0.712864332	0.505492352	0.408312252	ubiquitin specific peptidase 18	GO:0004197,GO:0004843,GO:0005515,GO:0005634,GO:0005829,GO:0006508,GO:0006511,GO:0008233,GO:0008234,GO:0009617,GO:0016579,GO:0016787,GO:0019785,GO:0035634,GO:0043231,GO:0050727,GO:0060339	cysteine-type endopeptidase activity|thiol-dependent deubiquitinase|protein binding|nucleus|cytosol|proteolysis|ubiquitin-dependent protein catabolic process|peptidase activity|cysteine-type peptidase activity|response to bacterium|protein deubiquitination|hydrolase activity|ISG15-specific protease activity|response to stilbenoid|intracellular membrane-bounded organelle|regulation of inflammatory…
Usp29	1.227419166	0.295628017	0.001884574	Up	6.866631475	8.421012271	7.17119715	9.558454631	9.773485383	8.174651325	ubiquitin specific peptidase 29	GO:0000082,GO:0004197,GO:0004843,GO:0005634,GO:0005829,GO:0006511,GO:0008233,GO:0008234,GO:0016579,GO:0016787	G1/S transition of mitotic cell cycle|cysteine-type endopeptidase activity|thiol-dependent deubiquitinase|nucleus|cytosol|ubiquitin-dependent protein catabolic process|peptidase activity|cysteine-type peptidase activity|protein deubiquitination|hydrolase activity
Vasn	0.745731162	-0.423272465	0.040033484	Down	4.014378068	3.511516498	3.036129031	2.589758923	2.609076401	2.623876758	vasorin	GO:0005515,GO:0005615,GO:0005739,GO:0005886,GO:0009986,GO:0010719,GO:0016020,GO:0016021,GO:0030512,GO:0031012,GO:0050431,GO:0070062,GO:0071456,GO:0071461	protein binding|extracellular space|mitochondrion|plasma membrane|cell surface|negative regulation of epithelial to mesenchymal transition|membrane|integral component of membrane|negative regulation of transforming growth factor beta receptor signaling pathway|extracellular matrix|transforming growth factor beta binding|extracellular exosome|cellular response to hypoxia|cellular response to redox…
Vat1l	1.207064494	0.271502763	0.00162335	Up	25.99801773	33.95902863	27.11389545	36.62056738	36.63273045	31.27942567	vesicle amine transport protein 1 like	GO:0008270,GO:0016491	zinc ion binding|oxidoreductase activity
Vav3	1.389930965	0.47501323	0.00477259	Up	2.356865851	2.293138253	2.246837354	3.150372807	2.929904464	3.513447682	vav 3 oncogene	GO:0001525,GO:0001772,GO:0005085,GO:0005154,GO:0005515,GO:0005737,GO:0005886,GO:0006906,GO:0006974,GO:0007229,GO:0007264,GO:0016477,GO:0030031,GO:0030032,GO:0030593,GO:0030890,GO:0035556,GO:0042493,GO:0043087,GO:0043552,GO:0045785,GO:0046872,GO:0050853	angiogenesis|immunological synapse|guanyl-nucleotide exchange factor activity|epidermal growth factor receptor binding|protein binding|cytoplasm|plasma membrane|vesicle fusion|cellular response to DNA damage stimulus|integrin-mediated signaling pathway|small GTPase mediated signal transduction|cell migration|cell projection assembly|lamellipodium assembly|neutrophil chemotaxis|positive regulation…	mmu04015,mmu04024,mmu04062,mmu04510,mmu04650,mmu04660,mmu04662,mmu04664,mmu04666,mmu04670,mmu04810,mmu05135,mmu05205,mmu05417	Rap1 signaling pathway|cAMP signaling pathway|Chemokine signaling pathway|Focal adhesion|Natural killer cell mediated cytotoxicity|T cell receptor signaling pathway|B cell receptor signaling pathway|Fc epsilon RI signaling pathway|Fc gamma R-mediated phagocytosis|Leukocyte transendothelial migration|Regulation of actin cytoskeleton|Yersinia infection|Proteoglycans in cancer|Lipid and atherosclero…
Vwa5b1	1.411089507	0.496809502	0.018846477	Up	0.71151344	1.103643544	0.803158607	1.284631552	1.430145848	0.962348998	von Willebrand factor A domain containing 5B1	GO:0005576	extracellular region
Vwf	0.831561722	-0.266104744	0.037568734	Down	5.055398775	4.079821819	3.504515122	3.485699656	3.465896639	3.439964454	Von Willebrand factor	GO:0001889,GO:0001890,GO:0002020,GO:0005178,GO:0005201,GO:0005515,GO:0005518,GO:0005576,GO:0005615,GO:0005737,GO:0005783,GO:0007155,GO:0007596,GO:0007599,GO:0009897,GO:0019865,GO:0030168,GO:0031012,GO:0031589,GO:0033093,GO:0042802,GO:0047485,GO:0051087,GO:0062023,GO:1902533	liver development|placenta development|protease binding|integrin binding|extracellular matrix structural constituent|protein binding|collagen binding|extracellular region|extracellular space|cytoplasm|endoplasmic reticulum|cell adhesion|blood coagulation|hemostasis|external side of plasma membrane|immunoglobulin binding|platelet activation|extracellular matrix|cell-substrate adhesion|Weibel-Palad…	mmu04151,mmu04510,mmu04512,mmu04610,mmu04611,mmu04613,mmu05165,mmu05171	PI3K-Akt signaling pathway|Focal adhesion|ECM-receptor interaction|Complement and coagulation cascades|Platelet activation|Neutrophil extracellular trap formation|Human papillomavirus infection|Coronavirus disease - COVID-19
Xaf1	0.504888626	-0.985962919	0.000223279	Down	2.537154539	2.257592192	2.845745778	1.260574835	1.415419028	1.170856539	XIAP associated factor 1	GO:0005634,GO:0005654,GO:0005737,GO:0005739,GO:0006915,GO:0031333,GO:0035456,GO:0046872	nucleus|nucleoplasm|cytoplasm|mitochondrion|apoptotic process|negative regulation of protein-containing complex assembly|response to interferon-beta|metal ion binding
Xdh	0.421935374	-1.24490605	5.47E-06	Down	1.875607222	1.665595392	4.265313259	1.037475876	0.970120238	1.0075065	xanthine dehydrogenase	GO:0000255,GO:0001933,GO:0001937,GO:0004854,GO:0004855,GO:0005506,GO:0005515,GO:0005576,GO:0005615,GO:0005737,GO:0005777,GO:0005829,GO:0006147,GO:0006148,GO:0006149,GO:0006154,GO:0006157,GO:0006161,GO:0006196,GO:0006204,GO:0006919,GO:0007595,GO:0009055,GO:0009114,GO:0009115,GO:0010044,GO:0010629,GO:0016226,GO:0016491,GO:0016529,GO:0019428,GO:0030151,GO:0030856,GO:0042802,GO:0042803,GO:0043546,GO:…	allantoin metabolic process|negative regulation of protein phosphorylation|negative regulation of endothelial cell proliferation|xanthine dehydrogenase activity|xanthine oxidase activity|iron ion binding|protein binding|extracellular region|extracellular space|cytoplasm|peroxisome|cytosol|guanine catabolic process|inosine catabolic process|deoxyinosine catabolic process|adenosine catabolic proces…	mmu00230,mmu00232,mmu00983,mmu04146	Purine metabolism|Caffeine metabolism|Drug metabolism - other enzymes|Peroxisome
Xlr3b	0.327251125	-1.611529941	0.049917256	Down	2.314620501	1.041501685	2.936425017	0.469673636	1.234228339	0.461174106	X-linked lymphocyte-regulated 3B	GO:0000795,GO:0007286,GO:0051321,GO:0051965,GO:0061003	synaptonemal complex|spermatid development|meiotic cell cycle|positive regulation of synapse assembly|positive regulation of dendritic spine morphogenesis
Zbp1	0.057662529	-4.116222071	4.17E-08	Down	0.828982069	0.939431459	1.484673874	0.024330919	0.073071798	0.095562442	Z-DNA binding protein 1	GO:0002218,GO:0002376,GO:0003677,GO:0003692,GO:0003723,GO:0003725,GO:0005515,GO:0005634,GO:0005737,GO:0005829,GO:0006915,GO:0012501,GO:0016032,GO:0042802,GO:0043065,GO:0045087,GO:0050727,GO:0050729,GO:0051607,GO:0060340,GO:0060545,GO:0070269,GO:2000659	activation of innate immune response|immune system process|DNA binding|left-handed Z-DNA binding|RNA binding|double-stranded RNA binding|protein binding|nucleus|cytoplasm|cytosol|apoptotic process|programmed cell death|viral process|identical protein binding|positive regulation of apoptotic process|innate immune response|regulation of inflammatory response|positive regulation of inflammatory resp…	mmu04217,mmu04623	Necroptosis|Cytosolic DNA-sensing pathway
Zfp276	0.768748425	-0.379416545	0.033924542	Down	4.188562673	5.063249319	5.567944252	3.094320422	3.995812458	4.314778968	zinc finger protein (C2H2 type) 276	GO:0000775,GO:0000776,GO:0003677,GO:0005634,GO:0005694,GO:0006357,GO:0008270,GO:0043035,GO:0046872,GO:1990837	chromosome, centromeric region|kinetochore|DNA binding|nucleus|chromosome|regulation of transcription by RNA polymerase II|zinc ion binding|chromatin insulator sequence binding|metal ion binding|sequence-specific double-stranded DNA binding
Zfp36	0.668468788	-0.581067895	0.032068509	Down	4.322891552	2.985696014	3.93537518	2.503506835	2.416709994	2.516730306	zinc finger protein 36	GO:0000122,GO:0000165,GO:0000178,GO:0000288,GO:0000289,GO:0000932,GO:0003677,GO:0003729,GO:0003730,GO:0005515,GO:0005634,GO:0005737,GO:0005829,GO:0006357,GO:0006402,GO:0007275,GO:0009611,GO:0010494,GO:0010837,GO:0019899,GO:0019901,GO:0019957,GO:0030014,GO:0031072,GO:0031086,GO:0032680,GO:0032703,GO:0032897,GO:0035278,GO:0035556,GO:0035925,GO:0038066,GO:0042594,GO:0043488,GO:0044344,GO:0044877,GO:…	negative regulation of transcription by RNA polymerase II|MAPK cascade|exosome (RNase complex)|nuclear-transcribed mRNA catabolic process, deadenylation-dependent decay|nuclear-transcribed mRNA poly(A) tail shortening|P-body|DNA binding|mRNA binding|mRNA 3'-UTR binding|protein binding|nucleus|cytoplasm|cytosol|regulation of transcription by RNA polymerase II|mRNA catabolic process|multicellular o…	mmu05166,mmu05167	Human T-cell leukemia virus 1 infection|Kaposi sarcoma-associated herpesvirus infection
Zfp46	0.820668019	-0.285129362	0.008544396	Down	8.717866505	8.252680529	8.306119368	6.631690041	6.454968956	7.675122474	zinc finger protein 46	GO:0000122,GO:0000977,GO:0000981,GO:0001227,GO:0003677,GO:0005634,GO:0005654,GO:0005829,GO:0006355,GO:0006357,GO:0046872	negative regulation of transcription by RNA polymerase II|RNA polymerase II transcription regulatory region sequence-specific DNA binding|DNA-binding transcription factor activity, RNA polymerase II-specific|DNA-binding transcription repressor activity, RNA polymerase II-specific|DNA binding|nucleus|nucleoplasm|cytosol|regulation of transcription, DNA-templated|regulation of transcription by RNA …	mmu05168	Herpes simplex virus 1 infection
Zfp941	1.266389926	0.340721685	0.003269042	Up	7.388328817	7.288207897	7.84801465	9.554476208	9.201089649	9.725122517	zinc finger protein 941	GO:0000978,GO:0000981,GO:0005634,GO:0006357	RNA polymerase II cis-regulatory region sequence-specific DNA binding|DNA-binding transcription factor activity, RNA polymerase II-specific|nucleus|regulation of transcription by RNA polymerase II	mmu05168	Herpes simplex virus 1 infection
Zfp965	0.459805648	-1.120903906	0.017953561	Down	0.319602399	0.342607065	0.350318355	0.13132622	0.124164626	0.222079958	zinc finger protein 965	GO:0000978,GO:0001227,GO:0005654,GO:0006357,GO:1990837	RNA polymerase II cis-regulatory region sequence-specific DNA binding|DNA-binding transcription repressor activity, RNA polymerase II-specific|nucleoplasm|regulation of transcription by RNA polymerase II|sequence-specific double-stranded DNA binding
Zic4	1.54286086	0.625607961	0.012856062	Up	0.386622968	0.52238184	0.347632076	0.682624364	0.621239589	0.609337396	zinc finger protein of the cerebellum 4	GO:0000977,GO:0000978,GO:0000981,GO:0003677,GO:0005634,GO:0006357,GO:0007417,GO:0046872,GO:1990837	RNA polymerase II transcription regulatory region sequence-specific DNA binding|RNA polymerase II cis-regulatory region sequence-specific DNA binding|DNA-binding transcription factor activity, RNA polymerase II-specific|DNA binding|nucleus|regulation of transcription by RNA polymerase II|central nervous system development|metal ion binding|sequence-specific double-stranded DNA binding
