# Supplementary material for: Brain Transcriptome Analysis Reveals Exercise Improves Methamphetamine‐Induced Impairments in Mouse Learning and Memory Abilities
Source: Addict Biol. 2025 Aug 9;30(8):e70077. doi: 10.1111/adb.70077 (PMC12335030; doi:10.1111/adb.70077)
Supplement: Supplementary file 2 — Table S2: DEGs identified in comparison group Ea‐vs‐Ma. [file ADB-30-e70077-s005.xls]

##Databases: Gene Ontology (GO) pathway and Kyoto Encyclopedia of Genes and Genomes (KEGG) pathway
##GO_id: the id of GO term
gene_id	FoldChange	log2FoldChange	p-value	Regulation	Expression_Ma1	Expression_Ma2	Expression_Ma3	Expression_Ea1	Expression_Ea2	Expression_Ea3	description	GO_id	GO_term	KEGG pathway	KEGG pathway description
4833420G17Rik	1.206133123	0.270389149	0.02614563	Up	7.272600335	7.263504708	7.856754093	8.403098312	9.881944739	8.933535929	RIKEN cDNA 4833420G17 gene
Adipor2	1.325077432	0.406076668	1.51E-07	Up	14.19515922	13.48116199	14.62982234	17.69148257	19.03848356	19.71429999	adiponectin receptor 2	GO:0001934,GO:0005515,GO:0005886,GO:0006629,GO:0006631,GO:0009755,GO:0010629,GO:0016020,GO:0016021,GO:0019395,GO:0030308,GO:0031226,GO:0033211,GO:0038023,GO:0042593,GO:0042802,GO:0046326,GO:0046872,GO:0055100,GO:0061042,GO:0061871,GO:0097003,GO:0120162	positive regulation of protein phosphorylation|protein binding|plasma membrane|lipid metabolic process|fatty acid metabolic process|hormone-mediated signaling pathway|negative regulation of gene expression|membrane|integral component of membrane|fatty acid oxidation|negative regulation of cell growth|intrinsic component of plasma membrane|adiponectin-activated signaling pathway|signaling receptor…	mmu04152,mmu04211,mmu04920,mmu04932	AMPK signaling pathway|Longevity regulating pathway|Adipocytokine signaling pathway|Non-alcoholic fatty liver disease
Alas2	1.552871443	0.634938399	0.024626867	Up	1.720429888	1.591816133	2.892279231	3.622979858	2.908024224	2.913856112	aminolevulinic acid synthase 2, erythroid	GO:0001666,GO:0003824,GO:0003870,GO:0005739,GO:0005743,GO:0005759,GO:0006778,GO:0006783,GO:0006879,GO:0009058,GO:0016740,GO:0016746,GO:0030170,GO:0030218,GO:0033014,GO:0042541,GO:0048821,GO:0120225	response to hypoxia|catalytic activity|5-aminolevulinate synthase activity|mitochondrion|mitochondrial inner membrane|mitochondrial matrix|porphyrin-containing compound metabolic process|heme biosynthetic process|cellular iron ion homeostasis|biosynthetic process|transferase activity|acyltransferase activity|pyridoxal phosphate binding|erythrocyte differentiation|tetrapyrrole biosynthetic process…	mmu00260,mmu00860	Glycine, serine and threonine metabolism|Porphyrin and chlorophyll metabolism
Ankrd10	1.229480336	0.29804866	0.013922661	Up	2.980276409	2.977222558	3.844291023	3.451566185	4.496084483	4.168053503	ankyrin repeat domain 10
Ano2	1.548575055	0.630941308	0.007139795	Up	1.309241352	1.018101243	1.124854887	1.851936685	1.973753763	1.555598316	anoctamin 2	GO:0005229,GO:0005254,GO:0005515,GO:0005654,GO:0005886,GO:0006811,GO:0006821,GO:0016020,GO:0016021,GO:0017128,GO:0034707,GO:0042802,GO:0046983,GO:0055085,GO:0097730,GO:1902476	intracellular calcium activated chloride channel activity|chloride channel activity|protein binding|nucleoplasm|plasma membrane|ion transport|chloride transport|membrane|integral component of membrane|phospholipid scramblase activity|chloride channel complex|identical protein binding|protein dimerization activity|transmembrane transport|non-motile cilium|chloride transmembrane transport	mmu04740	Olfactory transduction
Apln	0.748036553	-0.418819326	6.95E-05	Down	10.37368711	12.72612618	13.99133992	7.679616343	9.20034474	11.13272901	apelin	GO:0001525,GO:0002026,GO:0005102,GO:0005179,GO:0005576,GO:0005615,GO:0007165,GO:0007186,GO:0007275,GO:0007369,GO:0007631,GO:0008284,GO:0010629,GO:0031652,GO:0031704,GO:0040037,GO:0042327,GO:0042756,GO:0042802,GO:0043576,GO:0045776,GO:0045823,GO:0045906,GO:0048471,GO:0050878,GO:0051461,GO:0051466,GO:0060183,GO:0060976,GO:1902895,GO:1904022,GO:1904706,GO:1905564	angiogenesis|regulation of the force of heart contraction|signaling receptor binding|hormone activity|extracellular region|extracellular space|signal transduction|G protein-coupled receptor signaling pathway|multicellular organism development|gastrulation|feeding behavior|positive regulation of cell population proliferation|negative regulation of gene expression|positive regulation of heat genera…	mmu04080,mmu04371	Neuroactive ligand-receptor interaction|Apelin signaling pathway
Arhgef19	0.810461291	-0.303184812	0.020840296	Down	3.941142463	4.903434027	4.950945803	3.300457455	3.692101008	4.261462992	Rho guanine nucleotide exchange factor (GEF) 19	GO:0005085,GO:0005096,GO:0032956,GO:0042060,GO:0043547,GO:0090630	guanyl-nucleotide exchange factor activity|GTPase activator activity|regulation of actin cytoskeleton organization|wound healing|positive regulation of GTPase activity|activation of GTPase activity
Arl4d	1.292011415	0.369618817	0.008601499	Up	10.50546413	12.87931859	14.91240843	11.2834742	18.36239804	21.11201303	ADP-ribosylation factor-like 4D	GO:0000166,GO:0005525,GO:0005634,GO:0005737,GO:0005886,GO:0006886,GO:0016020,GO:0016192	nucleotide binding|GTP binding|nucleus|cytoplasm|plasma membrane|intracellular protein transport|membrane|vesicle-mediated transport
Arrdc2	1.313129571	0.393009279	0.03198995	Up	3.936166849	4.304490539	3.717899748	4.366282287	5.611489848	5.921268905	arrestin domain containing 2	GO:0005737,GO:0005886,GO:0015031,GO:0031410	cytoplasm|plasma membrane|protein transport|cytoplasmic vesicle
Atp10a	1.353646721	0.436851269	0.009050078	Up	1.575384478	1.569084857	1.62539685	2.114102691	2.13788318	2.24755342	ATPase, class V, type 10A	GO:0000166,GO:0000287,GO:0005524,GO:0005783,GO:0005886,GO:0005887,GO:0006869,GO:0015914,GO:0016020,GO:0016021,GO:0045332,GO:0046872,GO:0140326,GO:0140345,GO:0140351,GO:1903527,GO:1990531	nucleotide binding|magnesium ion binding|ATP binding|endoplasmic reticulum|plasma membrane|integral component of plasma membrane|lipid transport|phospholipid transport|membrane|integral component of membrane|phospholipid translocation|metal ion binding|ATPase-coupled intramembrane lipid transporter activity|phosphatidylcholine flippase activity|glycosylceramide flippase activity|positive regulati…
B3galnt2	1.375967339	0.460446226	0.021796075	Up	2.797199372	2.759937281	3.003453705	3.305461974	4.247270434	4.37043383	UDP-GalNAc:betaGlcNAc beta 1,3-galactosaminyltransferase, polypeptide 2	GO:0005783,GO:0005794,GO:0006486,GO:0006493,GO:0008376,GO:0016020,GO:0016021,GO:0016740,GO:0016757,GO:0019276	endoplasmic reticulum|Golgi apparatus|protein glycosylation|protein O-linked glycosylation|acetylgalactosaminyltransferase activity|membrane|integral component of membrane|transferase activity|glycosyltransferase activity|UDP-N-acetylgalactosamine metabolic process	mmu00515	Mannose type O-glycan biosynthesis
Bfsp1	9.492244037	3.246749191	0.005534056	Up	0.236538109	0.144707594	4.68386072	4.368089819	4.19988823	5.064341057	beaded filament structural protein 1, in lens-CP94	GO:0005212,GO:0005515,GO:0005737,GO:0005856,GO:0005882,GO:0005886,GO:0016020,GO:0045109,GO:0048469,GO:0070307	structural constituent of eye lens|protein binding|cytoplasm|cytoskeleton|intermediate filament|plasma membrane|membrane|intermediate filament organization|cell maturation|lens fiber cell development
Bfsp2	1.936375697	0.953358893	0.018687626	Up	2.120583226	2.382823943	6.480340381	6.267326921	5.393403653	7.233436184	beaded filament structural protein 2, phakinin	GO:0005198,GO:0005212,GO:0005515,GO:0005737,GO:0005856,GO:0005882,GO:0005886,GO:0007010,GO:0007601,GO:0016020,GO:0045104,GO:0045109,GO:0048469,GO:0050896,GO:0070307	structural molecule activity|structural constituent of eye lens|protein binding|cytoplasm|cytoskeleton|intermediate filament|plasma membrane|cytoskeleton organization|visual perception|membrane|intermediate filament cytoskeleton organization|intermediate filament organization|cell maturation|response to stimulus|lens fiber cell development
Bhlhe40	1.249106777	0.320896807	1.01E-05	Up	36.33068148	31.46429842	34.16332743	39.64689578	43.22200099	45.2977437	basic helix-loop-helix family, member e40	GO:0000122,GO:0000978,GO:0000981,GO:0001227,GO:0003677,GO:0005515,GO:0005634,GO:0005654,GO:0005737,GO:0006355,GO:0006357,GO:0007623,GO:0009416,GO:0009952,GO:0016604,GO:0019904,GO:0032922,GO:0042752,GO:0042803,GO:0043153,GO:0043425,GO:0043426,GO:0043433,GO:0045892,GO:0046982,GO:0046983,GO:0048511,GO:0050767,GO:0061629,GO:0070888,GO:1990837	negative regulation of transcription by RNA polymerase II|RNA polymerase II cis-regulatory region sequence-specific DNA binding|DNA-binding transcription factor activity, RNA polymerase II-specific|DNA-binding transcription repressor activity, RNA polymerase II-specific|DNA binding|protein binding|nucleus|nucleoplasm|cytoplasm|regulation of transcription, DNA-templated|regulation of transcription…	mmu04710	Circadian rhythm
Caprin2	1.723654015	0.785470215	0.002349823	Up	0.897499573	0.973344055	1.897152247	1.853659767	2.342746828	2.043658072	caprin family member 2	GO:0003723,GO:0005102,GO:0005654,GO:0005737,GO:0005739,GO:0005813,GO:0005829,GO:0005886,GO:0016020,GO:0017148,GO:0030154,GO:0030308,GO:0032092,GO:0033138,GO:0040008,GO:0043235,GO:0045944,GO:0046872,GO:0050775,GO:0061003,GO:0090263	RNA binding|signaling receptor binding|nucleoplasm|cytoplasm|mitochondrion|centrosome|cytosol|plasma membrane|membrane|negative regulation of translation|cell differentiation|negative regulation of cell growth|positive regulation of protein binding|positive regulation of peptidyl-serine phosphorylation|regulation of growth|receptor complex|positive regulation of transcription by RNA polymerase II…
Ccdc117	1.325226341	0.406238785	0.001862335	Up	5.056239632	5.185548813	5.98197853	6.296957437	6.868852065	8.576367434	coiled-coil domain containing 117
Ccdc190	0.799332754	-0.323131887	0.032719009	Down	7.339456262	9.322771425	7.797344449	6.525369215	6.771799277	6.302094549	coiled-coil domain containing 190
Ccl27b	1.888087038	0.916925272	0.026678935	Up	0.294697183	0.398272002	0.491919047	0.429639381	0.918162765	0.972575754	chemokine (C-C motif) ligand 27b	GO:0031640,GO:0031728,GO:0061844	killing of cells of other organism|CCR3 chemokine receptor binding|antimicrobial humoral immune response mediated by antimicrobial peptide	mmu04060,mmu04061,mmu04062	Cytokine-cytokine receptor interaction|Viral protein interaction with cytokine and cytokine receptor|Chemokine signaling pathway
Ccnl1	1.294478573	0.372371085	0.004005337	Up	2.153955632	2.077987093	2.74119821	2.573020475	3.144409272	3.356377288	cyclin L1	GO:0000079,GO:0005515,GO:0005634,GO:0005737,GO:0006355,GO:0006357,GO:0006396,GO:0008023,GO:0016538,GO:0016607	regulation of cyclin-dependent protein serine/threonine kinase activity|protein binding|nucleus|cytoplasm|regulation of transcription, DNA-templated|regulation of transcription by RNA polymerase II|RNA processing|transcription elongation factor complex|cyclin-dependent protein serine/threonine kinase regulator activity|nuclear speck
Cebpd	1.39031019	0.475406796	0.041147729	Up	2.374137881	2.283504467	2.354028535	3.076674225	3.2282477	3.518680792	CCAAT/enhancer binding protein (C/EBP), delta	GO:0000976,GO:0000978,GO:0000981,GO:0001228,GO:0002244,GO:0003677,GO:0003700,GO:0005515,GO:0005634,GO:0005654,GO:0006355,GO:0006357,GO:0042802,GO:0043565,GO:0045444,GO:0045595,GO:0045669,GO:0045892,GO:0045944,GO:0048839,GO:1990837	transcription cis-regulatory region binding|RNA polymerase II cis-regulatory region sequence-specific DNA binding|DNA-binding transcription factor activity, RNA polymerase II-specific|DNA-binding transcription activator activity, RNA polymerase II-specific|hematopoietic progenitor cell differentiation|DNA binding|DNA-binding transcription factor activity|protein binding|nucleus|nucleoplasm|regula…
Celsr3	1.218432674	0.285026535	0.001749346	Up	3.620515921	3.681896996	4.16194728	4.08965195	5.001065277	4.996612082	cadherin, EGF LAG seven-pass G-type receptor 3	GO:0001764,GO:0001932,GO:0004888,GO:0004930,GO:0005509,GO:0005886,GO:0007155,GO:0007156,GO:0007165,GO:0007166,GO:0007186,GO:0007275,GO:0007413,GO:0016020,GO:0016021,GO:0032880,GO:0036514,GO:0036515,GO:0060271,GO:0098609,GO:1904938	neuron migration|regulation of protein phosphorylation|transmembrane signaling receptor activity|G protein-coupled receptor activity|calcium ion binding|plasma membrane|cell adhesion|homophilic cell adhesion via plasma membrane adhesion molecules|signal transduction|cell surface receptor signaling pathway|G protein-coupled receptor signaling pathway|multicellular organism development|axonal fasci…
Cep164	1.310266742	0.389860543	0.045715103	Up	1.315744051	1.126179335	1.530941155	1.355545562	2.15546521	1.778938344	centrosomal protein 164	GO:0005515,GO:0005634,GO:0005654,GO:0005737,GO:0005813,GO:0005814,GO:0005856,GO:0005929,GO:0006281,GO:0006974,GO:0007049,GO:0030030,GO:0045177,GO:0051301,GO:0060271,GO:0097539,GO:0097729	protein binding|nucleus|nucleoplasm|cytoplasm|centrosome|centriole|cytoskeleton|cilium|DNA repair|cellular response to DNA damage stimulus|cell cycle|cell projection organization|apical part of cell|cell division|cilium assembly|ciliary transition fiber|9+2 motile cilium
Chrng	24.31448121	4.603743905	0.044264543	Up	0	0	0.350088373	0.346533954	0.441029442	0.321176712	cholinergic receptor, nicotinic, gamma polypeptide	GO:0003009,GO:0004888,GO:0005216,GO:0005230,GO:0005515,GO:0005886,GO:0005887,GO:0005892,GO:0006811,GO:0006812,GO:0007165,GO:0007268,GO:0015276,GO:0016020,GO:0016021,GO:0022848,GO:0030054,GO:0030594,GO:0034220,GO:0042391,GO:0043005,GO:0045202,GO:0045211,GO:0050877	skeletal muscle contraction|transmembrane signaling receptor activity|ion channel activity|extracellular ligand-gated ion channel activity|protein binding|plasma membrane|integral component of plasma membrane|acetylcholine-gated channel complex|ion transport|cation transport|signal transduction|chemical synaptic transmission|ligand-gated ion channel activity|membrane|integral component of membran…	mmu04080	Neuroactive ligand-receptor interaction
Ciart	1.956888124	0.968561279	3.17E-10	Up	4.790195864	4.329165169	4.072019595	8.600213942	8.893125353	8.452171625	circadian associated repressor of transcription	GO:0000976,GO:0000978,GO:0005515,GO:0005634,GO:0032922,GO:0045475,GO:0045892,GO:0048511,GO:0070888	transcription cis-regulatory region binding|RNA polymerase II cis-regulatory region sequence-specific DNA binding|protein binding|nucleus|circadian regulation of gene expression|locomotor rhythm|negative regulation of transcription, DNA-templated|rhythmic process|E-box binding
Cldn5	0.68423968	-0.547426325	0.006592465	Down	27.23045677	30.7929511	33.92365459	24.91362261	19.07892276	19.5372602	claudin 5	GO:0005198,GO:0005515,GO:0005886,GO:0005911,GO:0005923,GO:0007043,GO:0007155,GO:0007179,GO:0008284,GO:0010628,GO:0010629,GO:0016020,GO:0016021,GO:0016327,GO:0016328,GO:0016525,GO:0030054,GO:0030336,GO:0030864,GO:0032092,GO:0033270,GO:0035633,GO:0042552,GO:0043116,GO:0043220,GO:0070160,GO:0070830,GO:0098609,GO:0120192,GO:1903142,GO:1903348,GO:1990963	structural molecule activity|protein binding|plasma membrane|cell-cell junction|bicellular tight junction|cell-cell junction assembly|cell adhesion|transforming growth factor beta receptor signaling pathway|positive regulation of cell population proliferation|positive regulation of gene expression|negative regulation of gene expression|membrane|integral component of membrane|apicolateral plasma m…	mmu04514,mmu04530,mmu04670,mmu05160	Cell adhesion molecules|Tight junction|Leukocyte transendothelial migration|Hepatitis C
Clk1	1.598338028	0.676572552	0.016868402	Up	15.34985836	15.2801515	18.8542087	16.70710255	32.78996664	33.41731202	CDC-like kinase 1	GO:0000166,GO:0004672,GO:0004674,GO:0004712,GO:0004713,GO:0005515,GO:0005524,GO:0005634,GO:0005737,GO:0006468,GO:0016301,GO:0016310,GO:0016740,GO:0018105,GO:0018107,GO:0018108,GO:0043484,GO:0046777	nucleotide binding|protein kinase activity|protein serine/threonine kinase activity|protein serine/threonine/tyrosine kinase activity|protein tyrosine kinase activity|protein binding|ATP binding|nucleus|cytoplasm|protein phosphorylation|kinase activity|phosphorylation|transferase activity|peptidyl-serine phosphorylation|peptidyl-threonine phosphorylation|peptidyl-tyrosine phosphorylation|regulati…	mmu05134	Legionellosis
Clk4	1.471776788	0.557558886	0.028279464	Up	4.230516202	3.956790852	5.186513202	4.663936879	8.175651685	7.386232445	CDC like kinase 4	GO:0000166,GO:0004672,GO:0004674,GO:0004712,GO:0004713,GO:0005524,GO:0005634,GO:0006468,GO:0016301,GO:0016310,GO:0016740,GO:0018108,GO:0043484,GO:0046777	nucleotide binding|protein kinase activity|protein serine/threonine kinase activity|protein serine/threonine/tyrosine kinase activity|protein tyrosine kinase activity|ATP binding|nucleus|protein phosphorylation|kinase activity|phosphorylation|transferase activity|peptidyl-tyrosine phosphorylation|regulation of RNA splicing|protein autophosphorylation	mmu05134	Legionellosis
Col4a5	1.499558054	0.584537376	0.026617832	Up	0.586177934	0.57073562	0.654415279	0.803860464	0.968433601	0.965985949	collagen, type IV, alpha 5	GO:0005201,GO:0005587,GO:0005604,GO:0005615,GO:0007528,GO:0030020,GO:0030198,GO:0031012,GO:0031594,GO:0038063,GO:0062023	extracellular matrix structural constituent|collagen type IV trimer|basement membrane|extracellular space|neuromuscular junction development|extracellular matrix structural constituent conferring tensile strength|extracellular matrix organization|extracellular matrix|neuromuscular junction|collagen-activated tyrosine kinase receptor signaling pathway|collagen-containing extracellular matrix	mmu04151,mmu04510,mmu04512,mmu04926,mmu04933,mmu04974,mmu05146,mmu05165,mmu05200,mmu05222	PI3K-Akt signaling pathway|Focal adhesion|ECM-receptor interaction|Relaxin signaling pathway|AGE-RAGE signaling pathway in diabetic complications|Protein digestion and absorption|Amoebiasis|Human papillomavirus infection|Pathways in cancer|Small cell lung cancer
Col5a1	1.491097241	0.576374345	0.018498387	Up	0.432441727	0.51330757	0.667253669	0.636461674	0.769898079	1.01940559	collagen, type V, alpha 1	GO:0001568,GO:0003007,GO:0005201,GO:0005515,GO:0005576,GO:0005581,GO:0005588,GO:0005604,GO:0005615,GO:0007155,GO:0008201,GO:0016477,GO:0030020,GO:0030198,GO:0030199,GO:0031012,GO:0032964,GO:0035313,GO:0035989,GO:0043394,GO:0043588,GO:0045112,GO:0048407,GO:0048592,GO:0051128,GO:0062023,GO:0097435,GO:1903225	blood vessel development|heart morphogenesis|extracellular matrix structural constituent|protein binding|extracellular region|collagen trimer|collagen type V trimer|basement membrane|extracellular space|cell adhesion|heparin binding|cell migration|extracellular matrix structural constituent conferring tensile strength|extracellular matrix organization|collagen fibril organization|extracellular ma…	mmu04974	Protein digestion and absorption
Col6a1	1.27186315	0.346943448	0.036861501	Up	3.585395922	3.085984741	4.546786962	3.973407871	5.425128012	4.915628079	collagen, type VI, alpha 1	GO:0005518,GO:0005576,GO:0005581,GO:0005615,GO:0007155,GO:0030020,GO:0031012,GO:0032991,GO:0042383,GO:0048407,GO:0062023,GO:0071230	collagen binding|extracellular region|collagen trimer|extracellular space|cell adhesion|extracellular matrix structural constituent conferring tensile strength|extracellular matrix|protein-containing complex|sarcolemma|platelet-derived growth factor binding|collagen-containing extracellular matrix|cellular response to amino acid stimulus	mmu04151,mmu04510,mmu04512,mmu04974,mmu05165	PI3K-Akt signaling pathway|Focal adhesion|ECM-receptor interaction|Protein digestion and absorption|Human papillomavirus infection
Cpeb1	1.215321001	0.281337421	0.002124008	Up	10.33307001	10.73672435	11.45214251	12.7511525	13.59352638	13.4153275	cytoplasmic polyadenylation element binding protein 1	GO:0000900,GO:0003676,GO:0003723,GO:0003729,GO:0003730,GO:0005515,GO:0005634,GO:0005654,GO:0005737,GO:0005813,GO:0005829,GO:0006397,GO:0006417,GO:0007130,GO:0008135,GO:0008285,GO:0010976,GO:0014069,GO:0016020,GO:0017148,GO:0030054,GO:0030335,GO:0030426,GO:0032869,GO:0035925,GO:0043005,GO:0043022,GO:0043025,GO:0045182,GO:0045202,GO:0045727,GO:0046872,GO:0048168,GO:0048471,GO:0051028,GO:0051770,GO:…	translation repressor activity, mRNA regulatory element binding|nucleic acid binding|RNA binding|mRNA binding|mRNA 3'-UTR binding|protein binding|nucleus|nucleoplasm|cytoplasm|centrosome|cytosol|mRNA processing|regulation of translation|synaptonemal complex assembly|translation factor activity, RNA binding|negative regulation of cell population proliferation|positive regulation of neuron projecti…	mmu04114,mmu04914	Oocyte meiosis|Progesterone-mediated oocyte maturation
Cryaa	1153.451714	10.1717419	1.75E-06	Up	0.043982815	0.088060885	249.231443	251.9163212	248.4284553	301.8276946	crystallin, alpha A	GO:0001666,GO:0001934,GO:0002088,GO:0002089,GO:0005198,GO:0005212,GO:0005515,GO:0005634,GO:0005654,GO:0005737,GO:0005829,GO:0006457,GO:0006915,GO:0007005,GO:0007015,GO:0007017,GO:0007021,GO:0010629,GO:0030307,GO:0032991,GO:0042542,GO:0042802,GO:0043010,GO:0043066,GO:0043154,GO:0046872,GO:0048596,GO:0051082,GO:0060561,GO:0070141,GO:0070309	response to hypoxia|positive regulation of protein phosphorylation|lens development in camera-type eye|lens morphogenesis in camera-type eye|structural molecule activity|structural constituent of eye lens|protein binding|nucleus|nucleoplasm|cytoplasm|cytosol|protein folding|apoptotic process|mitochondrion organization|actin filament organization|microtubule-based process|tubulin complex assembly|…	mmu04141	Protein processing in endoplasmic reticulum
Cryba1	627.4410824	9.293336184	7.95E-06	Up	0.065672219	0.065743332	143.089486	145.211138	145.4046127	171.3605156	crystallin, beta A1	GO:0001818,GO:0002088,GO:0005212,GO:0005634,GO:0005737,GO:0007601,GO:0014067,GO:0032007,GO:0042802,GO:0043010,GO:0051898,GO:0070373,GO:2000210	negative regulation of cytokine production|lens development in camera-type eye|structural constituent of eye lens|nucleus|cytoplasm|visual perception|negative regulation of phosphatidylinositol 3-kinase signaling|negative regulation of TOR signaling|identical protein binding|camera-type eye development|negative regulation of protein kinase B signaling|negative regulation of ERK1 and ERK2 cascade|…
Cryba2	57.71199111	5.850799201	0.000546357	Up	0.066001816	0.264293145	28.06160534	29.70118068	26.93170912	35.27324061	crystallin, beta A2	GO:0002088,GO:0005212,GO:0007601,GO:0042802	lens development in camera-type eye|structural constituent of eye lens|visual perception|identical protein binding
Cryba4	14.62883159	3.87074264	0.00208628	Up	0.862351593	1.015629877	34.06907032	35.35016485	34.66780614	40.66457005	crystallin, beta A4	GO:0002088,GO:0005212,GO:0007601,GO:0042802,GO:0043010	lens development in camera-type eye|structural constituent of eye lens|visual perception|identical protein binding|camera-type eye development
Crybb1	9.241344209	3.208102715	0.003458472	Up	4.885769088	6.304032466	109.8060782	119.8241622	114.5754893	134.6579842	crystallin, beta B1	GO:0002088,GO:0005212,GO:0005515,GO:0007601	lens development in camera-type eye|structural constituent of eye lens|protein binding|visual perception
Crybb3	63.25661252	5.983144394	0.000183513	Up	0.459641771	0.409012886	76.92563188	79.91709621	83.51154746	93.84335627	crystallin, beta B3	GO:0002088,GO:0005212,GO:0007601	lens development in camera-type eye|structural constituent of eye lens|visual perception
Cryga	120.22131	6.909548836	6.59E-05	Up	0.427670302	0.513760089	173.9353761	176.159831	172.2736298	204.519443	crystallin, gamma A	GO:0001654,GO:0002088,GO:0005212,GO:0007601	eye development|lens development in camera-type eye|structural constituent of eye lens|visual perception
Crygb	1187.864577	10.21415466	0.001133294	Up	0	0	54.42583006	52.74247617	53.03544513	65.99865461	crystallin, gamma B	GO:0001654,GO:0002088,GO:0005212,GO:0005634,GO:0005737,GO:0007601,GO:0070307,GO:0070309	eye development|lens development in camera-type eye|structural constituent of eye lens|nucleus|cytoplasm|visual perception|lens fiber cell development|lens fiber cell morphogenesis
Crygc	916.3364093	9.839733534	0.001531933	Up	0	0	39.41608895	44.13673754	38.41154339	44.96149027	crystallin, gamma C	GO:0001654,GO:0002088,GO:0005212,GO:0005634,GO:0005737,GO:0007601,GO:0043010	eye development|lens development in camera-type eye|structural constituent of eye lens|nucleus|cytoplasm|visual perception|camera-type eye development
Crygd	2086.248211	11.0266951	0.000669938	Up	0	0	90.12576674	89.7743328	93.66449591	105.4769151	crystallin, gamma D	GO:0001654,GO:0002088,GO:0005212,GO:0005634,GO:0005737,GO:0007601,GO:0034614,GO:0070306	eye development|lens development in camera-type eye|structural constituent of eye lens|nucleus|cytoplasm|visual perception|cellular response to reactive oxygen species|lens fiber cell differentiation
Cryge	2537.251006	11.30905053	0.000519256	Up	0	0	80.26378793	82.80426895	74.68617746	100.2296739	crystallin, gamma E	GO:0001654,GO:0002088,GO:0005212,GO:0007601	eye development|lens development in camera-type eye|structural constituent of eye lens|visual perception
Crygf	1308.496935	10.35369483	0.000988151	Up	0	0	55.42887508	58.2800015	58.9201136	71.58225382	crystallin, gamma F	GO:0001654,GO:0002088,GO:0005212,GO:0007601	eye development|lens development in camera-type eye|structural constituent of eye lens|visual perception
Crygn	5.068342216	2.341513939	0.00211102	Up	0.950144366	1.297054412	8.481362872	10.82987544	9.20205396	14.34522191	crystallin, gamma N	GO:0002088,GO:0005212,GO:0007601	lens development in camera-type eye|structural constituent of eye lens|visual perception
Crygs	80.2814417	6.32699462	0.01295376	Up	0	0	2.328107437	2.947578356	2.161286971	2.935091162	crystallin, gamma S	GO:0002009,GO:0002088,GO:0005212,GO:0007601	morphogenesis of an epithelium|lens development in camera-type eye|structural constituent of eye lens|visual perception
Cxcl12	0.792917844	-0.334756702	1.17E-05	Down	11.9222727	11.36894184	12.70911085	9.895565109	9.575523034	9.235835497	chemokine (C-X-C motif) ligand 12	GO:0001569,GO:0001667,GO:0001764,GO:0001938,GO:0005125,GO:0005178,GO:0005576,GO:0005615,GO:0005634,GO:0005737,GO:0005886,GO:0006935,GO:0006952,GO:0006955,GO:0007281,GO:0007411,GO:0007420,GO:0008009,GO:0008045,GO:0008083,GO:0008284,GO:0008285,GO:0008344,GO:0008354,GO:0009897,GO:0010818,GO:0022029,GO:0030334,GO:0030335,GO:0031100,GO:0031640,GO:0033603,GO:0033622,GO:0038146,GO:0042098,GO:0042379,GO:…	branching involved in blood vessel morphogenesis|ameboidal-type cell migration|neuron migration|positive regulation of endothelial cell proliferation|cytokine activity|integrin binding|extracellular region|extracellular space|nucleus|cytoplasm|plasma membrane|chemotaxis|defense response|immune response|germ cell development|axon guidance|brain development|chemokine activity|motor neuron axon guid…	mmu04060,mmu04061,mmu04062,mmu04064,mmu04360,mmu04670,mmu04672,mmu04810,mmu05163,mmu05200,mmu05323	Cytokine-cytokine receptor interaction|Viral protein interaction with cytokine and cytokine receptor|Chemokine signaling pathway|NF-kappa B signaling pathway|Axon guidance|Leukocyte transendothelial migration|Intestinal immune network for IgA production|Regulation of actin cytoskeleton|Human cytomegalovirus infection|Pathways in cancer|Rheumatoid arthritis
Dbp	1.33961249	0.421815733	2.08E-10	Up	37.25282414	38.37566293	35.35036147	53.62058799	51.03580348	45.21204488	D site albumin promoter binding protein	GO:0000977,GO:0000978,GO:0000981,GO:0001228,GO:0003677,GO:0003700,GO:0005634,GO:0005654,GO:0006355,GO:0006357,GO:0007623,GO:0045944,GO:0048511,GO:1990837	RNA polymerase II transcription regulatory region sequence-specific DNA binding|RNA polymerase II cis-regulatory region sequence-specific DNA binding|DNA-binding transcription factor activity, RNA polymerase II-specific|DNA-binding transcription activator activity, RNA polymerase II-specific|DNA binding|DNA-binding transcription factor activity|nucleus|nucleoplasm|regulation of transcription, DNA…
Ddit4	1.279263309	0.355313242	0.000108133	Up	22.41500004	24.9707222	26.1782676	26.70138637	33.289838	35.09651369	DNA-damage-inducible transcript 4	GO:0001666,GO:0001764,GO:0005737,GO:0005739,GO:0005829,GO:0006915,GO:0007420,GO:0009968,GO:0010801,GO:0030182,GO:0032006,GO:0032007,GO:0032984,GO:0033137,GO:0042771,GO:0045820,GO:0048011,GO:0051607,GO:0071549,GO:0071889,GO:0072593,GO:1901216,GO:1902532	response to hypoxia|neuron migration|cytoplasm|mitochondrion|cytosol|apoptotic process|brain development|negative regulation of signal transduction|negative regulation of peptidyl-threonine phosphorylation|neuron differentiation|regulation of TOR signaling|negative regulation of TOR signaling|protein-containing complex disassembly|negative regulation of peptidyl-serine phosphorylation|intrinsic a…	mmu04140,mmu04150,mmu04151,mmu05206	Autophagy - animal|mTOR signaling pathway|PI3K-Akt signaling pathway|MicroRNAs in cancer
Dusp1	1.20740697	0.271912034	0.014414927	Up	14.81672791	20.20185623	23.96395541	14.53251889	29.34713692	29.70215528	dual specificity phosphatase 1	GO:0000188,GO:0001706,GO:0004721,GO:0004722,GO:0004725,GO:0005634,GO:0005737,GO:0006470,GO:0007049,GO:0007162,GO:0008138,GO:0008285,GO:0008330,GO:0016311,GO:0016787,GO:0016791,GO:0017017,GO:0019838,GO:0035335,GO:0035556,GO:0035970,GO:0043065,GO:0043066,GO:0043407,GO:0043409,GO:0051019,GO:0070262,GO:0070373,GO:0090027,GO:0106306,GO:0106307,GO:1903753,GO:1990869,GO:2000279	inactivation of MAPK activity|endoderm formation|phosphoprotein phosphatase activity|protein serine/threonine phosphatase activity|protein tyrosine phosphatase activity|nucleus|cytoplasm|protein dephosphorylation|cell cycle|negative regulation of cell adhesion|protein tyrosine/serine/threonine phosphatase activity|negative regulation of cell population proliferation|protein tyrosine/threonine pho…	mmu04010,mmu04726,mmu05012,mmu05418	MAPK signaling pathway|Serotonergic synapse|Parkinson disease|Fluid shear stress and atherosclerosis
Egr2	1.449434928	0.535490565	0.010599296	Up	0.856367835	1.784860411	3.184279817	0.996070805	3.174643977	4.543492919	early growth response 2	GO:0000976,GO:0000978,GO:0000981,GO:0001228,GO:0003677,GO:0003682,GO:0003700,GO:0005515,GO:0005634,GO:0005654,GO:0005737,GO:0006355,GO:0006357,GO:0006611,GO:0007622,GO:0008045,GO:0010467,GO:0014037,GO:0014040,GO:0016740,GO:0016925,GO:0021569,GO:0021612,GO:0021659,GO:0021660,GO:0021665,GO:0021666,GO:0030278,GO:0031625,GO:0031643,GO:0032868,GO:0035284,GO:0035914,GO:0042552,GO:0043231,GO:0043565,GO:…	transcription cis-regulatory region binding|RNA polymerase II cis-regulatory region sequence-specific DNA binding|DNA-binding transcription factor activity, RNA polymerase II-specific|DNA-binding transcription activator activity, RNA polymerase II-specific|DNA binding|chromatin binding|DNA-binding transcription factor activity|protein binding|nucleus|nucleoplasm|cytoplasm|regulation of transcript…	mmu04625,mmu05161,mmu05166,mmu05203	C-type lectin receptor signaling pathway|Hepatitis B|Human T-cell leukemia virus 1 infection|Viral carcinogenesis
Eif2s3y	1.251512466	0.323672662	0.025293741	Up	1.872726513	2.059345609	3.049639439	2.352215608	3.347347762	2.999753834	eukaryotic translation initiation factor 2, subunit 3, structural gene Y-linked	GO:0000049,GO:0000166,GO:0001731,GO:0003743,GO:0003924,GO:0005525,GO:0005829,GO:0005850,GO:0006412,GO:0006413,GO:0016787,GO:0045903	tRNA binding|nucleotide binding|formation of translation preinitiation complex|translation initiation factor activity|GTPase activity|GTP binding|cytosol|eukaryotic translation initiation factor 2 complex|translation|translational initiation|hydrolase activity|positive regulation of translational fidelity	mmu03013	RNA transport
Eln	1.377749311	0.462313406	0.041336796	Up	1.826692428	2.067192709	1.29973578	2.341502195	2.235000486	2.536556891	elastin	GO:0005201,GO:0005515,GO:0005576,GO:0005739,GO:0007519,GO:0030023,GO:0030198,GO:0030833,GO:0043149,GO:0050840,GO:0062023,GO:0071953	extracellular matrix structural constituent|protein binding|extracellular region|mitochondrion|skeletal muscle tissue development|extracellular matrix constituent conferring elasticity|extracellular matrix organization|regulation of actin filament polymerization|stress fiber assembly|extracellular matrix binding|collagen-containing extracellular matrix|elastic fiber	mmu04974	Protein digestion and absorption
Fabp7	1.299574747	0.378039615	0.006713583	Up	27.06109094	20.59422824	18.16614432	35.29245071	30.25016312	21.09244331	fatty acid binding protein 7, brain	GO:0001964,GO:0005504,GO:0005634,GO:0005737,GO:0005829,GO:0005911,GO:0008289,GO:0021846,GO:0022008,GO:0042995,GO:0043025,GO:0044297,GO:0050673,GO:0060134,GO:0071944	startle response|fatty acid binding|nucleus|cytoplasm|cytosol|cell-cell junction|lipid binding|cell proliferation in forebrain|neurogenesis|cell projection|neuronal cell body|cell body|epithelial cell proliferation|prepulse inhibition|cell periphery	mmu03320	PPAR signaling pathway
Fam53a	1.229642046	0.298238402	0.035031644	Up	2.703257162	3.085226514	2.740797701	3.500331158	3.354055114	3.693439322	family with sequence similarity 53, member A	GO:0005634,GO:0006606	nucleus|protein import into nucleus
Fgf15	12.28725614	3.619090879	0.016576585	Up	0	0.029110232	0.342630182	0.565252475	0.584504194	0.588186428	fibroblast growth factor 15	GO:0001755,GO:0001934,GO:0005104,GO:0005515,GO:0005576,GO:0005615,GO:0005737,GO:0007507,GO:0008083,GO:0008284,GO:0008543,GO:0009617,GO:0009887,GO:0010628,GO:0010629,GO:0030154,GO:0030334,GO:0046326,GO:0046330,GO:0070374,GO:0070858	neural crest cell migration|positive regulation of protein phosphorylation|fibroblast growth factor receptor binding|protein binding|extracellular region|extracellular space|cytoplasm|heart development|growth factor activity|positive regulation of cell population proliferation|fibroblast growth factor receptor signaling pathway|response to bacterium|animal organ morphogenesis|positive regulation …	mmu04010,mmu04014,mmu04015,mmu04020,mmu04151,mmu04810,mmu05200,mmu05218,mmu05224,mmu05226	MAPK signaling pathway|Ras signaling pathway|Rap1 signaling pathway|Calcium signaling pathway|PI3K-Akt signaling pathway|Regulation of actin cytoskeleton|Pathways in cancer|Melanoma|Breast cancer|Gastric cancer
Fos	1.227056176	0.295201298	0.009703016	Up	7.482709414	14.8068386	19.76422969	10.61814312	18.37484134	21.58807563	FBJ osteosarcoma oncogene	GO:0000976,GO:0000978,GO:0000979,GO:0000981,GO:0001228,GO:0003677,GO:0003682,GO:0003690,GO:0003700,GO:0005515,GO:0005634,GO:0005654,GO:0005667,GO:0005737,GO:0005783,GO:0006355,GO:0006357,GO:0006366,GO:0007179,GO:0007399,GO:0008134,GO:0010468,GO:0016020,GO:0031668,GO:0032993,GO:0034614,GO:0035914,GO:0035976,GO:0035994,GO:0042493,GO:0042802,GO:0043005,GO:0043565,GO:0044877,GO:0045672,GO:0045893,GO:…	transcription cis-regulatory region binding|RNA polymerase II cis-regulatory region sequence-specific DNA binding|RNA polymerase II core promoter sequence-specific DNA binding|DNA-binding transcription factor activity, RNA polymerase II-specific|DNA-binding transcription activator activity, RNA polymerase II-specific|DNA binding|chromatin binding|double-stranded DNA binding|DNA-binding transcript…	mmu01522,mmu04010,mmu04024,mmu04210,mmu04380,mmu04620,mmu04657,mmu04658,mmu04659,mmu04660,mmu04662,mmu04668,mmu04713,mmu04725,mmu04728,mmu04915,mmu04917,mmu04921,mmu04926,mmu04928,mmu04932,mmu04935,mmu05031,mmu05132,mmu05133,mmu05135,mmu05140,mmu05142,mmu05161,mmu05162,mmu05166,mmu05167,mmu05170,mmu05171,mmu05200,mmu05210,mmu05224,mmu05231,mmu05235,mmu05323,mmu05417,mmu05418	Endocrine resistance|MAPK signaling pathway|cAMP signaling pathway|Apoptosis|Osteoclast differentiation|Toll-like receptor signaling pathway|IL-17 signaling pathway|Th1 and Th2 cell differentiation|Th17 cell differentiation|T cell receptor signaling pathway|B cell receptor signaling pathway|TNF signaling pathway|Circadian entrainment|Cholinergic synapse|Dopaminergic synapse|Estrogen signaling pat…
Foxe3	8.396335737	3.069759856	0.041948077	Up	0	0	0.222498769	0.188776934	0.227740819	0.275699886	forkhead box E3	GO:0000978,GO:0000981,GO:0001654,GO:0002088,GO:0002930,GO:0003677,GO:0003700,GO:0005634,GO:0005667,GO:0006355,GO:0006357,GO:0006366,GO:0009653,GO:0030154,GO:0043010,GO:0043066,GO:0043565,GO:0048468,GO:0050679,GO:0051726,GO:0061072,GO:0061073,GO:0061303,GO:1902747,GO:2001111	RNA polymerase II cis-regulatory region sequence-specific DNA binding|DNA-binding transcription factor activity, RNA polymerase II-specific|eye development|lens development in camera-type eye|trabecular meshwork development|DNA binding|DNA-binding transcription factor activity|nucleus|transcription regulator complex|regulation of transcription, DNA-templated|regulation of transcription by RNA pol…
Fzd4	1.330765781	0.412256675	0.00846086	Up	1.953675699	1.890111692	1.932636498	2.203509405	3.05517248	2.537763771	frizzled class receptor 4	GO:0001540,GO:0001553,GO:0001568,GO:0001570,GO:0004888,GO:0004896,GO:0004930,GO:0005515,GO:0005615,GO:0005886,GO:0005911,GO:0007165,GO:0007166,GO:0007186,GO:0007223,GO:0007275,GO:0007605,GO:0009986,GO:0010812,GO:0016020,GO:0016021,GO:0016055,GO:0017147,GO:0019955,GO:0030165,GO:0030425,GO:0030947,GO:0031625,GO:0031987,GO:0034446,GO:0035426,GO:0035567,GO:0038023,GO:0042701,GO:0042803,GO:0042813,GO:…	amyloid-beta binding|luteinization|blood vessel development|vasculogenesis|transmembrane signaling receptor activity|cytokine receptor activity|G protein-coupled receptor activity|protein binding|extracellular space|plasma membrane|cell-cell junction|signal transduction|cell surface receptor signaling pathway|G protein-coupled receptor signaling pathway|Wnt signaling pathway, calcium modulating p…	mmu04150,mmu04310,mmu04390,mmu04550,mmu04916,mmu04934,mmu05010,mmu05022,mmu05165,mmu05200,mmu05205,mmu05217,mmu05224,mmu05225,mmu05226	mTOR signaling pathway|Wnt signaling pathway|Hippo signaling pathway|Signaling pathways regulating pluripotency of stem cells|Melanogenesis|Cushing syndrome|Alzheimer disease|Pathways of neurodegeneration - multiple diseases|Human papillomavirus infection|Pathways in cancer|Proteoglycans in cancer|Basal cell carcinoma|Breast cancer|Hepatocellular carcinoma|Gastric cancer
Fzd7	1.26911355	0.343821155	0.048796128	Up	2.034568762	2.102474226	2.051452793	2.615359379	2.704434908	2.585223901	frizzled class receptor 7	GO:0004888,GO:0004930,GO:0005109,GO:0005515,GO:0005546,GO:0005768,GO:0005886,GO:0006355,GO:0007165,GO:0007166,GO:0007186,GO:0007275,GO:0010812,GO:0014834,GO:0016020,GO:0016021,GO:0017147,GO:0019827,GO:0030165,GO:0033077,GO:0034446,GO:0035567,GO:0038031,GO:0042327,GO:0042666,GO:0042813,GO:0043231,GO:0045893,GO:0048103,GO:0055038,GO:0060054,GO:0060070,GO:0060231,GO:0060828,GO:2000726	transmembrane signaling receptor activity|G protein-coupled receptor activity|frizzled binding|protein binding|phosphatidylinositol-4,5-bisphosphate binding|endosome|plasma membrane|regulation of transcription, DNA-templated|signal transduction|cell surface receptor signaling pathway|G protein-coupled receptor signaling pathway|multicellular organism development|negative regulation of cell-substr…	mmu04150,mmu04310,mmu04390,mmu04550,mmu04916,mmu04934,mmu05010,mmu05022,mmu05165,mmu05200,mmu05205,mmu05217,mmu05224,mmu05225,mmu05226	mTOR signaling pathway|Wnt signaling pathway|Hippo signaling pathway|Signaling pathways regulating pluripotency of stem cells|Melanogenesis|Cushing syndrome|Alzheimer disease|Pathways of neurodegeneration - multiple diseases|Human papillomavirus infection|Pathways in cancer|Proteoglycans in cancer|Basal cell carcinoma|Breast cancer|Hepatocellular carcinoma|Gastric cancer
Gja3	7.419113535	2.891246818	0.004736232	Up	0.107317471	0.071622454	1.159129205	1.529814214	1.402154213	1.656624932	gap junction protein, alpha 3	GO:0005243,GO:0005886,GO:0005887,GO:0005921,GO:0005922,GO:0007154,GO:0007267,GO:0007601,GO:0009268,GO:0016020,GO:0016021,GO:0030054,GO:0042542,GO:0042802,GO:0045121,GO:0055077,GO:1990349	gap junction channel activity|plasma membrane|integral component of plasma membrane|gap junction|connexin complex|cell communication|cell-cell signaling|visual perception|response to pH|membrane|integral component of membrane|cell junction|response to hydrogen peroxide|identical protein binding|membrane raft|gap junction hemi-channel activity|gap junction-mediated intercellular transport
Gja8	825.536469	9.689188139	0.00161112	Up	0	0	3.200896278	3.549779058	3.177716457	3.920348761	gap junction protein, alpha 8	GO:0002088,GO:0005243,GO:0005886,GO:0005887,GO:0005921,GO:0005922,GO:0007154,GO:0007267,GO:0016020,GO:0016021,GO:0030054,GO:0042802,GO:0043010,GO:1990349	lens development in camera-type eye|gap junction channel activity|plasma membrane|integral component of plasma membrane|gap junction|connexin complex|cell communication|cell-cell signaling|membrane|integral component of membrane|cell junction|identical protein binding|camera-type eye development|gap junction-mediated intercellular transport
Gje1	12.11180624	3.598342126	0.03253298	Up	0	0.028342524	0.472591764	0.742966272	0.512180451	0.482252223	gap junction protein, epsilon 1	GO:0000902,GO:0002088,GO:0005243,GO:0005886,GO:0005922,GO:0007154,GO:0007267,GO:0007275,GO:0016020,GO:0016021,GO:0035265	cell morphogenesis|lens development in camera-type eye|gap junction channel activity|plasma membrane|connexin complex|cell communication|cell-cell signaling|multicellular organism development|membrane|integral component of membrane|organ growth
Gm6710	2.853487374	1.51272618	0.007166108	Up	0.179345611	0.207161326	0.094823105	0.657022616	0.402093818	0.323114048	predicted gene 6710			mmu05168	Herpes simplex virus 1 infection
Gpr4	0.693503419	-0.528025099	0.047326231	Down	2.006372812	2.191140463	1.952154469	1.560049793	1.246550449	1.495186731	G protein-coupled receptor 4	GO:0004930,GO:0005886,GO:0005887,GO:0007165,GO:0007186,GO:0007189,GO:0007200,GO:0010447,GO:0016020,GO:0016021,GO:0016525,GO:0030155,GO:0035025,GO:0043114,GO:0050729,GO:0051482,GO:0060055,GO:0072144	G protein-coupled receptor activity|plasma membrane|integral component of plasma membrane|signal transduction|G protein-coupled receptor signaling pathway|adenylate cyclase-activating G protein-coupled receptor signaling pathway|phospholipase C-activating G protein-coupled receptor signaling pathway|response to acidic pH|membrane|integral component of membrane|negative regulation of angiogenesis|…
H1f2	0.725871124	-0.46221467	0.005086977	Down	22.41995197	21.1367987	18.30956617	16.43118777	14.58438741	14.13556097	H1.2 linker histone, cluster member	GO:0000122,GO:0000786,GO:0000791,GO:0003677,GO:0003690,GO:0005515,GO:0005634,GO:0005694,GO:0006334,GO:0006357,GO:0016584,GO:0030261,GO:0031490,GO:0031492,GO:0031936,GO:0035327,GO:0045910,GO:0080182,GO:0098532	negative regulation of transcription by RNA polymerase II|nucleosome|euchromatin|DNA binding|double-stranded DNA binding|protein binding|nucleus|chromosome|nucleosome assembly|regulation of transcription by RNA polymerase II|nucleosome positioning|chromosome condensation|chromatin DNA binding|nucleosomal DNA binding|negative regulation of chromatin silencing|transcriptionally active chromatin|neg…
Hbb-bt	1.313852695	0.393803535	0.022718617	Up	17.36748732	15.38018299	27.79342613	29.54009436	20.14034452	29.06746567	hemoglobin, beta adult t chain	GO:0004601,GO:0005344,GO:0005615,GO:0005833,GO:0019825,GO:0020037,GO:0030492,GO:0031720,GO:0031721,GO:0031722,GO:0031838,GO:0042744,GO:0043177,GO:0044877	peroxidase activity|oxygen carrier activity|extracellular space|hemoglobin complex|oxygen binding|heme binding|hemoglobin binding|haptoglobin binding|hemoglobin alpha binding|hemoglobin beta binding|haptoglobin-hemoglobin complex|hydrogen peroxide catabolic process|organic acid binding|protein-containing complex binding	mmu05143,mmu05144	African trypanosomiasis|Malaria
Hexdc	1.25450307	0.327116001	0.03527685	Up	2.853691081	3.580172169	3.126749702	4.094928456	4.037447411	3.898593777	hexosaminidase (glycosyl hydrolase family 20, catalytic domain) containing	GO:0004553,GO:0004563,GO:0005634,GO:0005737,GO:0005975,GO:0008152,GO:0015929,GO:0016787,GO:0016798,GO:0102148,GO:1903561	hydrolase activity, hydrolyzing O-glycosyl compounds|beta-N-acetylhexosaminidase activity|nucleus|cytoplasm|carbohydrate metabolic process|metabolic process|hexosaminidase activity|hydrolase activity|hydrolase activity, acting on glycosyl bonds|N-acetyl-beta-D-galactosaminidase activity|extracellular vesicle	mmu00511,mmu00513	Other glycan degradation|Various types of N-glycan biosynthesis
Hif3a	2.535536714	1.342291165	2.90E-06	Up	0.278703225	0.372006694	0.364879499	0.736241157	1.07733469	0.791218597	hypoxia inducible factor 3, alpha subunit	GO:0000785,GO:0000977,GO:0000978,GO:0000981,GO:0001525,GO:0001666,GO:0003677,GO:0003700,GO:0005515,GO:0005634,GO:0005654,GO:0005737,GO:0005739,GO:0005829,GO:0005886,GO:0006355,GO:0006357,GO:0006366,GO:0006915,GO:0007275,GO:0016607,GO:0045944,GO:0046983,GO:0071456	chromatin|RNA polymerase II transcription regulatory region sequence-specific DNA binding|RNA polymerase II cis-regulatory region sequence-specific DNA binding|DNA-binding transcription factor activity, RNA polymerase II-specific|angiogenesis|response to hypoxia|DNA binding|DNA-binding transcription factor activity|protein binding|nucleus|nucleoplasm|cytoplasm|mitochondrion|cytosol|plasma membran…
Hmga2	15.72676152	3.975149715	0.02448997	Up	0	0	0.013531962	0.053578293	0.055403096	0.132044499	high mobility group AT-hook 2	GO:0000122,GO:0000228,GO:0000785,GO:0001228,GO:0003677,GO:0003680,GO:0003712,GO:0005515,GO:0005634,GO:0006355,GO:0007049,GO:0007165,GO:0007283,GO:0008284,GO:0008584,GO:0010564,GO:0010628,GO:0019899,GO:0021846,GO:0021983,GO:0030178,GO:0030261,GO:0030325,GO:0033144,GO:0035019,GO:0040008,GO:0040018,GO:0045766,GO:0045944,GO:0046426,GO:0048712,GO:0051091,GO:0051301,GO:0051321,GO:0060123,GO:0060428,GO:…	negative regulation of transcription by RNA polymerase II|nuclear chromosome|chromatin|DNA-binding transcription activator activity, RNA polymerase II-specific|DNA binding|minor groove of adenine-thymine-rich DNA binding|transcription coregulator activity|protein binding|nucleus|regulation of transcription, DNA-templated|cell cycle|signal transduction|spermatogenesis|positive regulation of cell p…	mmu05202,mmu05206	Transcriptional misregulation in cancer|MicroRNAs in cancer
Hmx1	8.756541314	3.130361142	0.026640826	Up	0	0	0.146321529	0.248290181	0.106977751	0.1813081	H6 homeobox 1	GO:0000122,GO:0000977,GO:0000981,GO:0001227,GO:0003677,GO:0005634,GO:0006355,GO:0006357,GO:0007275,GO:0043565,GO:0045892,GO:1990837	negative regulation of transcription by RNA polymerase II|RNA polymerase II transcription regulatory region sequence-specific DNA binding|DNA-binding transcription factor activity, RNA polymerase II-specific|DNA-binding transcription repressor activity, RNA polymerase II-specific|DNA binding|nucleus|regulation of transcription, DNA-templated|regulation of transcription by RNA polymerase II|multic…
Hook1	1.303836202	0.382762638	0.000129626	Up	6.065162274	5.964423993	6.727237293	7.249298207	8.914641794	8.50150725	hook microtubule tethering protein 1	GO:0003779,GO:0005515,GO:0005737,GO:0005813,GO:0005856,GO:0005874,GO:0007030,GO:0007032,GO:0007040,GO:0007275,GO:0007283,GO:0007286,GO:0008017,GO:0008333,GO:0015031,GO:0015630,GO:0030154,GO:0030705,GO:0030897,GO:0031122,GO:0042802,GO:0042803,GO:0045022,GO:0051959,GO:0070695,GO:1905198,GO:1905719	actin binding|protein binding|cytoplasm|centrosome|cytoskeleton|microtubule|Golgi organization|endosome organization|lysosome organization|multicellular organism development|spermatogenesis|spermatid development|microtubule binding|endosome to lysosome transport|protein transport|microtubule cytoskeleton|cell differentiation|cytoskeleton-dependent intracellular transport|HOPS complex|cytoplasmic …
Hspe1	0.827408906	-0.273327608	0.001125081	Down	81.85041586	92.8413984	81.71428694	71.69775006	71.73030904	69.7831682	heat shock protein 1 (chaperonin 10)	GO:0005524,GO:0005739,GO:0005759,GO:0006457,GO:0046872,GO:0051082,GO:0051085,GO:0051087	ATP binding|mitochondrion|mitochondrial matrix|protein folding|metal ion binding|unfolded protein binding|chaperone cofactor-dependent protein refolding|chaperone binding
Ifit3	0.669150773	-0.579596778	0.00424895	Down	4.419632418	3.382221946	3.876755593	2.882819285	2.645394393	2.321198981	interferon-induced protein with tetratricopeptide repeats 3	GO:0002376,GO:0003723,GO:0005515,GO:0005737,GO:0005739,GO:0005829,GO:0009617,GO:0035457,GO:0035458,GO:0035634,GO:0042802,GO:0045087,GO:0051607	immune system process|RNA binding|protein binding|cytoplasm|mitochondrion|cytosol|response to bacterium|cellular response to interferon-alpha|cellular response to interferon-beta|response to stilbenoid|identical protein binding|innate immune response|defense response to virus
Ifit3b	0.687082423	-0.541444919	0.036523731	Down	2.757438763	2.713237926	2.892669125	1.992856862	2.155477059	1.655959498	interferon-induced protein with tetratricopeptide repeats 3B	GO:0003723,GO:0005737,GO:0005739,GO:0005829,GO:0042802,GO:0051607	RNA binding|cytoplasm|mitochondrion|cytosol|identical protein binding|defense response to virus
Ifrd2	1.429676474	0.515688712	0.041039734	Up	2.391065781	2.526635792	1.930409592	3.072789536	3.52456029	3.224331055	interferon-related developmental regulator 2
Igf2bp1	14.83573118	3.891004127	0.012427554	Up	0	0	0.012324386	0.0426974	0.025229494	0.080174001	insulin-like growth factor 2 mRNA binding protein 1	GO:0003676,GO:0003723,GO:0003729,GO:0003730,GO:0005634,GO:0005654,GO:0005737,GO:0005829,GO:0006403,GO:0006417,GO:0007399,GO:0010468,GO:0010494,GO:0010610,GO:0017148,GO:0022013,GO:0030054,GO:0030424,GO:0030425,GO:0042995,GO:0043025,GO:0043197,GO:0045182,GO:0045202,GO:0048027,GO:0051028,GO:0051252,GO:0070934,GO:0070937,GO:0097150,GO:0140059,GO:1990904	nucleic acid binding|RNA binding|mRNA binding|mRNA 3'-UTR binding|nucleus|nucleoplasm|cytoplasm|cytosol|RNA localization|regulation of translation|nervous system development|regulation of gene expression|cytoplasmic stress granule|regulation of mRNA stability involved in response to stress|negative regulation of translation|pallium cell proliferation in forebrain|cell junction|axon|dendrite|cell …	mmu05206	MicroRNAs in cancer
Inhba	0.762687399	-0.390836232	0.039842648	Down	0.906447154	0.793472543	0.902462689	0.651535364	0.644064876	0.700187556	inhibin beta-A	GO:0000082,GO:0001541,GO:0001707,GO:0001942,GO:0002244,GO:0005102,GO:0005125,GO:0005179,GO:0005576,GO:0005615,GO:0006357,GO:0008083,GO:0008285,GO:0008584,GO:0010628,GO:0010862,GO:0017046,GO:0021773,GO:0030308,GO:0032270,GO:0032924,GO:0034711,GO:0035987,GO:0042476,GO:0042493,GO:0042541,GO:0042701,GO:0042802,GO:0043509,GO:0043512,GO:0044877,GO:0045648,GO:0045786,GO:0045893,GO:0045944,GO:0046880,GO:…	G1/S transition of mitotic cell cycle|ovarian follicle development|mesoderm formation|hair follicle development|hematopoietic progenitor cell differentiation|signaling receptor binding|cytokine activity|hormone activity|extracellular region|extracellular space|regulation of transcription by RNA polymerase II|growth factor activity|negative regulation of cell population proliferation|male gonad de…	mmu04060,mmu04350,mmu04550	Cytokine-cytokine receptor interaction|TGF-beta signaling pathway|Signaling pathways regulating pluripotency of stem cells
Ints6l	1.250356021	0.32233894	0.021882457	Up	4.658272703	4.702286164	5.669688567	5.18333313	7.576848281	6.28532324	integrator complex subunit 6 like	GO:0032039,GO:0034472	integrator complex|snRNA 3'-end processing
Jph1	1.234318303	0.303714481	0.013422543	Up	5.044613928	4.439268127	4.717960119	5.792567576	5.321881632	6.565217747	junctophilin 1	GO:0005654,GO:0005783,GO:0005789,GO:0005886,GO:0007517,GO:0008307,GO:0014701,GO:0016020,GO:0016021,GO:0016529,GO:0030018,GO:0030314	nucleoplasm|endoplasmic reticulum|endoplasmic reticulum membrane|plasma membrane|muscle organ development|structural constituent of muscle|junctional sarcoplasmic reticulum membrane|membrane|integral component of membrane|sarcoplasmic reticulum|Z disc|junctional membrane complex
Junb	1.232116009	0.301138098	9.01E-05	Up	28.76036297	36.28989064	45.36349121	36.73370012	47.84015938	51.52750334	jun B proto-oncogene	GO:0000977,GO:0000978,GO:0000981,GO:0001228,GO:0001570,GO:0001649,GO:0001701,GO:0001829,GO:0003677,GO:0003690,GO:0003700,GO:0005515,GO:0005634,GO:0005654,GO:0005667,GO:0006355,GO:0006357,GO:0006366,GO:0008134,GO:0009987,GO:0030316,GO:0033687,GO:0035976,GO:0042127,GO:0043565,GO:0045597,GO:0045944,GO:0046697,GO:0051726,GO:0060136,GO:0060716,GO:0071277,GO:1990837	RNA polymerase II transcription regulatory region sequence-specific DNA binding|RNA polymerase II cis-regulatory region sequence-specific DNA binding|DNA-binding transcription factor activity, RNA polymerase II-specific|DNA-binding transcription activator activity, RNA polymerase II-specific|vasculogenesis|osteoblast differentiation|in utero embryonic development|trophectodermal cell differentiat…	mmu04380,mmu04668,mmu04935	Osteoclast differentiation|TNF signaling pathway|Growth hormone synthesis, secretion and action
Kcna5	1.366196091	0.45016457	0.021694981	Up	2.800849101	2.611115129	2.217318964	3.521899129	3.765004503	3.18677645	potassium voltage-gated channel, shaker-related subfamily, member 5	GO:0005102,GO:0005216,GO:0005244,GO:0005249,GO:0005251,GO:0005267,GO:0005515,GO:0005783,GO:0005794,GO:0005886,GO:0005887,GO:0006811,GO:0006813,GO:0007219,GO:0008076,GO:0009986,GO:0014704,GO:0015271,GO:0016020,GO:0016021,GO:0019229,GO:0019870,GO:0019901,GO:0030018,GO:0034705,GO:0034765,GO:0042391,GO:0043266,GO:0043267,GO:0045121,GO:0046691,GO:0048471,GO:0051259,GO:0051260,GO:0051393,GO:0051481,GO:…	signaling receptor binding|ion channel activity|voltage-gated ion channel activity|voltage-gated potassium channel activity|delayed rectifier potassium channel activity|potassium channel activity|protein binding|endoplasmic reticulum|Golgi apparatus|plasma membrane|integral component of plasma membrane|ion transport|potassium ion transport|Notch signaling pathway|voltage-gated potassium channel c…
Kcnj10	0.798431869	-0.324758789	2.13E-05	Down	23.92451103	25.46066711	25.30205282	18.17292439	19.98646225	21.99828719	potassium inwardly-rectifying channel, subfamily J, member 10	GO:0000166,GO:0005102,GO:0005242,GO:0005244,GO:0005267,GO:0005515,GO:0005524,GO:0005886,GO:0005887,GO:0005902,GO:0006811,GO:0006813,GO:0007601,GO:0007628,GO:0014003,GO:0016020,GO:0016021,GO:0016323,GO:0016324,GO:0022010,GO:0034765,GO:0042391,GO:0042802,GO:0044297,GO:0048169,GO:0051930,GO:0051935,GO:0051938,GO:0055075,GO:0060075,GO:0060081,GO:0071805,GO:0097449,GO:0097546,GO:1905515,GO:1990573	nucleotide binding|signaling receptor binding|inward rectifier potassium channel activity|voltage-gated ion channel activity|potassium channel activity|protein binding|ATP binding|plasma membrane|integral component of plasma membrane|microvillus|ion transport|potassium ion transport|visual perception|adult walking behavior|oligodendrocyte development|membrane|integral component of membrane|basola…	mmu04971,mmu05016	Gastric acid secretion|Huntington disease
Kdr	0.824176898	-0.278974069	0.046957254	Down	2.575509845	2.41044076	2.74622918	2.320699064	2.022251856	2.070693155	kinase insert domain protein receptor	GO:0000166,GO:0001525,GO:0001541,GO:0001569,GO:0001570,GO:0001666,GO:0001934,GO:0001936,GO:0001938,GO:0001945,GO:0002042,GO:0002053,GO:0002244,GO:0003157,GO:0003158,GO:0003416,GO:0004672,GO:0004713,GO:0004714,GO:0005021,GO:0005178,GO:0005515,GO:0005524,GO:0005576,GO:0005634,GO:0005737,GO:0005768,GO:0005769,GO:0005783,GO:0005794,GO:0005886,GO:0005887,GO:0006468,GO:0007169,GO:0007204,GO:0007275,GO:…	nucleotide binding|angiogenesis|ovarian follicle development|branching involved in blood vessel morphogenesis|vasculogenesis|response to hypoxia|positive regulation of protein phosphorylation|regulation of endothelial cell proliferation|positive regulation of endothelial cell proliferation|lymph vessel development|cell migration involved in sprouting angiogenesis|positive regulation of mesenchyma…	mmu01521,mmu04010,mmu04014,mmu04015,mmu04020,mmu04151,mmu04370,mmu04510,mmu05205,mmu05418	EGFR tyrosine kinase inhibitor resistance|MAPK signaling pathway|Ras signaling pathway|Rap1 signaling pathway|Calcium signaling pathway|PI3K-Akt signaling pathway|VEGF signaling pathway|Focal adhesion|Proteoglycans in cancer|Fluid shear stress and atherosclerosis
Klf15	1.247966988	0.319579771	0.003057784	Up	3.843174223	3.819854857	3.847750351	4.809214519	5.248904855	4.427518964	Kruppel-like factor 15	GO:0000976,GO:0000977,GO:0000978,GO:0000981,GO:0001228,GO:0001678,GO:0003677,GO:0003700,GO:0005515,GO:0005634,GO:0005654,GO:0006357,GO:0010001,GO:0010468,GO:0014898,GO:0016607,GO:0030111,GO:0032868,GO:0043231,GO:0045893,GO:0045944,GO:0046326,GO:0046872,GO:0072112,GO:1990837,GO:2000757	transcription cis-regulatory region binding|RNA polymerase II transcription regulatory region sequence-specific DNA binding|RNA polymerase II cis-regulatory region sequence-specific DNA binding|DNA-binding transcription factor activity, RNA polymerase II-specific|DNA-binding transcription activator activity, RNA polymerase II-specific|cellular glucose homeostasis|DNA binding|DNA-binding transcrip…
Klf2	1.348832297	0.431710987	0.016563309	Up	3.649798648	5.915596621	5.60316381	4.786125929	7.773052843	8.110355096	Kruppel-like factor 2 (lung)	GO:0000122,GO:0000785,GO:0000902,GO:0000978,GO:0000981,GO:0001701,GO:0003677,GO:0003700,GO:0005515,GO:0005634,GO:0006357,GO:0032715,GO:0034101,GO:0035264,GO:0036003,GO:0040029,GO:0042311,GO:0043249,GO:0045429,GO:0045893,GO:0045944,GO:0046872,GO:0048386,GO:0051247,GO:0060509,GO:0071498,GO:0071499,GO:0097533,GO:1903671,GO:1990837	negative regulation of transcription by RNA polymerase II|chromatin|cell morphogenesis|RNA polymerase II cis-regulatory region sequence-specific DNA binding|DNA-binding transcription factor activity, RNA polymerase II-specific|in utero embryonic development|DNA binding|DNA-binding transcription factor activity|protein binding|nucleus|regulation of transcription by RNA polymerase II|negative regul…	mmu04068,mmu04371,mmu05418	FoxO signaling pathway|Apelin signaling pathway|Fluid shear stress and atherosclerosis
Lctl	3.444941008	1.784479278	0.022459492	Up	0.071699383	0.095702697	0.258140163	0.371664417	0.528443842	0.432542558	lactase-like	GO:0002089,GO:0004553,GO:0005783,GO:0005903,GO:0005975,GO:0007601,GO:0008422,GO:0016020,GO:0016021,GO:0050896	lens morphogenesis in camera-type eye|hydrolase activity, hydrolyzing O-glycosyl compounds|endoplasmic reticulum|brush border|carbohydrate metabolic process|visual perception|beta-glucosidase activity|membrane|integral component of membrane|response to stimulus
Lim2	274.61435	8.101263205	0.004378685	Up	0	0	8.756497118	8.901852385	9.38671555	11.29011561	lens intrinsic membrane protein 2	GO:0002088,GO:0005212,GO:0005886,GO:0005923,GO:0016020,GO:0016021,GO:0031982,GO:0043010	lens development in camera-type eye|structural constituent of eye lens|plasma membrane|bicellular tight junction|membrane|integral component of membrane|vesicle|camera-type eye development
Lime1	1.35900085	0.442546358	0.004251934	Up	6.256561099	6.505267489	8.516301412	7.255400724	10.63305325	11.43471963	Lck interacting transmembrane adaptor 1	GO:0002250,GO:0002376,GO:0005515,GO:0005886,GO:0006357,GO:0014066,GO:0016020,GO:0016021,GO:0019815,GO:0019901,GO:0043122,GO:0043405,GO:0050852,GO:0050853,GO:0051279,GO:1901222	adaptive immune response|immune system process|protein binding|plasma membrane|regulation of transcription by RNA polymerase II|regulation of phosphatidylinositol 3-kinase signaling|membrane|integral component of membrane|B cell receptor complex|protein kinase binding|regulation of I-kappaB kinase/NF-kappaB signaling|regulation of MAP kinase activity|T cell receptor signaling pathway|B cell recep…
LOC118567843	0.110846456	-3.173365456	0.009385886	Down	0.218674838	0.535117321	0.095430023	0.047230565	0.048839173	0
Med12	1.217202429	0.283569118	0.0211728	Up	2.434941144	2.506154194	2.629353019	2.862923152	3.229560394	3.188912092	mediator complex subunit 12	GO:0000151,GO:0000978,GO:0001756,GO:0001843,GO:0003682,GO:0003712,GO:0003713,GO:0005515,GO:0005634,GO:0005654,GO:0006357,GO:0007492,GO:0007507,GO:0008013,GO:0008022,GO:0008134,GO:0014003,GO:0014044,GO:0016567,GO:0016592,GO:0019827,GO:0019904,GO:0021510,GO:0021915,GO:0036342,GO:0045893,GO:0045944,GO:0046966,GO:0048568,GO:0048702,GO:0060070,GO:0060071,GO:0060261,GO:0061630,GO:0090245,GO:1990403	ubiquitin ligase complex|RNA polymerase II cis-regulatory region sequence-specific DNA binding|somitogenesis|neural tube closure|chromatin binding|transcription coregulator activity|transcription coactivator activity|protein binding|nucleus|nucleoplasm|regulation of transcription by RNA polymerase II|endoderm development|heart development|beta-catenin binding|protein C-terminus binding|transcript…	mmu04919	Thyroid hormone signaling pathway
Mgarp	14.59377305	3.867281018	0.020824522	Up	0.085464577	0	1.426605196	1.495186929	1.932638665	1.819708834	mitochondria localized glutamic acid rich protein	GO:0005515,GO:0005739,GO:0005741,GO:0006626,GO:0008089,GO:0008090,GO:0010822,GO:0016020,GO:0016021,GO:0019896,GO:0031307,GO:0071383,GO:0071456,GO:0097211	protein binding|mitochondrion|mitochondrial outer membrane|protein targeting to mitochondrion|anterograde axonal transport|retrograde axonal transport|positive regulation of mitochondrion organization|membrane|integral component of membrane|axonal transport of mitochondrion|integral component of mitochondrial outer membrane|cellular response to steroid hormone stimulus|cellular response to hypoxi…
Mgp	1.265135352	0.339291741	0.003130873	Up	43.73673971	35.50523533	38.34098371	57.59047819	45.41370228	46.92511484	matrix Gla protein	GO:0001503,GO:0005509,GO:0005576,GO:0005615,GO:0005783,GO:0007275,GO:0030154,GO:0030324,GO:0030500,GO:0031012,GO:0032991,GO:0048306,GO:0048754,GO:0051216,GO:0062023,GO:0065003	ossification|calcium ion binding|extracellular region|extracellular space|endoplasmic reticulum|multicellular organism development|cell differentiation|lung development|regulation of bone mineralization|extracellular matrix|protein-containing complex|calcium-dependent protein binding|branching morphogenesis of an epithelial tube|cartilage development|collagen-containing extracellular matrix|prote…
Mip	243.7721926	7.929389755	0.000516026	Up	0.024218898	0	9.702491692	10.09830574	9.736354393	11.80879606	major intrinsic protein of lens fiber	GO:0002088,GO:0005212,GO:0005515,GO:0005783,GO:0005886,GO:0005921,GO:0006833,GO:0007154,GO:0007601,GO:0015250,GO:0015267,GO:0015722,GO:0016020,GO:0016021,GO:0016324,GO:0030054,GO:0043231,GO:0045785,GO:0046691,GO:0050896,GO:0051289,GO:0055085,GO:1990349	lens development in camera-type eye|structural constituent of eye lens|protein binding|endoplasmic reticulum|plasma membrane|gap junction|water transport|cell communication|visual perception|water channel activity|channel activity|canalicular bile acid transport|membrane|integral component of membrane|apical plasma membrane|cell junction|intracellular membrane-bounded organelle|positive regulatio…
Mphosph9	1.290047828	0.367424554	0.012556176	Up	1.971150906	1.80884493	2.322575563	2.209589295	2.859357867	2.867927947	M-phase phosphoprotein 9	GO:0005737,GO:0005794,GO:0005814,GO:0005856,GO:0016020	cytoplasm|Golgi apparatus|centriole|cytoskeleton|membrane
Mtf2	1.208317681	0.272999806	0.01610252	Up	3.953666231	4.064697103	4.445911109	4.400772133	5.36680668	5.431616636	metal response element binding transcription factor 2	GO:0000122,GO:0000977,GO:0001222,GO:0003677,GO:0003682,GO:0005515,GO:0005634,GO:0005654,GO:0005737,GO:0005925,GO:0006325,GO:0006355,GO:0007379,GO:0019827,GO:0035064,GO:0035098,GO:0045944,GO:0046872,GO:0048863,GO:0061086,GO:0061087,GO:1990830	negative regulation of transcription by RNA polymerase II|RNA polymerase II transcription regulatory region sequence-specific DNA binding|transcription corepressor binding|DNA binding|chromatin binding|protein binding|nucleus|nucleoplasm|cytoplasm|focal adhesion|chromatin organization|regulation of transcription, DNA-templated|segment specification|stem cell population maintenance|methylated hist…
Nat8f3	0.551090396	-0.85963911	0.039664399	Down	1.346602406	1.434107003	1.35036601	0.751868918	0.691090253	0.854053977	N-acetyltransferase 8 (GCN5-related) family member 3	GO:0001702,GO:0003401,GO:0005615,GO:0005634,GO:0005783,GO:0005794,GO:0007162,GO:0008080,GO:0010485,GO:0016021,GO:0016573,GO:0031965	gastrulation with mouth forming second|axis elongation|extracellular space|nucleus|endoplasmic reticulum|Golgi apparatus|negative regulation of cell adhesion|N-acetyltransferase activity|H4 histone acetyltransferase activity|integral component of membrane|histone acetylation|nuclear membrane	mmu00480	Glutathione metabolism
Nfkbia	1.367387	0.451421614	0.001688251	Up	8.728374389	9.571587981	10.56582297	10.52330784	13.92859798	15.60524213	nuclear factor of kappa light polypeptide gene enhancer in B cells inhibitor, alpha	GO:0005515,GO:0005634,GO:0005737,GO:0005829,GO:0005886,GO:0006606,GO:0007249,GO:0007253,GO:0008139,GO:0010468,GO:0010745,GO:0010875,GO:0010888,GO:0019899,GO:0031072,GO:0031625,GO:0031663,GO:0032088,GO:0032270,GO:0032495,GO:0032496,GO:0032991,GO:0033209,GO:0034142,GO:0035994,GO:0042127,GO:0042802,GO:0042994,GO:0043330,GO:0044877,GO:0045638,GO:0045746,GO:0045893,GO:0045944,GO:0050729,GO:0051059,GO:…	protein binding|nucleus|cytoplasm|cytosol|plasma membrane|protein import into nucleus|I-kappaB kinase/NF-kappaB signaling|cytoplasmic sequestering of NF-kappaB|nuclear localization sequence binding|regulation of gene expression|negative regulation of macrophage derived foam cell differentiation|positive regulation of cholesterol efflux|negative regulation of lipid storage|enzyme binding|heat shoc…	mmu04024,mmu04062,mmu04064,mmu04210,mmu04380,mmu04620,mmu04621,mmu04622,mmu04623,mmu04625,mmu04657,mmu04658,mmu04659,mmu04660,mmu04662,mmu04668,mmu04722,mmu04920,mmu04926,mmu04931,mmu05132,mmu05134,mmu05135,mmu05140,mmu05142,mmu05145,mmu05160,mmu05161,mmu05162,mmu05163,mmu05164,mmu05166,mmu05167,mmu05168,mmu05169,mmu05170,mmu05171,mmu05200,mmu05203,mmu05215,mmu05220,mmu05222,mmu05235,mmu05417	cAMP signaling pathway|Chemokine signaling pathway|NF-kappa B signaling pathway|Apoptosis|Osteoclast differentiation|Toll-like receptor signaling pathway|NOD-like receptor signaling pathway|RIG-I-like receptor signaling pathway|Cytosolic DNA-sensing pathway|C-type lectin receptor signaling pathway|IL-17 signaling pathway|Th1 and Th2 cell differentiation|Th17 cell differentiation|T cell receptor s…
Nlrc5	2.238924078	1.162805607	0.049403274	Up	0.086442272	0.053252847	0.097936101	0.187420744	0.167072445	0.169894697	NLR family, CARD domain containing 5	GO:0000166,GO:0000978,GO:0002376,GO:0005524,GO:0005634,GO:0005737,GO:0005813,GO:0005829,GO:0009617,GO:0032088,GO:0035556,GO:0043549,GO:0045087,GO:0045345,GO:0045944,GO:0060335,GO:0060339,GO:0060340	nucleotide binding|RNA polymerase II cis-regulatory region sequence-specific DNA binding|immune system process|ATP binding|nucleus|cytoplasm|centrosome|cytosol|response to bacterium|negative regulation of NF-kappaB transcription factor activity|intracellular signal transduction|regulation of kinase activity|innate immune response|positive regulation of MHC class I biosynthetic process|positive re…
Nms	10.76471308	3.428237962	0.048303741	Up	0	0.105215603	0	0.255380052	0.42252471	0.167836781	neuromedin S	GO:0001664,GO:0005576,GO:0007218,GO:0045475	G protein-coupled receptor binding|extracellular region|neuropeptide signaling pathway|locomotor rhythm
Npr3	1.221558188	0.288722586	0.048217799	Up	2.038947063	2.034212245	1.818187274	2.433339247	2.425603786	2.377389015	natriuretic peptide receptor 3	GO:0001501,GO:0002158,GO:0007193,GO:0007194,GO:0007200,GO:0008217,GO:0008528,GO:0016020,GO:0016021,GO:0016941,GO:0017046,GO:0030157,GO:0031404,GO:0032991,GO:0033688,GO:0035810,GO:0042277,GO:0042562,GO:0042802,GO:0042803,GO:0048015,GO:0048662,GO:0051000,GO:0120163	skeletal system development|osteoclast proliferation|adenylate cyclase-inhibiting G protein-coupled receptor signaling pathway|negative regulation of adenylate cyclase activity|phospholipase C-activating G protein-coupled receptor signaling pathway|regulation of blood pressure|G protein-coupled peptide receptor activity|membrane|integral component of membrane|natriuretic peptide receptor activity…
Nr1d1	1.361233899	0.444914984	4.99E-12	Up	40.2340134	36.61424824	33.89161823	53.86868378	48.07959961	49.61005933	nuclear receptor subfamily 1, group D, member 1	GO:0000122,GO:0000785,GO:0000976,GO:0000977,GO:0000978,GO:0001222,GO:0001227,GO:0001678,GO:0003677,GO:0003700,GO:0004879,GO:0005515,GO:0005634,GO:0005654,GO:0005737,GO:0005978,GO:0006355,GO:0007623,GO:0008270,GO:0009755,GO:0010498,GO:0016604,GO:0019216,GO:0020037,GO:0030054,GO:0030154,GO:0030425,GO:0031648,GO:0032922,GO:0034144,GO:0042632,GO:0042749,GO:0042752,GO:0042753,GO:0042995,GO:0043025,GO:…	negative regulation of transcription by RNA polymerase II|chromatin|transcription cis-regulatory region binding|RNA polymerase II transcription regulatory region sequence-specific DNA binding|RNA polymerase II cis-regulatory region sequence-specific DNA binding|transcription corepressor binding|DNA-binding transcription repressor activity, RNA polymerase II-specific|cellular glucose homeostasis|D…	mmu04710	Circadian rhythm
Olfml2b	1.349432235	0.432352531	0.015290065	Up	2.716844705	3.020131196	3.142296571	3.887991361	4.238183239	3.921527313	olfactomedin-like 2B	GO:0005576,GO:0030198,GO:0031012,GO:0042802,GO:0050840	extracellular region|extracellular matrix organization|extracellular matrix|identical protein binding|extracellular matrix binding
Olig2	0.8259469	-0.275879062	0.009580282	Down	14.60118038	16.7359646	15.39538	13.75326244	14.08379624	11.12102104	oligodendrocyte transcription factor 2	GO:0000122,GO:0000978,GO:0000981,GO:0003677,GO:0003700,GO:0005515,GO:0005634,GO:0005667,GO:0005737,GO:0006355,GO:0006357,GO:0007275,GO:0007399,GO:0021522,GO:0021529,GO:0021530,GO:0021778,GO:0021794,GO:0030182,GO:0042552,GO:0042802,GO:0045665,GO:0046983,GO:0048663,GO:0048709,GO:0048714,GO:0071837,GO:1990837	negative regulation of transcription by RNA polymerase II|RNA polymerase II cis-regulatory region sequence-specific DNA binding|DNA-binding transcription factor activity, RNA polymerase II-specific|DNA binding|DNA-binding transcription factor activity|protein binding|nucleus|transcription regulator complex|cytoplasm|regulation of transcription, DNA-templated|regulation of transcription by RNA pol…
Oxt	1.883952035	0.913762235	0.028574981	Up	6.725008488	4.959374291	0.681480208	7.908648487	15.63442349	1.24844196	oxytocin	GO:0002027,GO:0005179,GO:0005184,GO:0005185,GO:0005576,GO:0005615,GO:0005737,GO:0007204,GO:0007625,GO:0010701,GO:0014070,GO:0030141,GO:0030431,GO:0031855,GO:0032308,GO:0032570,GO:0035176,GO:0035811,GO:0035815,GO:0042711,GO:0042713,GO:0042755,GO:0042756,GO:0043195,GO:0044058,GO:0045776,GO:0045777,GO:0045778,GO:0045925,GO:0050806,GO:0051930,GO:0051965,GO:0060406,GO:0060450,GO:0060455,GO:0070474,GO:…	regulation of heart rate|hormone activity|neuropeptide hormone activity|neurohypophyseal hormone activity|extracellular region|extracellular space|cytoplasm|positive regulation of cytosolic calcium ion concentration|grooming behavior|positive regulation of norepinephrine secretion|response to organic cyclic compound|secretory granule|sleep|oxytocin receptor binding|positive regulation of prostagl…	mmu04024,mmu04080,mmu04921	cAMP signaling pathway|Neuroactive ligand-receptor interaction|Oxytocin signaling pathway
Papss2	0.812807252	-0.29901482	0.02645921	Down	5.53576261	5.528039823	5.556673471	4.501420995	4.558333379	4.536722778	3'-phosphoadenosine 5'-phosphosulfate synthase 2	GO:0000103,GO:0000166,GO:0003824,GO:0004020,GO:0004781,GO:0005524,GO:0007596,GO:0008152,GO:0016301,GO:0016310,GO:0016740,GO:0016779,GO:0050428,GO:0060348	sulfate assimilation|nucleotide binding|catalytic activity|adenylylsulfate kinase activity|sulfate adenylyltransferase (ATP) activity|ATP binding|blood coagulation|metabolic process|kinase activity|phosphorylation|transferase activity|nucleotidyltransferase activity|3'-phosphoadenosine 5'-phosphosulfate biosynthetic process|bone development	mmu00230,mmu00450,mmu00920	Purine metabolism|Selenocompound metabolism|Sulfur metabolism
Pcf11	1.218485159	0.285088679	0.025284651	Up	4.753962131	4.383605597	4.259587342	4.699792626	5.318802422	6.536840667	PCF11 cleavage and polyadenylation factor subunit	GO:0000993,GO:0003729,GO:0005654,GO:0005737,GO:0005739,GO:0005849,GO:0006369,GO:0006378	RNA polymerase II complex binding|mRNA binding|nucleoplasm|cytoplasm|mitochondrion|mRNA cleavage factor complex|termination of RNA polymerase II transcription|mRNA polyadenylation	mmu03015	mRNA surveillance pathway
Per1	1.57123639	0.651900248	0.000917365	Up	8.485828687	6.419424432	7.131491017	10.27489121	10.99293468	13.59395403	period circadian clock 1	GO:0000122,GO:0000976,GO:0000978,GO:0001222,GO:0002028,GO:0005515,GO:0005634,GO:0005654,GO:0005737,GO:0005829,GO:0007623,GO:0008134,GO:0009416,GO:0010608,GO:0019900,GO:0031490,GO:0031625,GO:0032922,GO:0042634,GO:0042752,GO:0043124,GO:0043153,GO:0043966,GO:0043967,GO:0045892,GO:0045944,GO:0046329,GO:0048511,GO:0051591,GO:0070888,GO:0070932,GO:0097167,GO:1900015,GO:1900744,GO:2000323	negative regulation of transcription by RNA polymerase II|transcription cis-regulatory region binding|RNA polymerase II cis-regulatory region sequence-specific DNA binding|transcription corepressor binding|regulation of sodium ion transport|protein binding|nucleus|nucleoplasm|cytoplasm|cytosol|circadian rhythm|transcription factor binding|response to light stimulus|posttranscriptional regulation …	mmu04710,mmu04713	Circadian rhythm|Circadian entrainment
Per2	1.288159479	0.365311216	0.000661347	Up	5.464394907	4.838456395	5.255141097	6.210209869	6.586826184	7.400597905	period circadian clock 2	GO:0000122,GO:0000976,GO:0000978,GO:0001222,GO:0002931,GO:0003713,GO:0005515,GO:0005634,GO:0005654,GO:0005737,GO:0005829,GO:0005978,GO:0006094,GO:0006631,GO:0007623,GO:0008134,GO:0016922,GO:0019229,GO:0019249,GO:0019900,GO:0031397,GO:0032922,GO:0036002,GO:0042752,GO:0042754,GO:0042802,GO:0042826,GO:0043153,GO:0045892,GO:0048471,GO:0050767,GO:0050796,GO:0050872,GO:0051726,GO:0051946,GO:0060567,GO:…	negative regulation of transcription by RNA polymerase II|transcription cis-regulatory region binding|RNA polymerase II cis-regulatory region sequence-specific DNA binding|transcription corepressor binding|response to ischemia|transcription coactivator activity|protein binding|nucleus|nucleoplasm|cytoplasm|cytosol|glycogen biosynthetic process|gluconeogenesis|fatty acid metabolic process|circadia…	mmu04710,mmu04713,mmu05202,mmu05221	Circadian rhythm|Circadian entrainment|Transcriptional misregulation in cancer|Acute myeloid leukemia
Pla2g4e	1.555771245	0.637629948	0.005766591	Up	1.108249513	1.153388185	0.937355129	1.589056294	1.775513788	1.63542251	phospholipase A2, group IVE	GO:0004620,GO:0004623,GO:0005509,GO:0005544,GO:0005546,GO:0005547,GO:0005737,GO:0005764,GO:0005765,GO:0005768,GO:0005829,GO:0005886,GO:0006629,GO:0009395,GO:0010314,GO:0016020,GO:0016042,GO:0016410,GO:0016740,GO:0016787,GO:0031901,GO:0032266,GO:0043325,GO:0046475,GO:0046872,GO:0047498,GO:0070273,GO:0070292,GO:0080025,GO:0102567,GO:0102568,GO:2001137	phospholipase activity|phospholipase A2 activity|calcium ion binding|calcium-dependent phospholipid binding|phosphatidylinositol-4,5-bisphosphate binding|phosphatidylinositol-3,4,5-trisphosphate binding|cytoplasm|lysosome|lysosomal membrane|endosome|cytosol|plasma membrane|lipid metabolic process|phospholipid catabolic process|phosphatidylinositol-5-phosphate binding|membrane|lipid catabolic proc…	mmu00564,mmu00565,mmu00590,mmu00591,mmu00592,mmu04010,mmu04014,mmu04072,mmu04217,mmu04270,mmu04370,mmu04611,mmu04664,mmu04666,mmu04724,mmu04726,mmu04730,mmu04750,mmu04912,mmu04913,mmu04921,mmu05231	Glycerophospholipid metabolism|Ether lipid metabolism|Arachidonic acid metabolism|Linoleic acid metabolism|alpha-Linolenic acid metabolism|MAPK signaling pathway|Ras signaling pathway|Phospholipase D signaling pathway|Necroptosis|Vascular smooth muscle contraction|VEGF signaling pathway|Platelet activation|Fc epsilon RI signaling pathway|Fc gamma R-mediated phagocytosis|Glutamatergic synapse|Sero…
Plekhf1	1.708079467	0.772375097	0.00832505	Up	1.543557137	1.496173711	1.659969023	1.738368564	3.201160953	3.416954661	pleckstrin homology domain containing, family F (with FYVE domain) member 1	GO:0005634,GO:0005737,GO:0005764,GO:0005768,GO:0006915,GO:0007032,GO:0010314,GO:0010508,GO:0016050,GO:0032266,GO:0035091,GO:0046872,GO:0046902,GO:0070273,GO:0072659,GO:2001244	nucleus|cytoplasm|lysosome|endosome|apoptotic process|endosome organization|phosphatidylinositol-5-phosphate binding|positive regulation of autophagy|vesicle organization|phosphatidylinositol-3-phosphate binding|phosphatidylinositol binding|metal ion binding|regulation of mitochondrial membrane permeability|phosphatidylinositol-4-phosphate binding|protein localization to plasma membrane|positive …
Plekho2	0.732255469	-0.449581032	0.000455563	Down	4.118290226	4.940034932	4.729599318	2.935906151	3.382337992	3.872498239	pleckstrin homology domain containing, family O member 2	GO:0071888	macrophage apoptotic process
Plin4	1.546911212	0.629390393	0.011749044	Up	0.977253016	0.721705013	0.542706486	1.261243794	1.01437779	1.151242244	perilipin 4	GO:0005737,GO:0005811,GO:0005829,GO:0005886,GO:0016020	cytoplasm|lipid droplet|cytosol|plasma membrane|membrane	mmu03320	PPAR signaling pathway
Ppp1r3g	1.379182229	0.46381309	0.027235704	Up	1.679668412	2.027213601	2.157925988	2.425904726	2.650519824	3.05827565	protein phosphatase 1, regulatory subunit 3G	GO:0000164,GO:0005737,GO:0005979,GO:0008157,GO:0019903,GO:0042593,GO:0045725,GO:2000467,GO:2001069	protein phosphatase type 1 complex|cytoplasm|regulation of glycogen biosynthetic process|protein phosphatase 1 binding|protein phosphatase binding|glucose homeostasis|positive regulation of glycogen biosynthetic process|positive regulation of glycogen (starch) synthase activity|glycogen binding
Pprc1	1.25437439	0.326968011	0.011567645	Up	2.956159849	2.732341475	2.95833071	3.605266446	3.581539325	3.724813704	peroxisome proliferative activated receptor, gamma, coactivator-related 1	GO:0003676,GO:0003712,GO:0003723,GO:0005634,GO:0005654,GO:0008134,GO:0030374,GO:0045944,GO:0051091	nucleic acid binding|transcription coregulator activity|RNA binding|nucleus|nucleoplasm|transcription factor binding|nuclear receptor coactivator activity|positive regulation of transcription by RNA polymerase II|positive regulation of DNA-binding transcription factor activity
Prg4	1.34877987	0.431654909	0.041245728	Up	2.032155511	1.250026002	2.03144135	2.760410529	2.214641095	2.137363848	proteoglycan 4 (megakaryocyte stimulating factor, articular superficial zone protein)	GO:0005044,GO:0005576,GO:0005615,GO:0006955,GO:0030247,GO:0032715,GO:0042127,GO:0071425	scavenger receptor activity|extracellular region|extracellular space|immune response|polysaccharide binding|negative regulation of interleukin-6 production|regulation of cell population proliferation|hematopoietic stem cell proliferation
Prpf39	1.216151196	0.2823226	0.022439047	Up	3.385035211	3.232820484	3.815696388	3.461112927	4.803744334	4.591117192	pre-mRNA processing factor 39	GO:0000243,GO:0000395,GO:0005634,GO:0005685,GO:0006396,GO:0006397,GO:0008380,GO:0071004	commitment complex|mRNA 5'-splice site recognition|nucleus|U1 snRNP|RNA processing|mRNA processing|RNA splicing|U2-type prespliceosome
Prss12	1.259517546	0.33287122	0.017477075	Up	6.900797443	5.938688257	7.350481956	9.315445354	8.334834749	7.905088795	protease, serine 12 neurotrypsin (motopsin)	GO:0004252,GO:0005044,GO:0005576,GO:0005886,GO:0006508,GO:0006887,GO:0008233,GO:0008236,GO:0016020,GO:0016787,GO:0030424,GO:0030425,GO:0031410,GO:0031638,GO:0043083,GO:0043195,GO:0045202	serine-type endopeptidase activity|scavenger receptor activity|extracellular region|plasma membrane|proteolysis|exocytosis|peptidase activity|serine-type peptidase activity|membrane|hydrolase activity|axon|dendrite|cytoplasmic vesicle|zymogen activation|synaptic cleft|terminal bouton|synapse
Ptp4a1	0.831977174	-0.265384148	0.005858191	Down	11.94626982	11.3606588	9.899774885	9.594162412	8.919407644	9.235823297	protein tyrosine phosphatase 4a1	GO:0004721,GO:0004725,GO:0004727,GO:0005634,GO:0005737,GO:0005768,GO:0005783,GO:0005856,GO:0005886,GO:0007049,GO:0007275,GO:0009898,GO:0016020,GO:0016311,GO:0016787,GO:0016791,GO:0030335	phosphoprotein phosphatase activity|protein tyrosine phosphatase activity|prenylated protein tyrosine phosphatase activity|nucleus|cytoplasm|endosome|endoplasmic reticulum|cytoskeleton|plasma membrane|cell cycle|multicellular organism development|cytoplasmic side of plasma membrane|membrane|dephosphorylation|hydrolase activity|phosphatase activity|positive regulation of cell migration
Ptpn12	1.209643699	0.274582164	0.016198366	Up	2.48050588	2.650598107	2.862534115	3.061015557	3.109247051	3.566485659	protein tyrosine phosphatase, non-receptor type 12	GO:0002102,GO:0004721,GO:0004725,GO:0004726,GO:0005515,GO:0005634,GO:0005737,GO:0005829,GO:0006470,GO:0016311,GO:0016787,GO:0016791,GO:0017124,GO:0030054,GO:0035335,GO:0042058,GO:0042995,GO:0071364	podosome|phosphoprotein phosphatase activity|protein tyrosine phosphatase activity|non-membrane spanning protein tyrosine phosphatase activity|protein binding|nucleus|cytoplasm|cytosol|protein dephosphorylation|dephosphorylation|hydrolase activity|phosphatase activity|SH3 domain binding|cell junction|peptidyl-tyrosine dephosphorylation|regulation of epidermal growth factor receptor signaling path…
Ret	0.798582313	-0.324486975	0.015458714	Down	2.622648368	3.350008319	3.595411585	2.312245291	2.412602569	2.944638904	ret proto-oncogene	GO:0000165,GO:0000166,GO:0000187,GO:0001657,GO:0001755,GO:0001838,GO:0004672,GO:0004713,GO:0004714,GO:0005509,GO:0005515,GO:0005524,GO:0005768,GO:0005769,GO:0005886,GO:0005887,GO:0006468,GO:0006919,GO:0007155,GO:0007156,GO:0007158,GO:0007169,GO:0007275,GO:0007399,GO:0009653,GO:0010008,GO:0010628,GO:0010976,GO:0014042,GO:0016020,GO:0016021,GO:0016301,GO:0016310,GO:0016740,GO:0030155,GO:0030182,GO:…	MAPK cascade|nucleotide binding|activation of MAPK activity|ureteric bud development|neural crest cell migration|embryonic epithelial tube formation|protein kinase activity|protein tyrosine kinase activity|transmembrane receptor protein tyrosine kinase activity|calcium ion binding|protein binding|ATP binding|endosome|early endosome|plasma membrane|integral component of plasma membrane|protein pho…	mmu04020,mmu05200,mmu05216,mmu05223,mmu05230	Calcium signaling pathway|Pathways in cancer|Thyroid cancer|Non-small cell lung cancer|Central carbon metabolism in cancer
Rsrp1	1.513558854	0.597944775	2.47E-07	Up	54.53657739	62.03880002	78.11604931	74.46849827	111.6401358	112.2801182	arginine/serine rich protein 1
Sap30	1.432125254	0.518157677	0.048915832	Up	2.845833152	3.694686355	3.667562123	4.019289125	5.318123515	5.396598046	sin3 associated polypeptide	GO:0000118,GO:0000122,GO:0003677,GO:0003712,GO:0003714,GO:0005515,GO:0005634,GO:0005654,GO:0006355,GO:0016580,GO:0035914,GO:0046872,GO:0052472	histone deacetylase complex|negative regulation of transcription by RNA polymerase II|DNA binding|transcription coregulator activity|transcription corepressor activity|protein binding|nucleus|nucleoplasm|regulation of transcription, DNA-templated|Sin3 complex|skeletal muscle cell differentiation|metal ion binding|modulation by host of symbiont transcription	mmu05169	Epstein-Barr virus infection
Sctr	3.687271051	1.882553473	0.035785952	Up	0.04943933	0.037119649	0.048544643	0.228245921	0.124220875	0.157899077	secretin receptor	GO:0002024,GO:0004888,GO:0004930,GO:0005881,GO:0005886,GO:0007165,GO:0007166,GO:0007186,GO:0007188,GO:0007420,GO:0008528,GO:0009992,GO:0015055,GO:0016020,GO:0016021,GO:0017046,GO:0031667,GO:0032098,GO:0042277,GO:0043950,GO:0048167,GO:0050996,GO:0070295	diet induced thermogenesis|transmembrane signaling receptor activity|G protein-coupled receptor activity|cytoplasmic microtubule|plasma membrane|signal transduction|cell surface receptor signaling pathway|G protein-coupled receptor signaling pathway|adenylate cyclase-modulating G protein-coupled receptor signaling pathway|brain development|G protein-coupled peptide receptor activity|cellular wate…	mmu04080,mmu04972,mmu04976	Neuroactive ligand-receptor interaction|Pancreatic secretion|Bile secretion
Sfrp5	0.66418963	-0.590332896	0.01099258	Down	3.654555278	4.711720817	3.751529992	2.502536334	3.339057117	2.299010564	secreted frizzled-related sequence protein 5	GO:0005576,GO:0005615,GO:0007275,GO:0008285,GO:0016055,GO:0017147,GO:0030111,GO:0030154,GO:0030178,GO:0030510,GO:0035567,GO:0036342,GO:0043433,GO:0043508,GO:0048546,GO:0051898,GO:0060028,GO:0060070,GO:0090090,GO:0090175,GO:0090179,GO:2000041,GO:2000057	extracellular region|extracellular space|multicellular organism development|negative regulation of cell population proliferation|Wnt signaling pathway|Wnt-protein binding|regulation of Wnt signaling pathway|cell differentiation|negative regulation of Wnt signaling pathway|regulation of BMP signaling pathway|non-canonical Wnt signaling pathway|post-anal tail morphogenesis|negative regulation of DN…	mmu04310	Wnt signaling pathway
Sgk1	1.775668172	0.828362003	0.003710549	Up	13.63793075	15.75506228	14.21099468	16.57511122	30.80811538	34.00766881	serum/glucocorticoid regulated kinase 1	GO:0000166,GO:0004672,GO:0004674,GO:0004712,GO:0005515,GO:0005524,GO:0005634,GO:0005737,GO:0005739,GO:0005783,GO:0005829,GO:0005886,GO:0006468,GO:0006883,GO:0006915,GO:0006974,GO:0007019,GO:0007616,GO:0008542,GO:0010765,GO:0015459,GO:0016020,GO:0016301,GO:0016310,GO:0016607,GO:0016740,GO:0018105,GO:0030307,GO:0031115,GO:0032869,GO:0032880,GO:0035556,GO:0043005,GO:0043066,GO:0043402,GO:0043423,GO:…	nucleotide binding|protein kinase activity|protein serine/threonine kinase activity|protein serine/threonine/tyrosine kinase activity|protein binding|ATP binding|nucleus|cytoplasm|mitochondrion|endoplasmic reticulum|cytosol|plasma membrane|protein phosphorylation|cellular sodium ion homeostasis|apoptotic process|cellular response to DNA damage stimulus|microtubule depolymerization|long-term memor…	mmu04068,mmu04150,mmu04151,mmu04960	FoxO signaling pathway|mTOR signaling pathway|PI3K-Akt signaling pathway|Aldosterone-regulated sodium reabsorption
Sik1	1.408846738	0.494514676	0.04976331	Up	2.892086188	2.825453614	3.352956716	2.867361436	5.007848414	5.391183742	salt inducible kinase 1	GO:0000122,GO:0000166,GO:0000287,GO:0002028,GO:0004672,GO:0004674,GO:0005515,GO:0005524,GO:0005634,GO:0005737,GO:0005829,GO:0006468,GO:0007049,GO:0007275,GO:0007346,GO:0008140,GO:0010830,GO:0010868,GO:0016301,GO:0016310,GO:0016740,GO:0019901,GO:0030154,GO:0032792,GO:0035556,GO:0042149,GO:0042826,GO:0043153,GO:0043276,GO:0045595,GO:0045721,GO:0046872,GO:0048511,GO:0055007,GO:0106310,GO:0106311	negative regulation of transcription by RNA polymerase II|nucleotide binding|magnesium ion binding|regulation of sodium ion transport|protein kinase activity|protein serine/threonine kinase activity|protein binding|ATP binding|nucleus|cytoplasm|cytosol|protein phosphorylation|cell cycle|multicellular organism development|regulation of mitotic cell cycle|cAMP response element binding protein bindi…	mmu04922	Glucagon signaling pathway
Sirt7	1.241399186	0.311967106	0.022056206	Up	8.101493469	9.26485273	10.13695212	10.60818691	10.96948711	12.75756993	sirtuin 7	GO:0000122,GO:0000785,GO:0001649,GO:0003682,GO:0003714,GO:0004407,GO:0005515,GO:0005634,GO:0005654,GO:0005694,GO:0005730,GO:0005731,GO:0005737,GO:0006111,GO:0006281,GO:0006282,GO:0006325,GO:0006476,GO:0006974,GO:0007072,GO:0007129,GO:0009303,GO:0010529,GO:0010821,GO:0016570,GO:0016607,GO:0016740,GO:0019213,GO:0031397,GO:0034979,GO:0035861,GO:0036049,GO:0036055,GO:0045944,GO:0046825,GO:0046872,GO:…	negative regulation of transcription by RNA polymerase II|chromatin|osteoblast differentiation|chromatin binding|transcription corepressor activity|histone deacetylase activity|protein binding|nucleus|nucleoplasm|chromosome|nucleolus|nucleolus organizer region|cytoplasm|regulation of gluconeogenesis|DNA repair|regulation of DNA repair|chromatin organization|protein deacetylation|cellular response…	mmu00760	Nicotinate and nicotinamide metabolism
Skp2	1.547860162	0.63027514	0.034227776	Up	0.749008558	0.951694141	0.777884035	1.217978236	1.38974995	1.242093288	S-phase kinase-associated protein 2	GO:0000082,GO:0000086,GO:0000209,GO:0005515,GO:0005634,GO:0005654,GO:0005730,GO:0005737,GO:0005829,GO:0006511,GO:0019005,GO:0031146,GO:0033148,GO:0042802,GO:0042981,GO:0043161,GO:0045087,GO:0048661,GO:0051607,GO:0051726,GO:0070936,GO:1902916	G1/S transition of mitotic cell cycle|G2/M transition of mitotic cell cycle|protein polyubiquitination|protein binding|nucleus|nucleoplasm|nucleolus|cytoplasm|cytosol|ubiquitin-dependent protein catabolic process|SCF ubiquitin ligase complex|SCF-dependent proteasomal ubiquitin-dependent protein catabolic process|positive regulation of intracellular estrogen receptor signaling pathway|identical pr…	mmu04068,mmu04110,mmu04120,mmu04150,mmu05169,mmu05200,mmu05203,mmu05222	FoxO signaling pathway|Cell cycle|Ubiquitin mediated proteolysis|mTOR signaling pathway|Epstein-Barr virus infection|Pathways in cancer|Viral carcinogenesis|Small cell lung cancer
Sntb2	1.342768092	0.42521016	0.030855314	Up	1.846353947	1.612894266	1.997699415	2.034567713	2.422987457	2.967217713	syntrophin, basic 2	GO:0003779,GO:0005198,GO:0005515,GO:0005516,GO:0005622,GO:0005654,GO:0005737,GO:0005794,GO:0005856,GO:0005874,GO:0005886,GO:0016010,GO:0016020,GO:0030054,GO:0031410,GO:0032991,GO:0045202	actin binding|structural molecule activity|protein binding|calmodulin binding|intracellular anatomical structure|nucleoplasm|cytoplasm|Golgi apparatus|cytoskeleton|microtubule|plasma membrane|dystrophin-associated glycoprotein complex|membrane|cell junction|cytoplasmic vesicle|protein-containing complex|synapse
Sox18	0.641387551	-0.640731742	0.005144936	Down	5.685981011	6.375194682	5.168340323	4.610595808	3.036912665	3.562790954	SRY (sex determining region Y)-box 18	GO:0000122,GO:0000785,GO:0000976,GO:0000978,GO:0000981,GO:0001228,GO:0001525,GO:0001568,GO:0001570,GO:0001701,GO:0001942,GO:0001944,GO:0001945,GO:0001946,GO:0003677,GO:0003700,GO:0005515,GO:0005634,GO:0005667,GO:0006355,GO:0007507,GO:0009653,GO:0022405,GO:0030154,GO:0035050,GO:0043565,GO:0045892,GO:0045893,GO:0045944,GO:0048469,GO:0048866,GO:0060214,GO:0060836,GO:0060956,GO:0061028,GO:0072091,GO:…	negative regulation of transcription by RNA polymerase II|chromatin|transcription cis-regulatory region binding|RNA polymerase II cis-regulatory region sequence-specific DNA binding|DNA-binding transcription factor activity, RNA polymerase II-specific|DNA-binding transcription activator activity, RNA polymerase II-specific|angiogenesis|blood vessel development|vasculogenesis|in utero embryonic de…
Sp2	0.80144582	-0.319323102	0.024599583	Down	5.599767995	5.906912214	5.231243659	4.802299158	4.231775355	4.467315828	Sp2 transcription factor	GO:0000122,GO:0000978,GO:0000981,GO:0001227,GO:0001701,GO:0003677,GO:0005634,GO:0005654,GO:0006357,GO:0035264,GO:0042826,GO:0046872,GO:0048144,GO:0048568,GO:0072359,GO:1990837	negative regulation of transcription by RNA polymerase II|RNA polymerase II cis-regulatory region sequence-specific DNA binding|DNA-binding transcription factor activity, RNA polymerase II-specific|DNA-binding transcription repressor activity, RNA polymerase II-specific|in utero embryonic development|DNA binding|nucleus|nucleoplasm|regulation of transcription by RNA polymerase II|multicellular or…
Syt9	0.827816858	-0.272616467	0.01916779	Down	7.374189033	7.706072172	7.214266387	5.935563848	6.503545385	6.14265988	synaptotagmin IX	GO:0000149,GO:0001786,GO:0005509,GO:0005515,GO:0005544,GO:0005546,GO:0005886,GO:0014059,GO:0016020,GO:0016021,GO:0016192,GO:0017156,GO:0017158,GO:0019905,GO:0030054,GO:0030141,GO:0030276,GO:0030285,GO:0030667,GO:0031045,GO:0031410,GO:0042802,GO:0045202,GO:0045956,GO:0046872,GO:0050796,GO:0070382,GO:0071277,GO:0098686,GO:0099502	SNARE binding|phosphatidylserine binding|calcium ion binding|protein binding|calcium-dependent phospholipid binding|phosphatidylinositol-4,5-bisphosphate binding|plasma membrane|regulation of dopamine secretion|membrane|integral component of membrane|vesicle-mediated transport|calcium-ion regulated exocytosis|regulation of calcium ion-dependent exocytosis|syntaxin binding|cell junction|secretory …
Tarbp2	1.311142569	0.390824568	0.037481324	Up	2.198126755	1.922281986	2.741350018	2.836300902	3.161439165	2.985672848	TARBP2, RISC loading complex RNA binding subunit	GO:0003723,GO:0003725,GO:0005515,GO:0005634,GO:0005654,GO:0005737,GO:0006417,GO:0007286,GO:0007338,GO:0016442,GO:0016604,GO:0019899,GO:0030422,GO:0030423,GO:0031047,GO:0031054,GO:0035087,GO:0035196,GO:0035197,GO:0035264,GO:0035280,GO:0042802,GO:0042803,GO:0043403,GO:0045070,GO:0045727,GO:0046782,GO:0047485,GO:0050689,GO:0051149,GO:0061351,GO:0070578,GO:0070883,GO:0090065,GO:1903798	RNA binding|double-stranded RNA binding|protein binding|nucleus|nucleoplasm|cytoplasm|regulation of translation|spermatid development|single fertilization|RISC complex|nuclear body|enzyme binding|production of siRNA involved in RNA interference|targeting of mRNA for destruction involved in RNA interference|gene silencing by RNA|pre-miRNA processing|siRNA loading onto RISC involved in RNA interfer…
Tcf7l2	0.759245341	-0.397361945	0.000154359	Down	7.104271891	6.784881508	5.881640774	4.92624419	5.237163164	4.91429339	transcription factor 7 like 2, T cell specific, HMG box	GO:0000122,GO:0000785,GO:0000976,GO:0000978,GO:0000981,GO:0001228,GO:0001568,GO:0001678,GO:0001701,GO:0003677,GO:0003682,GO:0003700,GO:0005515,GO:0005634,GO:0005654,GO:0005667,GO:0005829,GO:0005977,GO:0006006,GO:0006111,GO:0006355,GO:0006357,GO:0008013,GO:0008134,GO:0009267,GO:0009749,GO:0009791,GO:0010867,GO:0010909,GO:0014003,GO:0016055,GO:0016922,GO:0019901,GO:0021915,GO:0021983,GO:0030282,GO:…	negative regulation of transcription by RNA polymerase II|chromatin|transcription cis-regulatory region binding|RNA polymerase II cis-regulatory region sequence-specific DNA binding|DNA-binding transcription factor activity, RNA polymerase II-specific|DNA-binding transcription activator activity, RNA polymerase II-specific|blood vessel development|cellular glucose homeostasis|in utero embryonic d…	mmu04310,mmu04390,mmu04520,mmu04916,mmu04934,mmu05132,mmu05165,mmu05167,mmu05200,mmu05210,mmu05213,mmu05215,mmu05216,mmu05217,mmu05221,mmu05224,mmu05225,mmu05226,mmu05412	Wnt signaling pathway|Hippo signaling pathway|Adherens junction|Melanogenesis|Cushing syndrome|Salmonella infection|Human papillomavirus infection|Kaposi sarcoma-associated herpesvirus infection|Pathways in cancer|Colorectal cancer|Endometrial cancer|Prostate cancer|Thyroid cancer|Basal cell carcinoma|Acute myeloid leukemia|Breast cancer|Hepatocellular carcinoma|Gastric cancer|Arrhythmogenic righ…
Thoc1	1.278683343	0.354659035	0.022005363	Up	7.137509793	6.168722735	6.821455436	7.538412557	9.49287948	8.940996562	THO complex 1	GO:0000018,GO:0000346,GO:0000347,GO:0000445,GO:0000781,GO:0003677,GO:0003723,GO:0005515,GO:0005634,GO:0005737,GO:0006397,GO:0006406,GO:0006915,GO:0007165,GO:0008380,GO:0016607,GO:0031297,GO:0032784,GO:0032786,GO:0042981,GO:0046784,GO:0048297,GO:0051028,GO:2000002	regulation of DNA recombination|transcription export complex|THO complex|THO complex part of transcription export complex|chromosome, telomeric region|DNA binding|RNA binding|protein binding|nucleus|cytoplasm|mRNA processing|mRNA export from nucleus|apoptotic process|signal transduction|RNA splicing|nuclear speck|replication fork processing|regulation of DNA-templated transcription, elongation|po…	mmu03013,mmu03040	RNA transport|Spliceosome
Tia1	1.241752057	0.312377137	0.003031387	Up	6.828466631	6.723797584	8.307840114	7.951490471	10.29429118	9.096898397	cytotoxic granule-associated RNA binding protein 1	GO:0001818,GO:0003676,GO:0003723,GO:0005515,GO:0005634,GO:0005654,GO:0005737,GO:0005829,GO:0006915,GO:0010494,GO:0017148,GO:0035925,GO:0048024,GO:0097165,GO:1903608,GO:1904037,GO:1990904	negative regulation of cytokine production|nucleic acid binding|RNA binding|protein binding|nucleus|nucleoplasm|cytoplasm|cytosol|apoptotic process|cytoplasmic stress granule|negative regulation of translation|mRNA 3'-UTR AU-rich region binding|regulation of mRNA splicing, via spliceosome|nuclear stress granule|protein localization to cytoplasmic stress granule|positive regulation of epithelial c…
Tll2	0.601626232	-0.733060622	0.024214623	Down	0.339760679	0.352883413	0.300250928	0.218774066	0.179272807	0.203461107	tolloid-like 2	GO:0004222,GO:0005509,GO:0005576,GO:0006508,GO:0007275,GO:0008233,GO:0008237,GO:0008270,GO:0016787,GO:0030154,GO:0046872,GO:0048632	metalloendopeptidase activity|calcium ion binding|extracellular region|proteolysis|multicellular organism development|peptidase activity|metallopeptidase activity|zinc ion binding|hydrolase activity|cell differentiation|metal ion binding|negative regulation of skeletal muscle tissue growth
Tmem40	1.762962537	0.818001818	0.032834871	Up	0.964915303	0.872480151	1.742092008	2.238700824	2.095966327	1.789398299	transmembrane protein 40	GO:0016020,GO:0016021	membrane|integral component of membrane
Tnip2	1.359964862	0.443569377	0.02920763	Up	3.531869292	3.401766002	3.80949516	4.498975558	4.921118005	5.298212779	TNFAIP3 interacting protein 2	GO:0005515,GO:0005654,GO:0005737,GO:0005829,GO:0006915,GO:0006954,GO:0007249,GO:0019901,GO:0023035,GO:0031593,GO:0034134,GO:0034138,GO:0034162,GO:0043032,GO:0043123,GO:0045944,GO:0046872,GO:0050821,GO:0050871,GO:0070498,GO:0070530,GO:0071222,GO:2000352	protein binding|nucleoplasm|cytoplasm|cytosol|apoptotic process|inflammatory response|I-kappaB kinase/NF-kappaB signaling|protein kinase binding|CD40 signaling pathway|polyubiquitin modification-dependent protein binding|toll-like receptor 2 signaling pathway|toll-like receptor 3 signaling pathway|toll-like receptor 9 signaling pathway|positive regulation of macrophage activation|positive regulat…
Tnxb	1.476368563	0.562052923	0.023288294	Up	0.292089919	0.304102459	0.409173798	0.401234261	0.497096865	0.597040177	tenascin XB	GO:0005201,GO:0005518,GO:0005576,GO:0005615,GO:0006629,GO:0006631,GO:0006641,GO:0006644,GO:0007160,GO:0008201,GO:0030198,GO:0030199,GO:0031012,GO:0032963,GO:0043506,GO:0045785,GO:0048251,GO:0062023,GO:0098609,GO:0098633	extracellular matrix structural constituent|collagen binding|extracellular region|extracellular space|lipid metabolic process|fatty acid metabolic process|triglyceride metabolic process|phospholipid metabolic process|cell-matrix adhesion|heparin binding|extracellular matrix organization|collagen fibril organization|extracellular matrix|collagen metabolic process|regulation of JUN kinase activity|…	mmu04151,mmu04510,mmu04512,mmu05165,mmu05206	PI3K-Akt signaling pathway|Focal adhesion|ECM-receptor interaction|Human papillomavirus infection|MicroRNAs in cancer
Trib1	1.256648298	0.329580935	0.025722868	Up	3.35794484	4.054825343	5.247258683	3.466888869	6.224447011	6.607235768	tribbles pseudokinase 1	GO:0004672,GO:0004860,GO:0005524,GO:0005634,GO:0005737,GO:0006468,GO:0006469,GO:0007254,GO:0008134,GO:0014912,GO:0031434,GO:0031625,GO:0031665,GO:0032436,GO:0032496,GO:0043405,GO:0043433,GO:0045645,GO:0045651,GO:0045659,GO:0048662,GO:0051443,GO:0055106	protein kinase activity|protein kinase inhibitor activity|ATP binding|nucleus|cytoplasm|protein phosphorylation|negative regulation of protein kinase activity|JNK cascade|transcription factor binding|negative regulation of smooth muscle cell migration|mitogen-activated protein kinase kinase binding|ubiquitin protein ligase binding|negative regulation of lipopolysaccharide-mediated signaling pathw…
Tsc22d3	1.200976544	0.264207975	0.000433672	Up	15.98821642	18.49701763	18.25778805	18.36370455	21.96193067	23.6102601	TSC22 domain family, member 3	GO:0000122,GO:0005515,GO:0005634,GO:0005737,GO:0006357,GO:0006970,GO:0043426,GO:0048642,GO:0070236	negative regulation of transcription by RNA polymerase II|protein binding|nucleus|cytoplasm|regulation of transcription by RNA polymerase II|response to osmotic stress|MRF binding|negative regulation of skeletal muscle tissue development|negative regulation of activation-induced cell death of T cells
Tspoap1	1.273623168	0.348938485	1.80E-07	Up	10.42327564	10.43943851	12.14766757	12.11901307	14.9940669	15.30708743	TSPO associated protein 1	GO:0005737,GO:0005739,GO:0007274,GO:0030156,GO:0044305,GO:0098978,GO:0099626	cytoplasm|mitochondrion|neuromuscular synaptic transmission|benzodiazepine receptor binding|calyx of Held|glutamatergic synapse|voltage-gated calcium channel activity involved in regulation of presynaptic cytosolic calcium levels
Ubap1l	1.610612714	0.687609627	0.032615289	Up	0.150651784	0.301629837	0.306052735	0.252454505	0.496000238	0.475620421	ubiquitin-associated protein 1-like	GO:0000813,GO:0043130,GO:0043162	ESCRT I complex|ubiquitin binding|ubiquitin-dependent protein catabolic process via the multivesicular body sorting pathway
Vav3	0.810205294	-0.303640582	0.048072241	Down	3.150372807	2.929904464	3.513447682	2.334268085	2.755802223	2.732792309	vav 3 oncogene	GO:0001525,GO:0001772,GO:0005085,GO:0005154,GO:0005515,GO:0005737,GO:0005886,GO:0006906,GO:0006974,GO:0007229,GO:0007264,GO:0016477,GO:0030031,GO:0030032,GO:0030593,GO:0030890,GO:0035556,GO:0042493,GO:0043087,GO:0043552,GO:0045785,GO:0046872,GO:0050853	angiogenesis|immunological synapse|guanyl-nucleotide exchange factor activity|epidermal growth factor receptor binding|protein binding|cytoplasm|plasma membrane|vesicle fusion|cellular response to DNA damage stimulus|integrin-mediated signaling pathway|small GTPase mediated signal transduction|cell migration|cell projection assembly|lamellipodium assembly|neutrophil chemotaxis|positive regulation…	mmu04015,mmu04024,mmu04062,mmu04510,mmu04650,mmu04660,mmu04662,mmu04664,mmu04666,mmu04670,mmu04810,mmu05135,mmu05205,mmu05417	Rap1 signaling pathway|cAMP signaling pathway|Chemokine signaling pathway|Focal adhesion|Natural killer cell mediated cytotoxicity|T cell receptor signaling pathway|B cell receptor signaling pathway|Fc epsilon RI signaling pathway|Fc gamma R-mediated phagocytosis|Leukocyte transendothelial migration|Regulation of actin cytoskeleton|Yersinia infection|Proteoglycans in cancer|Lipid and atherosclero…
Vipr1	1.307559624	0.386876734	0.006740351	Up	2.923010752	3.06602995	3.144463119	3.686999284	4.168989598	4.175804264	vasoactive intestinal peptide receptor 1	GO:0004888,GO:0004930,GO:0004999,GO:0005886,GO:0007165,GO:0007166,GO:0007186,GO:0007187,GO:0007188,GO:0008528,GO:0016020,GO:0016021,GO:0017046,GO:0043235	transmembrane signaling receptor activity|G protein-coupled receptor activity|vasoactive intestinal polypeptide receptor activity|plasma membrane|signal transduction|cell surface receptor signaling pathway|G protein-coupled receptor signaling pathway|G protein-coupled receptor signaling pathway, coupled to cyclic nucleotide second messenger|adenylate cyclase-modulating G protein-coupled receptor …	mmu04080	Neuroactive ligand-receptor interaction
Xdh	1.570819822	0.651517708	0.007093075	Up	1.037475876	0.970120238	1.0075065	1.473754333	1.501031853	1.8084589	xanthine dehydrogenase	GO:0000255,GO:0001933,GO:0001937,GO:0004854,GO:0004855,GO:0005506,GO:0005515,GO:0005576,GO:0005615,GO:0005737,GO:0005777,GO:0005829,GO:0006147,GO:0006148,GO:0006149,GO:0006154,GO:0006157,GO:0006161,GO:0006196,GO:0006204,GO:0006919,GO:0007595,GO:0009055,GO:0009114,GO:0009115,GO:0010044,GO:0010629,GO:0016226,GO:0016491,GO:0016529,GO:0019428,GO:0030151,GO:0030856,GO:0042802,GO:0042803,GO:0043546,GO:…	allantoin metabolic process|negative regulation of protein phosphorylation|negative regulation of endothelial cell proliferation|xanthine dehydrogenase activity|xanthine oxidase activity|iron ion binding|protein binding|extracellular region|extracellular space|cytoplasm|peroxisome|cytosol|guanine catabolic process|inosine catabolic process|deoxyinosine catabolic process|adenosine catabolic proces…	mmu00230,mmu00232,mmu00983,mmu04146	Purine metabolism|Caffeine metabolism|Drug metabolism - other enzymes|Peroxisome
Xlr3b	2.212690946	1.145801959	0.022110312	Up	0.469673636	1.234228339	0.461174106	1.711844411	0.973581107	1.812549823	X-linked lymphocyte-regulated 3B	GO:0000795,GO:0007286,GO:0051321,GO:0051965,GO:0061003	synaptonemal complex|spermatid development|meiotic cell cycle|positive regulation of synapse assembly|positive regulation of dendritic spine morphogenesis
Zbed6	1.279064481	0.355088996	0.042058226	Up	2.836614887	2.187610366	3.332022062	2.716158374	3.864556819	4.205428161	zinc finger, BED type containing 6	GO:0000122,GO:0000976,GO:0001835,GO:0003309,GO:0005634,GO:0005730,GO:0005737,GO:0006357,GO:0045787,GO:0045892,GO:0051148,GO:0060548,GO:0061178	negative regulation of transcription by RNA polymerase II|transcription cis-regulatory region binding|blastocyst hatching|type B pancreatic cell differentiation|nucleus|nucleolus|cytoplasm|regulation of transcription by RNA polymerase II|positive regulation of cell cycle|negative regulation of transcription, DNA-templated|negative regulation of muscle cell differentiation|negative regulation of c…
Zbtb16	1.263247721	0.337137577	0.002161329	Up	3.758763571	3.33903338	3.53328758	4.563471191	3.983986574	5.005380851	zinc finger and BTB domain containing 16	GO:0000122,GO:0000978,GO:0000981,GO:0001222,GO:0001227,GO:0001501,GO:0001823,GO:0003677,GO:0003690,GO:0003700,GO:0005515,GO:0005634,GO:0005829,GO:0005886,GO:0006355,GO:0006357,GO:0007417,GO:0008022,GO:0008285,GO:0009880,GO:0009952,GO:0016604,GO:0016605,GO:0016607,GO:0017053,GO:0019904,GO:0030097,GO:0030326,GO:0032332,GO:0032991,GO:0034504,GO:0035116,GO:0035136,GO:0035137,GO:0042733,GO:0042802,GO:…	negative regulation of transcription by RNA polymerase II|RNA polymerase II cis-regulatory region sequence-specific DNA binding|DNA-binding transcription factor activity, RNA polymerase II-specific|transcription corepressor binding|DNA-binding transcription repressor activity, RNA polymerase II-specific|skeletal system development|mesonephros development|DNA binding|double-stranded DNA binding|DN…	mmu05200,mmu05202,mmu05221	Pathways in cancer|Transcriptional misregulation in cancer|Acute myeloid leukemia
Zfp189	1.481853613	0.567402936	0.001993574	Up	2.79844486	2.563441335	3.466182016	3.839864625	4.264766972	5.043254067	zinc finger protein 189	GO:0000978,GO:0000981,GO:0005634,GO:0006357	RNA polymerase II cis-regulatory region sequence-specific DNA binding|DNA-binding transcription factor activity, RNA polymerase II-specific|nucleus|regulation of transcription by RNA polymerase II	mmu05168	Herpes simplex virus 1 infection
Zfp276	1.275037955	0.350540193	0.035636259	Up	3.094320422	3.995812458	4.314778968	4.057422798	5.060498155	5.496844449	zinc finger protein (C2H2 type) 276	GO:0000775,GO:0000776,GO:0003677,GO:0005634,GO:0005694,GO:0006357,GO:0008270,GO:0043035,GO:0046872,GO:1990837	chromosome, centromeric region|kinetochore|DNA binding|nucleus|chromosome|regulation of transcription by RNA polymerase II|zinc ion binding|chromatin insulator sequence binding|metal ion binding|sequence-specific double-stranded DNA binding
Zfp40	1.329068813	0.410415803	0.009603345	Up	1.033710924	1.000479071	1.183469624	1.254831458	1.616573029	1.442962039	zinc finger protein 40	GO:0000978,GO:0001228,GO:0005634,GO:0006357	RNA polymerase II cis-regulatory region sequence-specific DNA binding|DNA-binding transcription activator activity, RNA polymerase II-specific|nucleus|regulation of transcription by RNA polymerase II	mmu05168	Herpes simplex virus 1 infection
Zfp536	0.816103952	-0.293175166	0.035908766	Down	1.036154003	1.008395934	0.970191785	0.845848237	0.727269764	0.911135141	zinc finger protein 536	GO:0000122,GO:0000978,GO:0000981,GO:0001227,GO:0003677,GO:0005634,GO:0006355,GO:0044323,GO:0045665,GO:0046872,GO:0048387	negative regulation of transcription by RNA polymerase II|RNA polymerase II cis-regulatory region sequence-specific DNA binding|DNA-binding transcription factor activity, RNA polymerase II-specific|DNA-binding transcription repressor activity, RNA polymerase II-specific|DNA binding|nucleus|regulation of transcription, DNA-templated|retinoic acid-responsive element binding|negative regulation of n…
Zfp568	1.664225306	0.734850761	0.012108745	Up	0.555695628	0.32510885	0.474777129	0.680385153	0.638279542	0.93732855	zinc finger protein 568	GO:0000122,GO:0000976,GO:0000978,GO:0000981,GO:0001222,GO:0001701,GO:0003677,GO:0005515,GO:0005634,GO:0006355,GO:0006357,GO:0007275,GO:0010646,GO:0022007,GO:0045892,GO:0046872,GO:0060028,GO:0060669	negative regulation of transcription by RNA polymerase II|transcription cis-regulatory region binding|RNA polymerase II cis-regulatory region sequence-specific DNA binding|DNA-binding transcription factor activity, RNA polymerase II-specific|transcription corepressor binding|in utero embryonic development|DNA binding|protein binding|nucleus|regulation of transcription, DNA-templated|regulation of…	mmu05168	Herpes simplex virus 1 infection
Zkscan2	1.252038929	0.32427942	0.022984629	Up	0.934485163	1.063370777	1.181624191	1.097750721	1.560815567	1.367025883	zinc finger with KRAB and SCAN domains 2	GO:0000978,GO:0000981,GO:0006357	RNA polymerase II cis-regulatory region sequence-specific DNA binding|DNA-binding transcription factor activity, RNA polymerase II-specific|regulation of transcription by RNA polymerase II
