# Supplementary material for: Brain Transcriptome Analysis Reveals Exercise Improves Methamphetamine‐Induced Impairments in Mouse Learning and Memory Abilities
Source: Addict Biol. 2025 Aug 9;30(8):e70077. doi: 10.1111/adb.70077 (PMC12335030; doi:10.1111/adb.70077)
Supplement: Supplementary file 3 — Table S3: DEGs identified after cross‐analysis between DEGs in Group Ma‐vs‐C and DEGs in Group Ea‐vs‐Ma. [file ADB-30-e70077-s001.xls]

##Databases: Gene Ontology (GO) pathway and Kyoto Encyclopedia of Genes and Genomes (KEGG) pathway
##GO_id: the id of GO term
gene_id	FoldChange	log2FoldChange	p-value	Regulation	Expression_Ma1	Expression_Ma2	Expression_Ma3	Expression_Ea1	Expression_Ea2	Expression_Ea3	description	GO_id	GO_term	KEGG pathway	KEGG pathway description
Adipor2	1.325077432	0.406076668	1.51E-07	Up	14.19515922	13.48116199	14.62982234	17.69148257	19.03848356	19.71429999	adiponectin receptor 2	GO:0001934,GO:0005515,GO:0005886,GO:0006629,GO:0006631,GO:0009755,GO:0010629,GO:0016020,GO:0016021,GO:0019395,GO:0030308,GO:0031226,GO:0033211,GO:0038023,GO:0042593,GO:0042802,GO:0046326,GO:0046872,GO:0055100,GO:0061042,GO:0061871,GO:0097003,GO:0120162	positive regulation of protein phosphorylation|protein binding|plasma membrane|lipid metabolic process|fatty acid metabolic process|hormone-mediated signaling pathway|negative regulation of gene expression|membrane|integral component of membrane|fatty acid oxidation|negative regulation of cell growth|intrinsic component of plasma membrane|adiponectin-activated signaling pathway|signaling receptor…	mmu04152,mmu04211,mmu04920,mmu04932	AMPK signaling pathway|Longevity regulating pathway|Adipocytokine signaling pathway|Non-alcoholic fatty liver disease
Ano2	1.548575055	0.630941308	0.007139795	Up	1.309241352	1.018101243	1.124854887	1.851936685	1.973753763	1.555598316	anoctamin 2	GO:0005229,GO:0005254,GO:0005515,GO:0005654,GO:0005886,GO:0006811,GO:0006821,GO:0016020,GO:0016021,GO:0017128,GO:0034707,GO:0042802,GO:0046983,GO:0055085,GO:0097730,GO:1902476	intracellular calcium activated chloride channel activity|chloride channel activity|protein binding|nucleoplasm|plasma membrane|ion transport|chloride transport|membrane|integral component of membrane|phospholipid scramblase activity|chloride channel complex|identical protein binding|protein dimerization activity|transmembrane transport|non-motile cilium|chloride transmembrane transport	mmu04740	Olfactory transduction
Arhgef19	0.810461291	-0.303184812	0.020840296	Down	3.941142463	4.903434027	4.950945803	3.300457455	3.692101008	4.261462992	Rho guanine nucleotide exchange factor (GEF) 19	GO:0005085,GO:0005096,GO:0032956,GO:0042060,GO:0043547,GO:0090630	guanyl-nucleotide exchange factor activity|GTPase activator activity|regulation of actin cytoskeleton organization|wound healing|positive regulation of GTPase activity|activation of GTPase activity
Arl4d	1.292011415	0.369618817	0.008601499	Up	10.50546413	12.87931859	14.91240843	11.2834742	18.36239804	21.11201303	ADP-ribosylation factor-like 4D	GO:0000166,GO:0005525,GO:0005634,GO:0005737,GO:0005886,GO:0006886,GO:0016020,GO:0016192	nucleotide binding|GTP binding|nucleus|cytoplasm|plasma membrane|intracellular protein transport|membrane|vesicle-mediated transport
Atp10a	1.353646721	0.436851269	0.009050078	Up	1.575384478	1.569084857	1.62539685	2.114102691	2.13788318	2.24755342	ATPase, class V, type 10A	GO:0000166,GO:0000287,GO:0005524,GO:0005783,GO:0005886,GO:0005887,GO:0006869,GO:0015914,GO:0016020,GO:0016021,GO:0045332,GO:0046872,GO:0140326,GO:0140345,GO:0140351,GO:1903527,GO:1990531	nucleotide binding|magnesium ion binding|ATP binding|endoplasmic reticulum|plasma membrane|integral component of plasma membrane|lipid transport|phospholipid transport|membrane|integral component of membrane|phospholipid translocation|metal ion binding|ATPase-coupled intramembrane lipid transporter activity|phosphatidylcholine flippase activity|glycosylceramide flippase activity|positive regulati…
Ccdc190	0.799332754	-0.323131887	0.032719009	Down	7.339456262	9.322771425	7.797344449	6.525369215	6.771799277	6.302094549	coiled-coil domain containing 190
Cebpd	1.39031019	0.475406796	0.041147729	Up	2.374137881	2.283504467	2.354028535	3.076674225	3.2282477	3.518680792	CCAAT/enhancer binding protein (C/EBP), delta	GO:0000976,GO:0000978,GO:0000981,GO:0001228,GO:0002244,GO:0003677,GO:0003700,GO:0005515,GO:0005634,GO:0005654,GO:0006355,GO:0006357,GO:0042802,GO:0043565,GO:0045444,GO:0045595,GO:0045669,GO:0045892,GO:0045944,GO:0048839,GO:1990837	transcription cis-regulatory region binding|RNA polymerase II cis-regulatory region sequence-specific DNA binding|DNA-binding transcription factor activity, RNA polymerase II-specific|DNA-binding transcription activator activity, RNA polymerase II-specific|hematopoietic progenitor cell differentiation|DNA binding|DNA-binding transcription factor activity|protein binding|nucleus|nucleoplasm|regula…
Ciart	1.956888124	0.968561279	3.17E-10	Up	4.790195864	4.329165169	4.072019595	8.600213942	8.893125353	8.452171625	circadian associated repressor of transcription	GO:0000976,GO:0000978,GO:0005515,GO:0005634,GO:0032922,GO:0045475,GO:0045892,GO:0048511,GO:0070888	transcription cis-regulatory region binding|RNA polymerase II cis-regulatory region sequence-specific DNA binding|protein binding|nucleus|circadian regulation of gene expression|locomotor rhythm|negative regulation of transcription, DNA-templated|rhythmic process|E-box binding
Clk1	1.598338028	0.676572552	0.016868402	Up	15.34985836	15.2801515	18.8542087	16.70710255	32.78996664	33.41731202	CDC-like kinase 1	GO:0000166,GO:0004672,GO:0004674,GO:0004712,GO:0004713,GO:0005515,GO:0005524,GO:0005634,GO:0005737,GO:0006468,GO:0016301,GO:0016310,GO:0016740,GO:0018105,GO:0018107,GO:0018108,GO:0043484,GO:0046777	nucleotide binding|protein kinase activity|protein serine/threonine kinase activity|protein serine/threonine/tyrosine kinase activity|protein tyrosine kinase activity|protein binding|ATP binding|nucleus|cytoplasm|protein phosphorylation|kinase activity|phosphorylation|transferase activity|peptidyl-serine phosphorylation|peptidyl-threonine phosphorylation|peptidyl-tyrosine phosphorylation|regulati…	mmu05134	Legionellosis
Cxcl12	0.792917844	-0.334756702	1.17E-05	Down	11.9222727	11.36894184	12.70911085	9.895565109	9.575523034	9.235835497	chemokine (C-X-C motif) ligand 12	GO:0001569,GO:0001667,GO:0001764,GO:0001938,GO:0005125,GO:0005178,GO:0005576,GO:0005615,GO:0005634,GO:0005737,GO:0005886,GO:0006935,GO:0006952,GO:0006955,GO:0007281,GO:0007411,GO:0007420,GO:0008009,GO:0008045,GO:0008083,GO:0008284,GO:0008285,GO:0008344,GO:0008354,GO:0009897,GO:0010818,GO:0022029,GO:0030334,GO:0030335,GO:0031100,GO:0031640,GO:0033603,GO:0033622,GO:0038146,GO:0042098,GO:0042379,GO:…	branching involved in blood vessel morphogenesis|ameboidal-type cell migration|neuron migration|positive regulation of endothelial cell proliferation|cytokine activity|integrin binding|extracellular region|extracellular space|nucleus|cytoplasm|plasma membrane|chemotaxis|defense response|immune response|germ cell development|axon guidance|brain development|chemokine activity|motor neuron axon guid…	mmu04060,mmu04061,mmu04062,mmu04064,mmu04360,mmu04670,mmu04672,mmu04810,mmu05163,mmu05200,mmu05323	Cytokine-cytokine receptor interaction|Viral protein interaction with cytokine and cytokine receptor|Chemokine signaling pathway|NF-kappa B signaling pathway|Axon guidance|Leukocyte transendothelial migration|Intestinal immune network for IgA production|Regulation of actin cytoskeleton|Human cytomegalovirus infection|Pathways in cancer|Rheumatoid arthritis
Ddit4	1.279263309	0.355313242	0.000108133	Up	22.41500004	24.9707222	26.1782676	26.70138637	33.289838	35.09651369	DNA-damage-inducible transcript 4	GO:0001666,GO:0001764,GO:0005737,GO:0005739,GO:0005829,GO:0006915,GO:0007420,GO:0009968,GO:0010801,GO:0030182,GO:0032006,GO:0032007,GO:0032984,GO:0033137,GO:0042771,GO:0045820,GO:0048011,GO:0051607,GO:0071549,GO:0071889,GO:0072593,GO:1901216,GO:1902532	response to hypoxia|neuron migration|cytoplasm|mitochondrion|cytosol|apoptotic process|brain development|negative regulation of signal transduction|negative regulation of peptidyl-threonine phosphorylation|neuron differentiation|regulation of TOR signaling|negative regulation of TOR signaling|protein-containing complex disassembly|negative regulation of peptidyl-serine phosphorylation|intrinsic a…	mmu04140,mmu04150,mmu04151,mmu05206	Autophagy - animal|mTOR signaling pathway|PI3K-Akt signaling pathway|MicroRNAs in cancer
Fabp7	1.299574747	0.378039615	0.006713583	Up	27.06109094	20.59422824	18.16614432	35.29245071	30.25016312	21.09244331	fatty acid binding protein 7, brain	GO:0001964,GO:0005504,GO:0005634,GO:0005737,GO:0005829,GO:0005911,GO:0008289,GO:0021846,GO:0022008,GO:0042995,GO:0043025,GO:0044297,GO:0050673,GO:0060134,GO:0071944	startle response|fatty acid binding|nucleus|cytoplasm|cytosol|cell-cell junction|lipid binding|cell proliferation in forebrain|neurogenesis|cell projection|neuronal cell body|cell body|epithelial cell proliferation|prepulse inhibition|cell periphery	mmu03320	PPAR signaling pathway
Fzd4	1.330765781	0.412256675	0.00846086	Up	1.953675699	1.890111692	1.932636498	2.203509405	3.05517248	2.537763771	frizzled class receptor 4	GO:0001540,GO:0001553,GO:0001568,GO:0001570,GO:0004888,GO:0004896,GO:0004930,GO:0005515,GO:0005615,GO:0005886,GO:0005911,GO:0007165,GO:0007166,GO:0007186,GO:0007223,GO:0007275,GO:0007605,GO:0009986,GO:0010812,GO:0016020,GO:0016021,GO:0016055,GO:0017147,GO:0019955,GO:0030165,GO:0030425,GO:0030947,GO:0031625,GO:0031987,GO:0034446,GO:0035426,GO:0035567,GO:0038023,GO:0042701,GO:0042803,GO:0042813,GO:…	amyloid-beta binding|luteinization|blood vessel development|vasculogenesis|transmembrane signaling receptor activity|cytokine receptor activity|G protein-coupled receptor activity|protein binding|extracellular space|plasma membrane|cell-cell junction|signal transduction|cell surface receptor signaling pathway|G protein-coupled receptor signaling pathway|Wnt signaling pathway, calcium modulating p…	mmu04150,mmu04310,mmu04390,mmu04550,mmu04916,mmu04934,mmu05010,mmu05022,mmu05165,mmu05200,mmu05205,mmu05217,mmu05224,mmu05225,mmu05226	mTOR signaling pathway|Wnt signaling pathway|Hippo signaling pathway|Signaling pathways regulating pluripotency of stem cells|Melanogenesis|Cushing syndrome|Alzheimer disease|Pathways of neurodegeneration - multiple diseases|Human papillomavirus infection|Pathways in cancer|Proteoglycans in cancer|Basal cell carcinoma|Breast cancer|Hepatocellular carcinoma|Gastric cancer
Hbb-bt	1.313852695	0.393803535	0.022718617	Up	17.36748732	15.38018299	27.79342613	29.54009436	20.14034452	29.06746567	hemoglobin, beta adult t chain	GO:0004601,GO:0005344,GO:0005615,GO:0005833,GO:0019825,GO:0020037,GO:0030492,GO:0031720,GO:0031721,GO:0031722,GO:0031838,GO:0042744,GO:0043177,GO:0044877	peroxidase activity|oxygen carrier activity|extracellular space|hemoglobin complex|oxygen binding|heme binding|hemoglobin binding|haptoglobin binding|hemoglobin alpha binding|hemoglobin beta binding|haptoglobin-hemoglobin complex|hydrogen peroxide catabolic process|organic acid binding|protein-containing complex binding	mmu05143,mmu05144	African trypanosomiasis|Malaria
Hif3a	2.535536714	1.342291165	2.90E-06	Up	0.278703225	0.372006694	0.364879499	0.736241157	1.07733469	0.791218597	hypoxia inducible factor 3, alpha subunit	GO:0000785,GO:0000977,GO:0000978,GO:0000981,GO:0001525,GO:0001666,GO:0003677,GO:0003700,GO:0005515,GO:0005634,GO:0005654,GO:0005737,GO:0005739,GO:0005829,GO:0005886,GO:0006355,GO:0006357,GO:0006366,GO:0006915,GO:0007275,GO:0016607,GO:0045944,GO:0046983,GO:0071456	chromatin|RNA polymerase II transcription regulatory region sequence-specific DNA binding|RNA polymerase II cis-regulatory region sequence-specific DNA binding|DNA-binding transcription factor activity, RNA polymerase II-specific|angiogenesis|response to hypoxia|DNA binding|DNA-binding transcription factor activity|protein binding|nucleus|nucleoplasm|cytoplasm|mitochondrion|cytosol|plasma membran…
Ifit3	0.669150773	-0.579596778	0.00424895	Down	4.419632418	3.382221946	3.876755593	2.882819285	2.645394393	2.321198981	interferon-induced protein with tetratricopeptide repeats 3	GO:0002376,GO:0003723,GO:0005515,GO:0005737,GO:0005739,GO:0005829,GO:0009617,GO:0035457,GO:0035458,GO:0035634,GO:0042802,GO:0045087,GO:0051607	immune system process|RNA binding|protein binding|cytoplasm|mitochondrion|cytosol|response to bacterium|cellular response to interferon-alpha|cellular response to interferon-beta|response to stilbenoid|identical protein binding|innate immune response|defense response to virus
Ifit3b	0.687082423	-0.541444919	0.036523731	Down	2.757438763	2.713237926	2.892669125	1.992856862	2.155477059	1.655959498	interferon-induced protein with tetratricopeptide repeats 3B	GO:0003723,GO:0005737,GO:0005739,GO:0005829,GO:0042802,GO:0051607	RNA binding|cytoplasm|mitochondrion|cytosol|identical protein binding|defense response to virus
Kcna5	1.366196091	0.45016457	0.021694981	Up	2.800849101	2.611115129	2.217318964	3.521899129	3.765004503	3.18677645	potassium voltage-gated channel, shaker-related subfamily, member 5	GO:0005102,GO:0005216,GO:0005244,GO:0005249,GO:0005251,GO:0005267,GO:0005515,GO:0005783,GO:0005794,GO:0005886,GO:0005887,GO:0006811,GO:0006813,GO:0007219,GO:0008076,GO:0009986,GO:0014704,GO:0015271,GO:0016020,GO:0016021,GO:0019229,GO:0019870,GO:0019901,GO:0030018,GO:0034705,GO:0034765,GO:0042391,GO:0043266,GO:0043267,GO:0045121,GO:0046691,GO:0048471,GO:0051259,GO:0051260,GO:0051393,GO:0051481,GO:…	signaling receptor binding|ion channel activity|voltage-gated ion channel activity|voltage-gated potassium channel activity|delayed rectifier potassium channel activity|potassium channel activity|protein binding|endoplasmic reticulum|Golgi apparatus|plasma membrane|integral component of plasma membrane|ion transport|potassium ion transport|Notch signaling pathway|voltage-gated potassium channel c…
Kcnj10	0.798431869	-0.324758789	2.13E-05	Down	23.92451103	25.46066711	25.30205282	18.17292439	19.98646225	21.99828719	potassium inwardly-rectifying channel, subfamily J, member 10	GO:0000166,GO:0005102,GO:0005242,GO:0005244,GO:0005267,GO:0005515,GO:0005524,GO:0005886,GO:0005887,GO:0005902,GO:0006811,GO:0006813,GO:0007601,GO:0007628,GO:0014003,GO:0016020,GO:0016021,GO:0016323,GO:0016324,GO:0022010,GO:0034765,GO:0042391,GO:0042802,GO:0044297,GO:0048169,GO:0051930,GO:0051935,GO:0051938,GO:0055075,GO:0060075,GO:0060081,GO:0071805,GO:0097449,GO:0097546,GO:1905515,GO:1990573	nucleotide binding|signaling receptor binding|inward rectifier potassium channel activity|voltage-gated ion channel activity|potassium channel activity|protein binding|ATP binding|plasma membrane|integral component of plasma membrane|microvillus|ion transport|potassium ion transport|visual perception|adult walking behavior|oligodendrocyte development|membrane|integral component of membrane|basola…	mmu04971,mmu05016	Gastric acid secretion|Huntington disease
Kdr	0.824176898	-0.278974069	0.046957254	Down	2.575509845	2.41044076	2.74622918	2.320699064	2.022251856	2.070693155	kinase insert domain protein receptor	GO:0000166,GO:0001525,GO:0001541,GO:0001569,GO:0001570,GO:0001666,GO:0001934,GO:0001936,GO:0001938,GO:0001945,GO:0002042,GO:0002053,GO:0002244,GO:0003157,GO:0003158,GO:0003416,GO:0004672,GO:0004713,GO:0004714,GO:0005021,GO:0005178,GO:0005515,GO:0005524,GO:0005576,GO:0005634,GO:0005737,GO:0005768,GO:0005769,GO:0005783,GO:0005794,GO:0005886,GO:0005887,GO:0006468,GO:0007169,GO:0007204,GO:0007275,GO:…	nucleotide binding|angiogenesis|ovarian follicle development|branching involved in blood vessel morphogenesis|vasculogenesis|response to hypoxia|positive regulation of protein phosphorylation|regulation of endothelial cell proliferation|positive regulation of endothelial cell proliferation|lymph vessel development|cell migration involved in sprouting angiogenesis|positive regulation of mesenchyma…	mmu01521,mmu04010,mmu04014,mmu04015,mmu04020,mmu04151,mmu04370,mmu04510,mmu05205,mmu05418	EGFR tyrosine kinase inhibitor resistance|MAPK signaling pathway|Ras signaling pathway|Rap1 signaling pathway|Calcium signaling pathway|PI3K-Akt signaling pathway|VEGF signaling pathway|Focal adhesion|Proteoglycans in cancer|Fluid shear stress and atherosclerosis
Klf15	1.247966988	0.319579771	0.003057784	Up	3.843174223	3.819854857	3.847750351	4.809214519	5.248904855	4.427518964	Kruppel-like factor 15	GO:0000976,GO:0000977,GO:0000978,GO:0000981,GO:0001228,GO:0001678,GO:0003677,GO:0003700,GO:0005515,GO:0005634,GO:0005654,GO:0006357,GO:0010001,GO:0010468,GO:0014898,GO:0016607,GO:0030111,GO:0032868,GO:0043231,GO:0045893,GO:0045944,GO:0046326,GO:0046872,GO:0072112,GO:1990837,GO:2000757	transcription cis-regulatory region binding|RNA polymerase II transcription regulatory region sequence-specific DNA binding|RNA polymerase II cis-regulatory region sequence-specific DNA binding|DNA-binding transcription factor activity, RNA polymerase II-specific|DNA-binding transcription activator activity, RNA polymerase II-specific|cellular glucose homeostasis|DNA binding|DNA-binding transcrip…
Klf2	1.348832297	0.431710987	0.016563309	Up	3.649798648	5.915596621	5.60316381	4.786125929	7.773052843	8.110355096	Kruppel-like factor 2 (lung)	GO:0000122,GO:0000785,GO:0000902,GO:0000978,GO:0000981,GO:0001701,GO:0003677,GO:0003700,GO:0005515,GO:0005634,GO:0006357,GO:0032715,GO:0034101,GO:0035264,GO:0036003,GO:0040029,GO:0042311,GO:0043249,GO:0045429,GO:0045893,GO:0045944,GO:0046872,GO:0048386,GO:0051247,GO:0060509,GO:0071498,GO:0071499,GO:0097533,GO:1903671,GO:1990837	negative regulation of transcription by RNA polymerase II|chromatin|cell morphogenesis|RNA polymerase II cis-regulatory region sequence-specific DNA binding|DNA-binding transcription factor activity, RNA polymerase II-specific|in utero embryonic development|DNA binding|DNA-binding transcription factor activity|protein binding|nucleus|regulation of transcription by RNA polymerase II|negative regul…	mmu04068,mmu04371,mmu05418	FoxO signaling pathway|Apelin signaling pathway|Fluid shear stress and atherosclerosis
LOC118567843	0.110846456	-3.173365456	0.009385886	Down	0.218674838	0.535117321	0.095430023	0.047230565	0.048839173	0
Nfkbia	1.367387	0.451421614	0.001688251	Up	8.728374389	9.571587981	10.56582297	10.52330784	13.92859798	15.60524213	nuclear factor of kappa light polypeptide gene enhancer in B cells inhibitor, alpha	GO:0005515,GO:0005634,GO:0005737,GO:0005829,GO:0005886,GO:0006606,GO:0007249,GO:0007253,GO:0008139,GO:0010468,GO:0010745,GO:0010875,GO:0010888,GO:0019899,GO:0031072,GO:0031625,GO:0031663,GO:0032088,GO:0032270,GO:0032495,GO:0032496,GO:0032991,GO:0033209,GO:0034142,GO:0035994,GO:0042127,GO:0042802,GO:0042994,GO:0043330,GO:0044877,GO:0045638,GO:0045746,GO:0045893,GO:0045944,GO:0050729,GO:0051059,GO:…	protein binding|nucleus|cytoplasm|cytosol|plasma membrane|protein import into nucleus|I-kappaB kinase/NF-kappaB signaling|cytoplasmic sequestering of NF-kappaB|nuclear localization sequence binding|regulation of gene expression|negative regulation of macrophage derived foam cell differentiation|positive regulation of cholesterol efflux|negative regulation of lipid storage|enzyme binding|heat shoc…	mmu04024,mmu04062,mmu04064,mmu04210,mmu04380,mmu04620,mmu04621,mmu04622,mmu04623,mmu04625,mmu04657,mmu04658,mmu04659,mmu04660,mmu04662,mmu04668,mmu04722,mmu04920,mmu04926,mmu04931,mmu05132,mmu05134,mmu05135,mmu05140,mmu05142,mmu05145,mmu05160,mmu05161,mmu05162,mmu05163,mmu05164,mmu05166,mmu05167,mmu05168,mmu05169,mmu05170,mmu05171,mmu05200,mmu05203,mmu05215,mmu05220,mmu05222,mmu05235,mmu05417	cAMP signaling pathway|Chemokine signaling pathway|NF-kappa B signaling pathway|Apoptosis|Osteoclast differentiation|Toll-like receptor signaling pathway|NOD-like receptor signaling pathway|RIG-I-like receptor signaling pathway|Cytosolic DNA-sensing pathway|C-type lectin receptor signaling pathway|IL-17 signaling pathway|Th1 and Th2 cell differentiation|Th17 cell differentiation|T cell receptor s…
Nlrc5	2.238924078	1.162805607	0.049403274	Up	0.086442272	0.053252847	0.097936101	0.187420744	0.167072445	0.169894697	NLR family, CARD domain containing 5	GO:0000166,GO:0000978,GO:0002376,GO:0005524,GO:0005634,GO:0005737,GO:0005813,GO:0005829,GO:0009617,GO:0032088,GO:0035556,GO:0043549,GO:0045087,GO:0045345,GO:0045944,GO:0060335,GO:0060339,GO:0060340	nucleotide binding|RNA polymerase II cis-regulatory region sequence-specific DNA binding|immune system process|ATP binding|nucleus|cytoplasm|centrosome|cytosol|response to bacterium|negative regulation of NF-kappaB transcription factor activity|intracellular signal transduction|regulation of kinase activity|innate immune response|positive regulation of MHC class I biosynthetic process|positive re…
Nr1d1	1.361233899	0.444914984	4.99E-12	Up	40.2340134	36.61424824	33.89161823	53.86868378	48.07959961	49.61005933	nuclear receptor subfamily 1, group D, member 1	GO:0000122,GO:0000785,GO:0000976,GO:0000977,GO:0000978,GO:0001222,GO:0001227,GO:0001678,GO:0003677,GO:0003700,GO:0004879,GO:0005515,GO:0005634,GO:0005654,GO:0005737,GO:0005978,GO:0006355,GO:0007623,GO:0008270,GO:0009755,GO:0010498,GO:0016604,GO:0019216,GO:0020037,GO:0030054,GO:0030154,GO:0030425,GO:0031648,GO:0032922,GO:0034144,GO:0042632,GO:0042749,GO:0042752,GO:0042753,GO:0042995,GO:0043025,GO:…	negative regulation of transcription by RNA polymerase II|chromatin|transcription cis-regulatory region binding|RNA polymerase II transcription regulatory region sequence-specific DNA binding|RNA polymerase II cis-regulatory region sequence-specific DNA binding|transcription corepressor binding|DNA-binding transcription repressor activity, RNA polymerase II-specific|cellular glucose homeostasis|D…	mmu04710	Circadian rhythm
Papss2	0.812807252	-0.29901482	0.02645921	Down	5.53576261	5.528039823	5.556673471	4.501420995	4.558333379	4.536722778	3'-phosphoadenosine 5'-phosphosulfate synthase 2	GO:0000103,GO:0000166,GO:0003824,GO:0004020,GO:0004781,GO:0005524,GO:0007596,GO:0008152,GO:0016301,GO:0016310,GO:0016740,GO:0016779,GO:0050428,GO:0060348	sulfate assimilation|nucleotide binding|catalytic activity|adenylylsulfate kinase activity|sulfate adenylyltransferase (ATP) activity|ATP binding|blood coagulation|metabolic process|kinase activity|phosphorylation|transferase activity|nucleotidyltransferase activity|3'-phosphoadenosine 5'-phosphosulfate biosynthetic process|bone development	mmu00230,mmu00450,mmu00920	Purine metabolism|Selenocompound metabolism|Sulfur metabolism
Per1	1.57123639	0.651900248	0.000917365	Up	8.485828687	6.419424432	7.131491017	10.27489121	10.99293468	13.59395403	period circadian clock 1	GO:0000122,GO:0000976,GO:0000978,GO:0001222,GO:0002028,GO:0005515,GO:0005634,GO:0005654,GO:0005737,GO:0005829,GO:0007623,GO:0008134,GO:0009416,GO:0010608,GO:0019900,GO:0031490,GO:0031625,GO:0032922,GO:0042634,GO:0042752,GO:0043124,GO:0043153,GO:0043966,GO:0043967,GO:0045892,GO:0045944,GO:0046329,GO:0048511,GO:0051591,GO:0070888,GO:0070932,GO:0097167,GO:1900015,GO:1900744,GO:2000323	negative regulation of transcription by RNA polymerase II|transcription cis-regulatory region binding|RNA polymerase II cis-regulatory region sequence-specific DNA binding|transcription corepressor binding|regulation of sodium ion transport|protein binding|nucleus|nucleoplasm|cytoplasm|cytosol|circadian rhythm|transcription factor binding|response to light stimulus|posttranscriptional regulation …	mmu04710,mmu04713	Circadian rhythm|Circadian entrainment
Pla2g4e	1.555771245	0.637629948	0.005766591	Up	1.108249513	1.153388185	0.937355129	1.589056294	1.775513788	1.63542251	phospholipase A2, group IVE	GO:0004620,GO:0004623,GO:0005509,GO:0005544,GO:0005546,GO:0005547,GO:0005737,GO:0005764,GO:0005765,GO:0005768,GO:0005829,GO:0005886,GO:0006629,GO:0009395,GO:0010314,GO:0016020,GO:0016042,GO:0016410,GO:0016740,GO:0016787,GO:0031901,GO:0032266,GO:0043325,GO:0046475,GO:0046872,GO:0047498,GO:0070273,GO:0070292,GO:0080025,GO:0102567,GO:0102568,GO:2001137	phospholipase activity|phospholipase A2 activity|calcium ion binding|calcium-dependent phospholipid binding|phosphatidylinositol-4,5-bisphosphate binding|phosphatidylinositol-3,4,5-trisphosphate binding|cytoplasm|lysosome|lysosomal membrane|endosome|cytosol|plasma membrane|lipid metabolic process|phospholipid catabolic process|phosphatidylinositol-5-phosphate binding|membrane|lipid catabolic proc…	mmu00564,mmu00565,mmu00590,mmu00591,mmu00592,mmu04010,mmu04014,mmu04072,mmu04217,mmu04270,mmu04370,mmu04611,mmu04664,mmu04666,mmu04724,mmu04726,mmu04730,mmu04750,mmu04912,mmu04913,mmu04921,mmu05231	Glycerophospholipid metabolism|Ether lipid metabolism|Arachidonic acid metabolism|Linoleic acid metabolism|alpha-Linolenic acid metabolism|MAPK signaling pathway|Ras signaling pathway|Phospholipase D signaling pathway|Necroptosis|Vascular smooth muscle contraction|VEGF signaling pathway|Platelet activation|Fc epsilon RI signaling pathway|Fc gamma R-mediated phagocytosis|Glutamatergic synapse|Sero…
Plekhf1	1.708079467	0.772375097	0.00832505	Up	1.543557137	1.496173711	1.659969023	1.738368564	3.201160953	3.416954661	pleckstrin homology domain containing, family F (with FYVE domain) member 1	GO:0005634,GO:0005737,GO:0005764,GO:0005768,GO:0006915,GO:0007032,GO:0010314,GO:0010508,GO:0016050,GO:0032266,GO:0035091,GO:0046872,GO:0046902,GO:0070273,GO:0072659,GO:2001244	nucleus|cytoplasm|lysosome|endosome|apoptotic process|endosome organization|phosphatidylinositol-5-phosphate binding|positive regulation of autophagy|vesicle organization|phosphatidylinositol-3-phosphate binding|phosphatidylinositol binding|metal ion binding|regulation of mitochondrial membrane permeability|phosphatidylinositol-4-phosphate binding|protein localization to plasma membrane|positive …
Ppp1r3g	1.379182229	0.46381309	0.027235704	Up	1.679668412	2.027213601	2.157925988	2.425904726	2.650519824	3.05827565	protein phosphatase 1, regulatory subunit 3G	GO:0000164,GO:0005737,GO:0005979,GO:0008157,GO:0019903,GO:0042593,GO:0045725,GO:2000467,GO:2001069	protein phosphatase type 1 complex|cytoplasm|regulation of glycogen biosynthetic process|protein phosphatase 1 binding|protein phosphatase binding|glucose homeostasis|positive regulation of glycogen biosynthetic process|positive regulation of glycogen (starch) synthase activity|glycogen binding
Ret	0.798582313	-0.324486975	0.015458714	Down	2.622648368	3.350008319	3.595411585	2.312245291	2.412602569	2.944638904	ret proto-oncogene	GO:0000165,GO:0000166,GO:0000187,GO:0001657,GO:0001755,GO:0001838,GO:0004672,GO:0004713,GO:0004714,GO:0005509,GO:0005515,GO:0005524,GO:0005768,GO:0005769,GO:0005886,GO:0005887,GO:0006468,GO:0006919,GO:0007155,GO:0007156,GO:0007158,GO:0007169,GO:0007275,GO:0007399,GO:0009653,GO:0010008,GO:0010628,GO:0010976,GO:0014042,GO:0016020,GO:0016021,GO:0016301,GO:0016310,GO:0016740,GO:0030155,GO:0030182,GO:…	MAPK cascade|nucleotide binding|activation of MAPK activity|ureteric bud development|neural crest cell migration|embryonic epithelial tube formation|protein kinase activity|protein tyrosine kinase activity|transmembrane receptor protein tyrosine kinase activity|calcium ion binding|protein binding|ATP binding|endosome|early endosome|plasma membrane|integral component of plasma membrane|protein pho…	mmu04020,mmu05200,mmu05216,mmu05223,mmu05230	Calcium signaling pathway|Pathways in cancer|Thyroid cancer|Non-small cell lung cancer|Central carbon metabolism in cancer
Rsrp1	1.513558854	0.597944775	2.47E-07	Up	54.53657739	62.03880002	78.11604931	74.46849827	111.6401358	112.2801182	arginine/serine rich protein 1
Sfrp5	0.66418963	-0.590332896	0.01099258	Down	3.654555278	4.711720817	3.751529992	2.502536334	3.339057117	2.299010564	secreted frizzled-related sequence protein 5	GO:0005576,GO:0005615,GO:0007275,GO:0008285,GO:0016055,GO:0017147,GO:0030111,GO:0030154,GO:0030178,GO:0030510,GO:0035567,GO:0036342,GO:0043433,GO:0043508,GO:0048546,GO:0051898,GO:0060028,GO:0060070,GO:0090090,GO:0090175,GO:0090179,GO:2000041,GO:2000057	extracellular region|extracellular space|multicellular organism development|negative regulation of cell population proliferation|Wnt signaling pathway|Wnt-protein binding|regulation of Wnt signaling pathway|cell differentiation|negative regulation of Wnt signaling pathway|regulation of BMP signaling pathway|non-canonical Wnt signaling pathway|post-anal tail morphogenesis|negative regulation of DN…	mmu04310	Wnt signaling pathway
Sik1	1.408846738	0.494514676	0.04976331	Up	2.892086188	2.825453614	3.352956716	2.867361436	5.007848414	5.391183742	salt inducible kinase 1	GO:0000122,GO:0000166,GO:0000287,GO:0002028,GO:0004672,GO:0004674,GO:0005515,GO:0005524,GO:0005634,GO:0005737,GO:0005829,GO:0006468,GO:0007049,GO:0007275,GO:0007346,GO:0008140,GO:0010830,GO:0010868,GO:0016301,GO:0016310,GO:0016740,GO:0019901,GO:0030154,GO:0032792,GO:0035556,GO:0042149,GO:0042826,GO:0043153,GO:0043276,GO:0045595,GO:0045721,GO:0046872,GO:0048511,GO:0055007,GO:0106310,GO:0106311	negative regulation of transcription by RNA polymerase II|nucleotide binding|magnesium ion binding|regulation of sodium ion transport|protein kinase activity|protein serine/threonine kinase activity|protein binding|ATP binding|nucleus|cytoplasm|cytosol|protein phosphorylation|cell cycle|multicellular organism development|regulation of mitotic cell cycle|cAMP response element binding protein bindi…	mmu04922	Glucagon signaling pathway
Tcf7l2	0.759245341	-0.397361945	0.000154359	Down	7.104271891	6.784881508	5.881640774	4.92624419	5.237163164	4.91429339	transcription factor 7 like 2, T cell specific, HMG box	GO:0000122,GO:0000785,GO:0000976,GO:0000978,GO:0000981,GO:0001228,GO:0001568,GO:0001678,GO:0001701,GO:0003677,GO:0003682,GO:0003700,GO:0005515,GO:0005634,GO:0005654,GO:0005667,GO:0005829,GO:0005977,GO:0006006,GO:0006111,GO:0006355,GO:0006357,GO:0008013,GO:0008134,GO:0009267,GO:0009749,GO:0009791,GO:0010867,GO:0010909,GO:0014003,GO:0016055,GO:0016922,GO:0019901,GO:0021915,GO:0021983,GO:0030282,GO:…	negative regulation of transcription by RNA polymerase II|chromatin|transcription cis-regulatory region binding|RNA polymerase II cis-regulatory region sequence-specific DNA binding|DNA-binding transcription factor activity, RNA polymerase II-specific|DNA-binding transcription activator activity, RNA polymerase II-specific|blood vessel development|cellular glucose homeostasis|in utero embryonic d…	mmu04310,mmu04390,mmu04520,mmu04916,mmu04934,mmu05132,mmu05165,mmu05167,mmu05200,mmu05210,mmu05213,mmu05215,mmu05216,mmu05217,mmu05221,mmu05224,mmu05225,mmu05226,mmu05412	Wnt signaling pathway|Hippo signaling pathway|Adherens junction|Melanogenesis|Cushing syndrome|Salmonella infection|Human papillomavirus infection|Kaposi sarcoma-associated herpesvirus infection|Pathways in cancer|Colorectal cancer|Endometrial cancer|Prostate cancer|Thyroid cancer|Basal cell carcinoma|Acute myeloid leukemia|Breast cancer|Hepatocellular carcinoma|Gastric cancer|Arrhythmogenic righ…
Trib1	1.256648298	0.329580935	0.025722868	Up	3.35794484	4.054825343	5.247258683	3.466888869	6.224447011	6.607235768	tribbles pseudokinase 1	GO:0004672,GO:0004860,GO:0005524,GO:0005634,GO:0005737,GO:0006468,GO:0006469,GO:0007254,GO:0008134,GO:0014912,GO:0031434,GO:0031625,GO:0031665,GO:0032436,GO:0032496,GO:0043405,GO:0043433,GO:0045645,GO:0045651,GO:0045659,GO:0048662,GO:0051443,GO:0055106	protein kinase activity|protein kinase inhibitor activity|ATP binding|nucleus|cytoplasm|protein phosphorylation|negative regulation of protein kinase activity|JNK cascade|transcription factor binding|negative regulation of smooth muscle cell migration|mitogen-activated protein kinase kinase binding|ubiquitin protein ligase binding|negative regulation of lipopolysaccharide-mediated signaling pathw…
Tsc22d3	1.200976544	0.264207975	0.000433672	Up	15.98821642	18.49701763	18.25778805	18.36370455	21.96193067	23.6102601	TSC22 domain family, member 3	GO:0000122,GO:0005515,GO:0005634,GO:0005737,GO:0006357,GO:0006970,GO:0043426,GO:0048642,GO:0070236	negative regulation of transcription by RNA polymerase II|protein binding|nucleus|cytoplasm|regulation of transcription by RNA polymerase II|response to osmotic stress|MRF binding|negative regulation of skeletal muscle tissue development|negative regulation of activation-induced cell death of T cells
Tspoap1	1.273623168	0.348938485	1.80E-07	Up	10.42327564	10.43943851	12.14766757	12.11901307	14.9940669	15.30708743	TSPO associated protein 1	GO:0005737,GO:0005739,GO:0007274,GO:0030156,GO:0044305,GO:0098978,GO:0099626	cytoplasm|mitochondrion|neuromuscular synaptic transmission|benzodiazepine receptor binding|calyx of Held|glutamatergic synapse|voltage-gated calcium channel activity involved in regulation of presynaptic cytosolic calcium levels
Vav3	0.810205294	-0.303640582	0.048072241	Down	3.150372807	2.929904464	3.513447682	2.334268085	2.755802223	2.732792309	vav 3 oncogene	GO:0001525,GO:0001772,GO:0005085,GO:0005154,GO:0005515,GO:0005737,GO:0005886,GO:0006906,GO:0006974,GO:0007229,GO:0007264,GO:0016477,GO:0030031,GO:0030032,GO:0030593,GO:0030890,GO:0035556,GO:0042493,GO:0043087,GO:0043552,GO:0045785,GO:0046872,GO:0050853	angiogenesis|immunological synapse|guanyl-nucleotide exchange factor activity|epidermal growth factor receptor binding|protein binding|cytoplasm|plasma membrane|vesicle fusion|cellular response to DNA damage stimulus|integrin-mediated signaling pathway|small GTPase mediated signal transduction|cell migration|cell projection assembly|lamellipodium assembly|neutrophil chemotaxis|positive regulation…	mmu04015,mmu04024,mmu04062,mmu04510,mmu04650,mmu04660,mmu04662,mmu04664,mmu04666,mmu04670,mmu04810,mmu05135,mmu05205,mmu05417	Rap1 signaling pathway|cAMP signaling pathway|Chemokine signaling pathway|Focal adhesion|Natural killer cell mediated cytotoxicity|T cell receptor signaling pathway|B cell receptor signaling pathway|Fc epsilon RI signaling pathway|Fc gamma R-mediated phagocytosis|Leukocyte transendothelial migration|Regulation of actin cytoskeleton|Yersinia infection|Proteoglycans in cancer|Lipid and atherosclero…
Xdh	1.570819822	0.651517708	0.007093075	Up	1.037475876	0.970120238	1.0075065	1.473754333	1.501031853	1.8084589	xanthine dehydrogenase	GO:0000255,GO:0001933,GO:0001937,GO:0004854,GO:0004855,GO:0005506,GO:0005515,GO:0005576,GO:0005615,GO:0005737,GO:0005777,GO:0005829,GO:0006147,GO:0006148,GO:0006149,GO:0006154,GO:0006157,GO:0006161,GO:0006196,GO:0006204,GO:0006919,GO:0007595,GO:0009055,GO:0009114,GO:0009115,GO:0010044,GO:0010629,GO:0016226,GO:0016491,GO:0016529,GO:0019428,GO:0030151,GO:0030856,GO:0042802,GO:0042803,GO:0043546,GO:…	allantoin metabolic process|negative regulation of protein phosphorylation|negative regulation of endothelial cell proliferation|xanthine dehydrogenase activity|xanthine oxidase activity|iron ion binding|protein binding|extracellular region|extracellular space|cytoplasm|peroxisome|cytosol|guanine catabolic process|inosine catabolic process|deoxyinosine catabolic process|adenosine catabolic proces…	mmu00230,mmu00232,mmu00983,mmu04146	Purine metabolism|Caffeine metabolism|Drug metabolism - other enzymes|Peroxisome
Xlr3b	2.212690946	1.145801959	0.022110312	Up	0.469673636	1.234228339	0.461174106	1.711844411	0.973581107	1.812549823	X-linked lymphocyte-regulated 3B	GO:0000795,GO:0007286,GO:0051321,GO:0051965,GO:0061003	synaptonemal complex|spermatid development|meiotic cell cycle|positive regulation of synapse assembly|positive regulation of dendritic spine morphogenesis
Zfp276	1.275037955	0.350540193	0.035636259	Up	3.094320422	3.995812458	4.314778968	4.057422798	5.060498155	5.496844449	zinc finger protein (C2H2 type) 276	GO:0000775,GO:0000776,GO:0003677,GO:0005634,GO:0005694,GO:0006357,GO:0008270,GO:0043035,GO:0046872,GO:1990837	chromosome, centromeric region|kinetochore|DNA binding|nucleus|chromosome|regulation of transcription by RNA polymerase II|zinc ion binding|chromatin insulator sequence binding|metal ion binding|sequence-specific double-stranded DNA binding
