# Supplementary material for: Brain Transcriptome Analysis Reveals Exercise Improves Methamphetamine‐Induced Impairments in Mouse Learning and Memory Abilities
Source: Addict Biol. 2025 Aug 9;30(8):e70077. doi: 10.1111/adb.70077 (PMC12335030; doi:10.1111/adb.70077)
Supplement: Supplementary file 4 — Table S4: Detailed information of GO enrichment of DEGs in group Ma‐vs‐C. [file ADB-30-e70077-s006.xls]

##Databases: Gene Ontology (GO) pathway
##ListHits: The number of DEGs in this entry
##GO functional enrichment analysis including three categories: cellular components, biological processes, and molecular functions
id	Term	Category	ListHits	p-value	Gene
GO:0035458	cellular response to interferon-beta	biological_process	20	6.44E-24	Gbp2;Gbp3;Gbp6;Gm12185;Gm4951;Gm5431;Ifi204;Ifi206;Ifi209;Ifi213;Ifi47;Ifit1;Ifit3;Igtp;Iigp1;Irgm1;Irgm2;Stat1;Tgtp1;Tgtp2
GO:0051607	defense response to virus	biological_process	31	5.95E-23	Bst2;Cxcl10;Ddit4;Ddx58;Ddx60;Dhx58;Dtx3l;Eif2ak2;Ifih1;Ifit1;Ifit2;Ifit3;Ifit3b;Ifitm3;Irf7;Isg15;Oas1a;Oas2;Oasl1;Oasl2;Parp9;Rsad2;Rtp4;Samhd1;Slfn8;Stat1;Stat2;Trim12a;Trim25;Trim34a;Zbp1
GO:0009617	response to bacterium	biological_process	28	3.36E-20	Cxcl10;Dhx58;Fcgr1;Gbp2;Gbp5;Gbp6;Hba-a1;Hba-a2;Ifi204;Ifi44;Ifit1;Ifit3;Iigp1;Irgm1;Irgm2;Isg15;Lcn2;Lrg1;Ly6a;Nlrc5;Oas2;Psmb9;Serpina3f;Slfn2;Stat1;Tgtp1;Trim30a;Usp18
GO:0009615	response to virus	biological_process	18	1.82E-18	Bst2;Ddx58;Ddx60;Dhx58;Eif2ak2;Ifi27l2a;Ifih1;Ifit1;Ifit2;Ifitm3;Isg15;Lcn2;Oas1a;Oas2;Oasl1;Oasl2;Rsad2;Tgtp1
GO:0002376	immune system process	biological_process	40	1.01E-17	B2m;Bst2;C1qc;Cd274;Ddx58;Dhx58;Dtx3l;Eif2ak2;Fcgr1;Gbp5;H2-T23;Hck;Ifi35;Ifih1;Ifit1;Ifit2;Ifit3;Ifitm3;Iigp1;Irf7;Irf9;Irgm1;Lcn2;Lgals9;Nlrc5;Oas2;Oasl1;Oasl2;Parp14;Parp9;Psmb8;Psmb9;Rsad2;Samhd1;Slfn8;Tap1;Tap2;Trim14;Trim25;Zbp1
GO:0045087	innate immune response	biological_process	36	1.45E-15	B2m;Bst2;C1qc;Ddx58;Dhx58;Dtx3l;Eif2ak2;Fcgr1;Hck;Ifi35;Ifih1;Ifit1;Ifit2;Ifit3;Ifitm3;Iigp1;Irf7;Irgm1;Irgm2;Lcn2;Nlrc5;Oas2;Oasl1;Oasl2;Parp14;Parp9;Rsad2;Samhd1;Trim12a;Trim12c;Trim14;Trim25;Trim30a;Trim30d;Trim34a;Zbp1
GO:0006952	defense response	biological_process	16	6.13E-11	Cxcl10;Cxcl12;Gm12185;Gm4951;Gm5431;Ifi47;Igtp;Iigp1;Irgm1;Irgm2;Stat1;Stat2;Tap1;Tapbp;Tgtp1;Tgtp2
GO:0045071	negative regulation of viral genome replication	biological_process	10	1.08E-09	Bst2;Eif2ak2;Ifih1;Ifitm3;Isg15;Oas1a;Oas2;Oasl1;Oasl2;Rsad2
GO:0020005	symbiont-containing vacuole membrane	cellular_component	6	1.24E-09	Gbp2;Gbp3;Gbp6;Gbp7;Gbp9;Iigp1
GO:0046596	regulation of viral entry into host cell	biological_process	7	2.31E-08	Trim12a;Trim12c;Trim14;Trim25;Trim30a;Trim30d;Trim34a
GO:0003924	GTPase activity	molecular_function	20	4.50E-08	Gbp2;Gbp3;Gbp4;Gbp5;Gbp6;Gbp7;Gbp9;Gm12185;Gm4951;Gm5431;Gng4;Ifi47;Igtp;Iigp1;Irgm1;Irgm2;Rasl11b;Rem2;Tgtp1;Tgtp2
GO:0042832	defense response to protozoan	biological_process	8	6.05E-08	Gbp2;Gbp3;Gbp4;Gbp6;Gbp7;Gbp9;Iigp1;Irgm2
GO:0044406	adhesion of symbiont to host	biological_process	5	2.33E-07	Gbp2;Gbp3;Gbp6;Gbp7;Gbp9
GO:0070106	interleukin-27-mediated signaling pathway	biological_process	4	3.10E-07	Oas2;Oasl1;Oasl2;Stat1
GO:0003725	double-stranded RNA binding	molecular_function	10	5.51E-07	Ddx58;Ddx60;Dhx58;Eif2ak2;Ifih1;Oas1a;Oas2;Oasl1;Oasl2;Zbp1
GO:0019885	antigen processing and presentation of endogenous peptide antigen via MHC class I	biological_process	4	2.11E-06	B2m;Tap1;Tap2;Tapbp
GO:0060335	positive regulation of interferon-gamma-mediated signaling pathway	biological_process	4	2.11E-06	Irgm1;Irgm2;Nlrc5;Parp9
GO:0042824	MHC class I peptide loading complex	cellular_component	5	2.60E-06	B2m;H2-Q4;Tap1;Tap2;Tapbp
GO:0060337	type I interferon signaling pathway	biological_process	5	5.21E-06	Ifitm3;Irf7;Oas2;Stat1;Stat2
GO:0060339	negative regulation of type I interferon-mediated signaling pathway	biological_process	5	7.12E-06	Isg15;Nlrc5;Samhd1;Stat2;Usp18
GO:0005833	hemoglobin complex	cellular_component	4	1.22E-05	Hba-a1;Hba-a2;Hbb-bs;Hbb-bt
GO:0031720	haptoglobin binding	molecular_function	4	1.22E-05	Hba-a1;Hba-a2;Hbb-bs;Hbb-bt
GO:0071346	cellular response to interferon-gamma	biological_process	9	1.58E-05	Gbp2;Gbp3;Gbp4;Gbp5;Gbp6;Gbp7;Gbp9;Irgm1;Stat1
GO:0010508	positive regulation of autophagy	biological_process	8	1.67E-05	Irgm2;Plekhf1;Trim12a;Trim12c;Trim14;Trim30a;Trim30d;Trim34a
GO:0001730	2'-5'-oligoadenylate synthetase activity	molecular_function	4	1.90E-05	Oas1a;Oas2;Oasl1;Oasl2
GO:0031838	haptoglobin-hemoglobin complex	cellular_component	4	1.90E-05	Hba-a1;Hba-a2;Hbb-bs;Hbb-bt
GO:0060700	regulation of ribonuclease activity	biological_process	4	1.90E-05	Oas1a;Oas2;Oasl1;Oasl2
GO:0000978	RNA polymerase II cis-regulatory region sequence-specific DNA binding	molecular_function	37	2.06E-05	Cebpd;Ciart;Dlx1;Dlx2;Dlx5;Ebf3;Fosl2;Foxd3;Hif3a;Hsf4;Ifi204;Ifi206;Ifi209;Ifi213;Irf7;Irf9;Irx2;Klf15;Klf2;Nlrc5;Nr1d1;Nr4a1;Per1;Pou4f1;Prdm16;Sall3;Scrt2;Sox9;Sp7;Sp8;Stat1;Stat2;Tbx21;Tcf7l2;Zfp941;Zfp965;Zic4
GO:1990837	sequence-specific double-stranded DNA binding	molecular_function	22	2.46E-05	Cebpd;Dlx1;Dlx2;Dlx5;Foxd3;Hsf4;Irf7;Irf9;Klf15;Klf2;Lhx9;Nr1d1;Nr4a1;Pou4f1;Scrt2;Shox2;Sox9;Sp8;Tbx21;Zfp276;Zfp965;Zic4
GO:0035455	response to interferon-alpha	biological_process	4	2.81E-05	Bst2;Eif2ak2;Ifitm3;Tgtp1
GO:0035456	response to interferon-beta	biological_process	4	2.81E-05	Bst2;Ifitm3;Stat1;Xaf1
GO:0035457	cellular response to interferon-alpha	biological_process	4	2.81E-05	Ifi204;Ifit1;Ifit2;Ifit3
GO:0042802	identical protein binding	molecular_function	51	3.88E-05	Adipor2;Ano2;Apaf1;B2m;Baiap2l2;Banp;Cebpd;Cldn11;Ddx58;Eif2ak2;Gbp2;Gbp3;Gbp5;Glra1;Gpr151;Gpx3;Hmgcs2;Hsf4;Ifi204;Ifi206;Ifi209;Ifi213;Ifi35;Ifih1;Ifit3;Ifit3b;Iigp1;Kcnj10;Kdr;Lcn2;Nab2;Nectin3;Nfkbia;Nr4a1;Samhd1;Sema4d;Slc2a1;Smim3;Stat1;Stat2;Steap3;Sun2;Tap2;Tek;Tgm2;Thbs4;Tnfsf10;Trim12c;Vwf;Xdh;Zbp1
GO:0032020	ISG15-protein conjugation	biological_process	3	3.89E-05	Isg15;Uba7;Ube2l6
GO:0032728	positive regulation of interferon-beta production	biological_process	6	4.34E-05	Ddx58;Dhx58;Ifih1;Irf7;Isg15;Oas2
GO:0001678	cellular glucose homeostasis	biological_process	5	7.17E-05	Cartpt;Gck;Klf15;Nr1d1;Tcf7l2
GO:0046533	negative regulation of photoreceptor cell differentiation	biological_process	3	7.69E-05	Dlx1;Dlx2;Sox9
GO:0000976	transcription cis-regulatory region binding	molecular_function	14	8.02E-05	Cebpd;Ciart;Dlx5;Fosl2;Foxd3;Irf7;Irf9;Klf15;Nr1d1;Per1;Prdm16;Sox9;Tbx21;Tcf7l2
GO:0005615	extracellular space	cellular_component	45	8.79E-05	Adcyap1;Alpl;B2m;C1qc;C4b;Car2;Cartpt;Cbln4;Ccl28;Ccn2;Ccn4;Cmtm3;Cxcl10;Cxcl12;Dlk1;Fzd4;Gpt2;Gpx3;H2-Q4;H2-T23;H2-T24;Hba-a1;Hba-a2;Hbb-bs;Hbb-bt;Ifi35;Lcn2;Lgals3bp;Lgr6;Lrg1;Mertk;Myoc;Pcsk9;Pdia6;Plat;Scara3;Sema4d;Serpina3f;Sfrp5;Tafa3;Thbs4;Tnfsf10;Vasn;Vwf;Xdh
GO:0032880	regulation of protein localization	biological_process	8	0.000109286	Adcyap1;Trim12a;Trim12c;Trim14;Trim25;Trim30a;Trim30d;Trim34a
GO:0042270	protection from natural killer cell mediated cytotoxicity	biological_process	3	0.000132983	H2-T23;Tap1;Tap2
GO:0043123	positive regulation of I-kappaB kinase/NF-kappaB signaling	biological_process	9	0.000176441	Tgm2;Tnfsf10;Trim12a;Trim12c;Trim14;Trim25;Trim30a;Trim30d;Trim34a
GO:0042605	peptide antigen binding	molecular_function	5	0.000187702	H2-Q4;H2-T23;H2-T24;Tap1;Tap2
GO:0004601	peroxidase activity	molecular_function	5	0.000216159	Gpx3;Hba-a1;Hba-a2;Hbb-bs;Hbb-bt
GO:0005829	cytosol	cellular_component	82	0.00024382	Apaf1;B2m;Baiap2l2;Cables1;Car2;Ccn2;Ccn4;Cdkn1a;Cmtm3;Ddit4;Ddx58;Ddx60;Dtx3l;Eif2ak2;Eps8l1;Fabp7;Fam83d;Fdps;Frmd7;Gbp2;Gbp3;Gck;Gstm4;Hck;Hif3a;Ifi204;Ifi206;Ifi209;Ifi213;Ifi35;Ifit1;Ifit2;Ifit3;Ifit3b;Igtp;Irf7;Irf9;Irgm2;Lcn2;Lgals9;Neurl1b;Nfkbia;Nlrc5;Nr4a1;Oas1a;Oas2;Oasl1;Oasl2;Parp14;Parp9;Pdia6;Per1;Pim3;Pla2g4e;Plekha1;Prdm16;Psmb8;Psmb9;Rnf213;Sik1;Slc2a1;Smox;Stat1;Stat2;Synpo2;Tb…
GO:0095500	acetylcholine receptor signaling pathway	biological_process	4	0.000248569	Chrna3;Ly6a;Ly6c1;Ly6e
GO:0030670	phagocytic vesicle membrane	cellular_component	4	0.00030323	B2m;H2-T23;Tap1;Tapbp
GO:0001649	osteoblast differentiation	biological_process	7	0.000305604	Ccn4;Dlk1;Dlx5;Myoc;Rspo2;Shox2;Sp7
GO:0019941	modification-dependent protein catabolic process	biological_process	3	0.000311688	Isg15;Uba7;Ube2l6
GO:0050830	defense response to Gram-positive bacterium	biological_process	9	0.000331839	B2m;Gbp2;Gbp3;Gbp4;Gbp6;Gbp7;Gbp9;H2-T23;Hck
GO:0000981	DNA-binding transcription factor activity, RNA polymerase II-specific	molecular_function	32	0.0003658	Cebpd;Dlx1;Dlx2;Dlx5;Ebf3;Fosl2;Foxd3;Hif3a;Hsf4;Irf7;Irf9;Irx2;Klf15;Klf2;Lhx9;Nr4a1;Pou4f1;Sall3;Scrt2;Shox2;Sox9;Sp100;Sp7;Sp8;Stat1;Stat2;Tbx21;Tcf7l2;Tshz1;Zfp46;Zfp941;Zic4
GO:0019825	oxygen binding	molecular_function	4	0.000365999	Hba-a1;Hba-a2;Hbb-bs;Hbb-bt
GO:0071222	cellular response to lipopolysaccharide	biological_process	10	0.000368084	B2m;Cd274;Cmpk2;Cxcl10;Gbp2;Gbp6;Irgm2;Nr1d1;Stat1;Zfp36
GO:0032727	positive regulation of interferon-alpha production	biological_process	4	0.000437537	Ddx58;Ifih1;Irf7;Stat1
GO:0043177	organic acid binding	molecular_function	3	0.000440033	Hba-a1;Hba-a2;Hbb-bt
GO:1900246	positive regulation of RIG-I signaling pathway	biological_process	3	0.000440033	Ddx60;Dhx58;Oasl1
GO:0044389	ubiquitin-like protein ligase binding	molecular_function	4	0.000518513	Dtx3l;Parp9;Stat1;Stat2
GO:0001916	positive regulation of T cell mediated cytotoxicity	biological_process	5	0.000577779	B2m;H2-Q4;H2-T23;H2-T24;Tap2
GO:0042612	MHC class I protein complex	cellular_component	3	0.000597935	B2m;H2-Q4;H2-T23
GO:0140289	protein mono-ADP-ribosylation	biological_process	3	0.000597935	Parp12;Parp14;Parp9
GO:0005525	GTP binding	molecular_function	15	0.000616561	Arl4d;Gbp2;Gbp3;Gbp4;Gbp5;Gbp6;Gbp7;Gbp9;Iigp1;Irgm1;Rasl11b;Rem2;Samhd1;Tgm2;Tgtp1
GO:0003727	single-stranded RNA binding	molecular_function	5	0.000791429	Ddx58;Ddx60;Dhx58;Dlx2;Ifih1
GO:0005515	protein binding	molecular_function	109	0.000816743	Adipor2;Alpl;Ano2;B2m;Banp;Cables1;Cbln4;Cd274;Cdc42ep1;Cdhr1;Cdkn1a;Cebpd;Chrna3;Ciart;Cldn11;Clk1;Cmtm3;Ddx58;Ddx60;Dlk1;Dlx1;Dlx2;Dlx5;Ebf3;Eif2ak2;Frmd7;Fzd4;Gbp4;Gbp5;Gck;Gpsm1;Hck;Hif3a;Ifi204;Ifih1;Ifit1;Ifit3;Iigp1;Irf7;Irf9;Isg15;Islr2;Kcna5;Kcnj10;Kdr;Klf15;Klf2;Ksr1;Lcn2;Ldb2;Lgals3bp;Lgals9;Lhx9;Ly6a;Mpz;Myo16;Myoc;Nectin3;Neurl1b;Nfkbia;Nr1d1;Nr4a1;Ntng1;Oas1a;Parp14;Per1;Pim3;Pou4f1…
GO:0034341	response to interferon-gamma	biological_process	4	0.000824848	Bst2;Ifitm3;Irgm2;Tgtp1
GO:0006357	regulation of transcription by RNA polymerase II	biological_process	39	0.000959152	Cebpd;Dlx1;Dlx2;Dlx5;Ebf3;Fosl2;Foxd3;Hif3a;Hsf4;Ifi204;Irf2bp2;Irf7;Irf9;Irx2;Klf15;Klf2;Ldb2;Lhx9;Nr4a1;Pou4f1;Prdm16;Sall3;Shox2;Sox9;Sp100;Sp7;Sp8;Stat1;Stat2;Tbx21;Tcf7l2;Tsc22d3;Tshz1;Zfp276;Zfp36;Zfp46;Zfp941;Zfp965;Zic4
GO:0060340	positive regulation of type I interferon-mediated signaling pathway	biological_process	3	0.001012236	Irf7;Nlrc5;Zbp1
GO:0003690	double-stranded DNA binding	molecular_function	9	0.001121196	Ddx58;Ddx60;Fosl2;Foxd3;Ifi204;Ifi206;Ifi209;Ifi213;Stat1
GO:0003677	DNA binding	molecular_function	44	0.001149883	Banp;Cebpd;Ddx58;Dhx58;Dlx1;Dlx2;Dlx5;Ebf3;Fosl2;Foxd3;Helz2;Hif3a;Hsf4;Ifih1;Irf7;Irf9;Irx2;Klf15;Klf2;Lhx9;Nr1d1;Nr4a1;Oasl1;Pou4f1;Prdm16;Sall3;Scrt2;Shox2;Sox9;Sp100;Sp7;Sp8;Stat1;Stat2;Tbx21;Tcf7l2;Tet3;Trim30a;Tshz1;Zbp1;Zfp276;Zfp36;Zfp46;Zic4
GO:0097449	astrocyte projection	cellular_component	3	0.001273198	Grm2;Kcnj10;Slc7a11
GO:0042771	intrinsic apoptotic signaling pathway in response to DNA damage by p53 class mediator	biological_process	4	0.001406829	Cdkn1a;Ddit4;Ifi204;Shisa5
GO:0071889	14-3-3 protein binding	molecular_function	4	0.001406829	Ddit4;Ksr1;Synpo2;Zfp36
GO:0030550	acetylcholine receptor inhibitor activity	molecular_function	3	0.001572856	Ly6a;Ly6c1;Ly6e
GO:0032897	negative regulation of viral transcription	biological_process	3	0.001572856	Ifitm3;Trim14;Zfp36
GO:1990404	protein ADP-ribosylase activity	molecular_function	3	0.001572856	Parp12;Parp14;Parp9
GO:0002230	positive regulation of defense response to virus by host	biological_process	4	0.001784536	Ddx58;Dtx3l;Parp9;Stat1
GO:0098691	dopaminergic synapse	cellular_component	3	0.001913165	Chrna3;Chrnb3;Slc18a2
GO:0045746	negative regulation of Notch signaling pathway	biological_process	4	0.001997447	Dlk1;Dlx1;Dlx2;Nfkbia
GO:0042608	T cell receptor binding	molecular_function	3	0.00229596	Eps8l1;H2-Q4;H2-T23
GO:0042391	regulation of membrane potential	biological_process	7	0.002437788	Chrna3;Chrnb3;Glra1;Kcna5;Kcnh3;Kcnh4;Kcnj10
GO:0002175	protein localization to paranode region of axon	biological_process	2	0.002442606	Mal;Ugt8a
GO:0021544	subpallium development	biological_process	2	0.002442606	Dlx1;Dlx2
GO:0031721	hemoglobin alpha binding	molecular_function	2	0.002442606	Hbb-bs;Hbb-bt
GO:0032606	type I interferon production	biological_process	2	0.002442606	Irf7;Irf9
GO:0090461	glutamate homeostasis	biological_process	2	0.002442606	Grm2;Slc7a11
GO:1990111	spermatoproteasome complex	cellular_component	2	0.002442606	Psmb8;Psmb9
GO:0006955	immune response	biological_process	11	0.002516114	B2m;Ccl28;Cd274;Cxcl10;Cxcl12;H2-Q4;H2-T23;H2-T24;Ifi44;Tgtp1;Tnfsf10
GO:0007275	multicellular organism development	biological_process	30	0.002634519	Apaf1;B2m;Banp;Dlx1;Dlx2;Dlx5;Ebf3;Foxd3;Fzd4;Gpsm1;Hif3a;Ifi204;Islr2;Kdr;Mab21l2;Mertk;Ntng1;Pou4f1;Ret;Rspo2;Sema4d;Sfrp5;Shisa3;Shox2;Sik1;Tek;Tet3;Tle3;Tshz1;Zfp36
GO:0004713	protein tyrosine kinase activity	molecular_function	7	0.002686533	Clk1;Eif2ak2;Hck;Kdr;Mertk;Ret;Tek
GO:0051092	positive regulation of NF-kappaB transcription factor activity	biological_process	8	0.002687344	Eif2ak2;Trim12a;Trim12c;Trim14;Trim25;Trim30a;Trim30d;Trim34a
GO:0000166	nucleotide binding	molecular_function	42	0.002741917	Abcc4;Apaf1;Arl4d;Atp10a;Clk1;Cmpk2;Ddx58;Dhx58;Eif2ak2;Gbp2;Gbp3;Gbp5;Gck;Hck;Helz2;Ifih1;Iigp1;Irgm1;Kcnj10;Kdr;Ksr1;Mertk;Myo16;Myo7b;Nlrc5;Oas2;Oasl2;Papss2;Pim3;Rasl11b;Rem2;Ret;Samhd1;Sik1;Slfn5;Slfn8;Tap1;Tap2;Tek;Tgm2;Tor3a;Ube2l6
GO:0042910	xenobiotic transmembrane transporter activity	molecular_function	3	0.003195754	Abcc4;Slc18a2;Slc2a1
GO:2000251	positive regulation of actin cytoskeleton reorganization	biological_process	3	0.003195754	Baiap2l2;Hck;Tek
GO:2000406	positive regulation of T cell migration	biological_process	3	0.003195754	Cxcl10;Cxcl12;Lgals9
GO:0010468	regulation of gene expression	biological_process	14	0.003373816	Dlk1;Irf7;Klf15;Nfkbia;Sox9;Tapbp;Tob2;Trim12a;Trim12c;Trim14;Trim30a;Trim30d;Trim34a;Tshz1
GO:0043549	regulation of kinase activity	biological_process	2	0.00362546	Ldb2;Nlrc5
GO:0060760	positive regulation of response to cytokine stimulus	biological_process	2	0.00362546	Ddx58;Ifih1
GO:0061042	vascular wound healing	biological_process	2	0.00362546	Adipor2;Kdr
GO:0075044	positive regulation by symbiont of host autophagy	biological_process	2	0.00362546	Irgm1;Irgm2
GO:0098700	neurotransmitter loading into synaptic vesicle	biological_process	2	0.00362546	Slc17a6;Slc18a2
GO:0043531	ADP binding	molecular_function	4	0.003653395	Apaf1;Gck;Tap1;Tap2
GO:0033130	acetylcholine receptor binding	molecular_function	3	0.003715846	Ly6a;Ly6c1;Ly6e
GO:0042288	MHC class I protein binding	molecular_function	3	0.003715846	H2-T23;Tap1;Tap2
GO:0045088	regulation of innate immune response	biological_process	3	0.003715846	Dhx58;Irf7;Samhd1
GO:0000122	negative regulation of transcription by RNA polymerase II	biological_process	25	0.003723382	Dlx1;Dlx2;Foxd3;Gbp4;Hsf4;Ifi27;Irf2bp2;Irx2;Klf2;Ldb2;Nr1d1;Parp9;Per1;Pou4f1;Prdm16;Scrt2;Sema4d;Shox2;Sik1;Sox9;Tbx21;Tcf7l2;Tsc22d3;Zfp36;Zfp46
GO:0005242	inward rectifier potassium channel activity	molecular_function	3	0.004903344	Kcnj10;Kcnj16;Kcnj4
GO:0035634	response to stilbenoid	biological_process	3	0.004903344	Hba-a1;Ifit3;Usp18
GO:0010818	T cell chemotaxis	biological_process	2	0.005022451	Cxcl10;Cxcl12
GO:0030492	hemoglobin binding	molecular_function	2	0.005022451	Hbb-bs;Hbb-bt
GO:1901098	positive regulation of autophagosome maturation	biological_process	2	0.005022451	Irgm1;Irgm2
GO:0005789	endoplasmic reticulum membrane	cellular_component	14	0.005048043	Ch25h;Gm12185;Gm4951;Gm5431;Gpsm1;Ifi47;Igtp;Iigp1;Irgm1;Irgm2;Rsad2;Tapbp;Tgtp1;Tgtp2
GO:0045893	positive regulation of transcription, DNA-templated	biological_process	19	0.005344499	Banp;Dlx5;Dtx3l;Ebf3;Fosl2;Fzd4;Irf7;Klf15;Klf2;Nfkbia;Nr1d1;Nr4a1;Parp9;Prdm16;Ret;Sox9;Stat1;Tbx21;Tcf7l2
GO:0003950	NAD+ ADP-ribosyltransferase activity	molecular_function	3	0.005573215	Parp12;Parp14;Parp9
GO:0042744	hydrogen peroxide catabolic process	biological_process	3	0.005573215	Gpx3;Hba-a1;Hbb-bt
GO:0035019	somatic stem cell population maintenance	biological_process	4	0.005598419	Ldb2;Prdm16;Sox9;Tcf7l2
GO:0001938	positive regulation of endothelial cell proliferation	biological_process	5	0.005780959	Cxcl12;Kdr;Lrg1;Nr4a1;Thbs4
GO:0001227	DNA-binding transcription repressor activity, RNA polymerase II-specific	molecular_function	12	0.005788738	Foxd3;Hsf4;Ifi204;Ifi206;Ifi209;Ifi213;Irx2;Nr1d1;Prdm16;Tbx21;Zfp46;Zfp965
GO:0005178	integrin binding	molecular_function	7	0.006134386	Ccn2;Ccn4;Cxcl12;Isg15;Kdr;Thbs4;Vwf
GO:0001936	regulation of endothelial cell proliferation	biological_process	2	0.006626513	Kdr;Tek
GO:0002474	antigen processing and presentation of peptide antigen via MHC class I	biological_process	2	0.006626513	B2m;H2-T23
GO:0015833	peptide transport	biological_process	2	0.006626513	Tap1;Tap2
GO:0034340	response to type I interferon	biological_process	2	0.006626513	Isg15;Stat1
GO:0043266	regulation of potassium ion transport	biological_process	2	0.006626513	Gck;Kcna5
GO:0061469	regulation of type B pancreatic cell proliferation	biological_process	2	0.006626513	Nr1d1;Nr4a1
GO:0070212	protein poly-ADP-ribosylation	biological_process	2	0.006626513	Parp14;Parp9
GO:0070431	nucleotide-binding oligomerization domain containing 2 signaling pathway	biological_process	2	0.006626513	Irgm2;Nfkbia
GO:1903979	negative regulation of microglial cell activation	biological_process	2	0.006626513	Nr1d1;Tafa3
GO:0006471	protein ADP-ribosylation	biological_process	3	0.00707064	Parp12;Parp14;Parp9
GO:0046597	negative regulation of viral entry into host cell	biological_process	3	0.00707064	Ifitm3;Ly6e;Trim25
GO:0030335	positive regulation of cell migration	biological_process	10	0.007300194	Cd274;Cxcl10;Cxcl12;Kdr;Lgr6;Myoc;Ret;Sema4d;Sun2;Synpo2
GO:0006885	regulation of pH	biological_process	3	0.007900095	Car12;Car2;Kcnj16
GO:0006355	regulation of transcription, DNA-templated	biological_process	27	0.00793437	Cebpd;Dlx1;Dlx2;Dlx5;Ebf3;Fosl2;Foxd3;Hif3a;Hsf4;Igsf1;Irf7;Irf9;Irx2;Lhx9;Nab2;Nr1d1;Nr4a1;Pou4f1;Scrt2;Shox2;Sox9;Stat1;Stat2;Tbx21;Tcf7l2;Tle3;Zfp46
GO:0042593	glucose homeostasis	biological_process	7	0.008003661	Adipor2;Ccn4;Gck;Nmb;Ppp1r3g;Slc18a2;Tcf7l2
GO:0014068	positive regulation of phosphatidylinositol 3-kinase signaling	biological_process	5	0.008078506	Kdr;Myoc;Sema4d;Sox9;Tek
GO:0045597	positive regulation of cell differentiation	biological_process	4	0.008135037	Ccn2;Dlx1;Dlx2;Hsf4
GO:0007399	nervous system development	biological_process	14	0.008262407	Adcyap1;Cables1;Chrna3;Frmd7;Gpsm1;Islr2;Ldb2;Mertk;Nav2;Ntng1;Pou4f1;Ret;Sema4d;Thbs4
GO:0001553	luteinization	biological_process	2	0.008430748	Fzd4;Plekha1
GO:0001939	female pronucleus	cellular_component	2	0.008430748	Slc2a1;Tet3
GO:0015670	carbon dioxide transport	biological_process	2	0.008430748	Car12;Car2
GO:0030853	negative regulation of granulocyte differentiation	biological_process	2	0.008430748	C1qc;Prdm16
GO:0043405	regulation of MAP kinase activity	biological_process	2	0.008430748	Ksr1;Trib1
GO:0062061	TAP complex binding	molecular_function	2	0.008430748	H2-Q4;Tapbp
GO:0097677	STAT family protein binding	molecular_function	2	0.008430748	Dtx3l;Parp9
GO:2000562	negative regulation of CD4-positive, alpha-beta T cell proliferation	biological_process	2	0.008430748	Cd274;Lgals9
GO:0009897	external side of plasma membrane	cellular_component	14	0.008758198	B2m;Cd274;Cxcl10;Cxcl12;Dlk1;Fcgr1;Glra1;H2-Q4;H2-T23;H2-T24;Kdr;Ly6a;Ly6c1;Vwf
GO:0019933	cAMP-mediated signaling	biological_process	3	0.008784501	Adcyap1;Ksr1;Sox9
GO:0051894	positive regulation of focal adhesion assembly	biological_process	3	0.008784501	Kdr;Myoc;Tek
GO:0006919	activation of cysteine-type endopeptidase activity involved in apoptotic process	biological_process	5	0.008967463	Acer2;Apaf1;Ret;Stat1;Xdh
GO:0003700	DNA-binding transcription factor activity	molecular_function	18	0.009281579	Cebpd;Ebf3;Fosl2;Foxd3;Hif3a;Hsf4;Irf7;Irf9;Klf15;Klf2;Nr1d1;Nr4a1;Pou4f1;Sox9;Stat1;Stat2;Tbx21;Tcf7l2
GO:0005184	neuropeptide hormone activity	molecular_function	3	0.009724596	Adcyap1;Cartpt;Nmb
GO:0009954	proximal/distal pattern formation	biological_process	3	0.009724596	Dlx1;Dlx2;Sp8
GO:0050729	positive regulation of inflammatory response	biological_process	5	0.010424071	Ccn4;Ifi35;Nfkbia;Tgm2;Zbp1
GO:0035095	behavioral response to nicotine	biological_process	2	0.010428427	Chrna3;Grm2
GO:0046850	regulation of bone remodeling	biological_process	2	0.010428427	Cartpt;Dlk1
GO:0061635	regulation of protein complex stability	biological_process	2	0.010428427	Irgm2;Tapbp
GO:0098992	neuronal dense core vesicle	cellular_component	2	0.010428427	Plat;Slc18a2
GO:1902533	positive regulation of intracellular signal transduction	biological_process	2	0.010428427	Tek;Vwf
GO:0002476	antigen processing and presentation of endogenous peptide antigen via MHC class Ib	biological_process	3	0.010721038	H2-Q4;H2-T23;H2-T24
GO:0002486	antigen processing and presentation of endogenous peptide antigen via MHC class I via ER pathway, TAP-independent	biological_process	3	0.010721038	H2-Q4;H2-T23;H2-T24
GO:0016126	sterol biosynthetic process	biological_process	3	0.010721038	Ch25h;Fdps;Hmgcs2
GO:0045672	positive regulation of osteoclast differentiation	biological_process	3	0.010721038	Car2;Dlk1;Pou4f1
GO:0004714	transmembrane receptor protein tyrosine kinase activity	molecular_function	4	0.01132763	Kdr;Mertk;Ret;Tek
GO:0042552	myelination	biological_process	4	0.01132763	Mal;Mpz;Nab2;Ugt8a
GO:0002009	morphogenesis of an epithelium	biological_process	3	0.011774412	Car2;Krt12;Sox9
GO:0034446	substrate adhesion-dependent cell spreading	biological_process	4	0.012049885	Fzd4;Mertk;Ntng1;Tek
GO:0003170	heart valve development	biological_process	2	0.012612981	Shox2;Sox9
GO:0005344	oxygen carrier activity	molecular_function	2	0.012612981	Hba-a1;Hbb-bt
GO:0005883	neurofilament	cellular_component	2	0.012612981	Cldn11;Nefh
GO:0015464	acetylcholine receptor activity	molecular_function	2	0.012612981	Chrna3;Chrnb3
GO:0021879	forebrain neuron differentiation	biological_process	2	0.012612981	Dlx1;Dlx2
GO:0051901	positive regulation of mitochondrial depolarization	biological_process	2	0.012612981	Kdr;Myoc
GO:2001214	positive regulation of vasculogenesis	biological_process	2	0.012612981	Asb4;Kdr
GO:0001666	response to hypoxia	biological_process	6	0.012907912	Ddit4;Fosl2;Hif3a;Kdr;Plat;Tek
GO:0046872	metal ion binding	molecular_function	65	0.012971752	Acer2;Adipor2;Alpl;Atp10a;Car12;Car2;Cdkn1a;Ch25h;Ddx58;Dhx58;Doc2g;Dtx3l;Ebf3;Fdps;Fgd2;Galnt15;Glra1;Helz2;Ifih1;Irf2bp2;Itgad;Klf15;Klf2;Ksr1;Lhx9;Myoc;Neurl1b;Nr1d1;Nr4a1;Oas2;Oasl2;Parp12;Phf11d;Pla2g4e;Plekhf1;Prdm16;Rnf213;Rsad2;S100a5;Sall3;Samhd1;Scrt2;Sik1;Slfn8;Sp7;Sp8;Steap3;Tap1;Tap2;Tet3;Tgm2;Tnfsf10;Trim12a;Trim14;Trim25;Trim30a;Trim34a;Tshz1;Vav3;Xaf1;Xdh;Zfp276;Zfp36;Zfp46;Zic4
GO:0008270	zinc ion binding	molecular_function	19	0.013615903	Car12;Car2;Ddx58;Dhx58;Glra1;Ifih1;Nr1d1;Nr4a1;S100a5;Samhd1;Slfn8;Tet3;Tnfsf10;Trim12a;Trim14;Trim30a;Trim34a;Vat1l;Zfp276
GO:0001958	endochondral ossification	biological_process	3	0.014053914	Alpl;Dlx5;Nab2
GO:0001968	fibronectin binding	molecular_function	3	0.014053914	Ccn2;Myoc;Thbs4
GO:0002218	activation of innate immune response	biological_process	3	0.014053914	Ifi204;Ifi209;Zbp1
GO:0045089	positive regulation of innate immune response	biological_process	3	0.014053914	Gbp5;Ifi35;Lgals9
GO:0031012	extracellular matrix	cellular_component	10	0.014209107	Alpl;Ccn2;Ccn4;Lgr6;Nav2;Scara3;Tgm2;Thbs4;Vasn;Vwf
GO:0005524	ATP binding	molecular_function	33	0.014452692	Abcc4;Apaf1;Atp10a;Clk1;Cmpk2;Ddx58;Dhx58;Eif2ak2;Gck;Hck;Helz2;Ifih1;Kcnj10;Kdr;Ksr1;Mertk;Myo16;Myo7b;Nlrc5;Oas2;Oasl2;Papss2;Pim3;Ret;Sik1;Slfn5;Slfn8;Tap1;Tap2;Tek;Tor3a;Trib1;Ube2l6
GO:0002237	response to molecule of bacterial origin	biological_process	2	0.014978	B2m;Tap2
GO:0030881	beta-2-microglobulin binding	molecular_function	2	0.014978	H2-Q4;H2-T23
GO:0030949	positive regulation of vascular endothelial growth factor receptor signaling pathway	biological_process	2	0.014978	Kdr;Tek
GO:0032330	regulation of chondrocyte differentiation	biological_process	2	0.014978	Ccn2;Shox2
GO:0042166	acetylcholine binding	molecular_function	2	0.014978	Chrna3;Chrnb3
GO:0042246	tissue regeneration	biological_process	2	0.014978	Cdkn1a;Lgr6
GO:0045236	CXCR chemokine receptor binding	molecular_function	2	0.014978	Cxcl10;Cxcl12
GO:0000209	protein polyubiquitination	biological_process	7	0.016120129	Trim12a;Trim12c;Trim14;Trim30a;Trim30d;Trim34a;Ube2l6
GO:0031640	killing of cells of other organism	biological_process	3	0.016566342	Ccl28;Cxcl10;Cxcl12
GO:0010629	negative regulation of gene expression	biological_process	10	0.016613126	Adipor2;Ccn2;Cdkn1a;Kdr;Lgals9;Parp14;Parp9;Pou4f1;Sox9;Xdh
GO:0090090	negative regulation of canonical Wnt signaling pathway	biological_process	6	0.017217109	Fzd4;Sfrp5;Shisa3;Sox9;Tcf7l2;Tle3
GO:0031680	G-protein beta/gamma-subunit complex	cellular_component	2	0.017517229	Gm5741;Gng4
GO:0060081	membrane hyperpolarization	biological_process	2	0.017517229	Kcna5;Kcnj10
GO:1990907	beta-catenin-TCF complex	cellular_component	2	0.017517229	Tcf7l2;Tle3
GO:0045944	positive regulation of transcription by RNA polymerase II	biological_process	28	0.017602323	Adcyap1;Cebpd;Ddx58;Dlx1;Dlx2;Dlx5;Ebf3;Fosl2;Foxd3;Helz2;Hif3a;Hsf4;Irf7;Klf15;Klf2;Ldb2;Nfkbia;Nlrc5;Nr1d1;Nr4a1;Per1;Pou4f1;Shox2;Sox9;Sp7;Stat1;Tcf7l2;Tet3
GO:0005249	voltage-gated potassium channel activity	molecular_function	4	0.018896962	Kcna5;Kcng2;Kcnh3;Kcnh4
GO:0002053	positive regulation of mesenchymal cell proliferation	biological_process	3	0.019313892	Kdr;Shox2;Sox9
GO:0045785	positive regulation of cell adhesion	biological_process	4	0.019891307	Cxcl12;Tek;Tgm2;Vav3
GO:0043565	sequence-specific DNA binding	molecular_function	14	0.020036273	Cebpd;Fosl2;Foxd3;Hsf4;Irx2;Nr1d1;Nr4a1;Pou4f1;Prdm16;Shox2;Sox9;Stat1;Tbx21;Tcf7l2
GO:0004298	threonine-type endopeptidase activity	molecular_function	2	0.020224568	Psmb8;Psmb9
GO:0035563	positive regulation of chromatin binding	biological_process	2	0.020224568	Dtx3l;Parp9
GO:0043267	negative regulation of potassium ion transport	biological_process	2	0.020224568	Adcyap1;Kcna5
GO:0071360	cellular response to exogenous dsRNA	biological_process	2	0.020224568	Ddx58;Ifih1
GO:0008203	cholesterol metabolic process	biological_process	5	0.021784203	Apoc1;Ch25h;Fdps;Hmgcs2;Pcsk9
GO:0045595	regulation of cell differentiation	biological_process	3	0.022297794	Cebpd;Sik1;Sox9
GO:0048468	cell development	biological_process	3	0.022297794	Hsf4;Irx2;Prdm16
GO:0061630	ubiquitin protein ligase activity	molecular_function	10	0.022307233	Asb4;Dtx3l;Neurl1b;Trim12a;Trim12c;Trim14;Trim25;Trim30a;Trim30d;Trim34a
GO:0045211	postsynaptic membrane	cellular_component	8	0.022599814	Cacng5;Chrm4;Chrna3;Chrnb3;Glra1;Kcnj4;Nectin3;Shisa8
GO:0001503	ossification	biological_process	5	0.022630927	Ccn2;Dlk1;Dlx5;Rsad2;Sox9
GO:0061051	positive regulation of cell growth involved in cardiac muscle cell development	biological_process	2	0.023094062	Ccn4;Fdps
GO:0005230	extracellular ligand-gated ion channel activity	molecular_function	3	0.023878517	Chrna3;Chrnb3;Glra1
GO:0009790	embryo development	biological_process	4	0.024187896	Dlk1;Dlx1;Dlx2;Dlx5
GO:0033674	positive regulation of kinase activity	biological_process	4	0.024187896	Kdr;Mertk;Ret;Tek
GO:0018108	peptidyl-tyrosine phosphorylation	biological_process	4	0.025342896	Clk1;Hck;Kdr;Tek
GO:0032922	circadian regulation of gene expression	biological_process	4	0.025342896	Cartpt;Ciart;Nr1d1;Per1
GO:0030177	positive regulation of Wnt signaling pathway	biological_process	3	0.025518392	Ccn4;Lgr6;Rspo2
GO:0055072	iron ion homeostasis	biological_process	3	0.025518392	B2m;Lcn2;Steap3
GO:0060325	face morphogenesis	biological_process	3	0.025518392	Dlx5;Plekha1;Tcf7l2
GO:0071345	cellular response to cytokine stimulus	biological_process	3	0.025518392	Nfkbia;Pou4f1;Stat1
GO:0005737	cytoplasm	cellular_component	126	0.025661778	Anln;Apaf1;Arl4d;Bst2;Cables1;Car2;Ccn4;Cdc42ep1;Cdkn1a;Chrm4;Clk1;Cmpk2;Cmtm3;Cxcl12;Ddit4;Ddx58;Ddx60;Dhx58;Dlk1;Dlx5;Dtx3l;Dusp5;Eif2ak2;Eps8l1;Ermn;Fabp7;Fam83d;Fdps;Fgd2;Gbp2;Gbp3;Gbp5;Gck;Gpsm1;Gstm4;Hck;Helz2;Hif3a;Ifi204;Ifi35;Ifi44;Ifih1;Ifit1;Ifit2;Ifit3;Ifit3b;Ifitm3;Iigp1;Irf2bp2;Irf7;Isg15;Kdr;Ksr1;Lgals9;Mab21l2;Mertk;Myo16;Myo7b;Myoc;Nefh;Neurl1b;Nfkbia;Nlrc5;Nr1d1;Nr4a1;Oas1a;Oas2…
GO:0005654	nucleoplasm	cellular_component	62	0.025958539	Anln;Ano2;Baiap2l2;Banp;Cables1;Cd274;Cdkn1a;Cebpd;Cmpk2;Dlx5;Dtx3l;Fdps;Fosl2;Frmd7;Gbp2;Gck;Helz2;Hif3a;Ifi204;Ifi206;Ifi209;Ifi213;Irf2bp2;Irf7;Klf15;Ldb2;Myo16;Nav2;Nr1d1;Nr4a1;Oas1a;Oas2;Oasl1;Oasl2;Parp9;Per1;Phf11b;Phf11d;Plekha1;Prdm16;Psmb8;Psmb9;Rsph4a;Samhd1;Smox;Sox9;Sp7;Stat1;Synpo2;Tcf7l2;Tet3;Tle3;Trim12a;Trim12c;Trim14;Trim25;Trim30a;Trim30d;Trim34a;Xaf1;Zfp46;Zfp965
GO:0004089	carbonate dehydratase activity	molecular_function	2	0.026119904	Car12;Car2
GO:0005160	transforming growth factor beta receptor binding	molecular_function	2	0.026119904	Lrg1;Rasl11b
GO:0005521	lamin binding	molecular_function	2	0.026119904	Ifi27;Sun2
GO:0005892	acetylcholine-gated channel complex	cellular_component	2	0.026119904	Chrna3;Chrnb3
GO:0007271	synaptic transmission, cholinergic	biological_process	2	0.026119904	Chrna3;Chrnb3
GO:0008299	isoprenoid biosynthetic process	biological_process	2	0.026119904	Fdps;Hmgcs2
GO:0022848	acetylcholine-gated cation-selective channel activity	molecular_function	2	0.026119904	Chrna3;Chrnb3
GO:0033554	cellular response to stress	biological_process	2	0.026119904	Grm2;Slc7a11
GO:0048715	negative regulation of oligodendrocyte differentiation	biological_process	2	0.026119904	Dlx1;Dlx2
GO:2000679	positive regulation of transcription regulatory region DNA binding	biological_process	2	0.026119904	Lgals9;Pou4f1
GO:0042803	protein homodimerization activity	molecular_function	18	0.026625487	B2m;Fzd4;Gbp2;Gbp3;Gbp5;Gstm4;Nectin3;S100a5;Stat1;Tap1;Tap2;Trim12a;Trim12c;Trim14;Trim30a;Trim30d;Trim34a;Xdh
GO:0019901	protein kinase binding	molecular_function	15	0.026629948	Cdkn1a;Fam83d;Irgm2;Kcna5;Ksr1;Nefh;Sik1;Tcf7l2;Trim12a;Trim12c;Trim14;Trim30a;Trim30d;Trim34a;Zfp36
GO:0001569	branching involved in blood vessel morphogenesis	biological_process	3	0.027217335	Cxcl12;Kdr;Tek
GO:0008009	chemokine activity	molecular_function	3	0.027217335	Ccl28;Cxcl10;Cxcl12
GO:0032733	positive regulation of interleukin-10 production	biological_process	3	0.027217335	Cd274;Isg15;Lgals9
GO:0043491	protein kinase B signaling	biological_process	3	0.027217335	Kdr;Mertk;Sox9
GO:0003724	RNA helicase activity	molecular_function	4	0.027751169	Ddx58;Dhx58;Helz2;Ifih1
GO:0045669	positive regulation of osteoblast differentiation	biological_process	4	0.027751169	Ccn4;Cebpd;Dlx5;Ifi204
GO:0051865	protein autoubiquitination	biological_process	4	0.027751169	Asb4;Dtx3l;Rnf213;Trim30a
GO:0032760	positive regulation of tumor necrosis factor production	biological_process	5	0.028158836	Ddx58;H2-T23;Ifih1;Lgals9;Oas2
GO:0009306	protein secretion	biological_process	3	0.028975215	Cbln4;Sncg;Steap3
GO:0030282	bone mineralization	biological_process	3	0.028975215	Dlk1;Rspo2;Tcf7l2
GO:2001034	positive regulation of double-strand break repair via nonhomologous end joining	biological_process	2	0.02929643	Dtx3l;Parp9
GO:0007268	chemical synaptic transmission	biological_process	7	0.029577269	Cartpt;Chrm4;Chrna3;Chrnb3;Glra1;Grm2;Sncg
GO:0071805	potassium ion transmembrane transport	biological_process	5	0.030175484	Kcna5;Kcng2;Kcnh3;Kcnh4;Kcnj10
GO:0043330	response to exogenous dsRNA	biological_process	3	0.030791857	Ddx58;Nfkbia;Stat1
GO:1990573	potassium ion import across plasma membrane	biological_process	3	0.030791857	Kcnj10;Kcnj16;Kcnj4
GO:0016323	basolateral plasma membrane	cellular_component	8	0.03124734	Abcc4;Car2;Kcnj10;Kcnj16;Kcnj4;Mpz;Slc2a1;Tek
GO:0031225	anchored component of membrane	cellular_component	6	0.032075653	Alpl;Bst2;Ly6a;Ly6c1;Ly6e;Ntng1
GO:0005978	glycogen biosynthetic process	biological_process	2	0.032618114	Gck;Nr1d1
GO:0016064	immunoglobulin mediated immune response	biological_process	2	0.032618114	C4b;Irf7
GO:0042157	lipoprotein metabolic process	biological_process	2	0.032618114	Apoc1;Pcsk9
GO:0045725	positive regulation of glycogen biosynthetic process	biological_process	2	0.032618114	Gck;Ppp1r3g
GO:0022627	cytosolic small ribosomal subunit	cellular_component	3	0.032667044	Hba-a1;Hba-a2;Isg15
GO:0048812	neuron projection morphogenesis	biological_process	4	0.032964626	Kdr;Myo16;Thbs4;Ugt8a
GO:0007169	transmembrane receptor protein tyrosine kinase signaling pathway	biological_process	5	0.0333671	Hck;Kdr;Mertk;Ret;Tek
GO:0050679	positive regulation of epithelial cell proliferation	biological_process	4	0.0343513	Dlx5;Kdr;Sox9;Tcf7l2
GO:0032496	response to lipopolysaccharide	biological_process	5	0.034475845	Eif2ak2;Lgals9;Nfkbia;Stat1;Trib1
GO:0034504	protein localization to nucleus	biological_process	3	0.034600517	Banp;Gbp2;Sox9
GO:0042149	cellular response to glucose starvation	biological_process	3	0.034600517	Gck;Sik1;Slc2a1
GO:0070888	E-box binding	molecular_function	3	0.034600517	Ciart;Nr1d1;Per1
GO:0030334	regulation of cell migration	biological_process	5	0.035607189	Cxcl12;Ddx58;Ldb2;Tek;Tmsb10
GO:0016779	nucleotidyltransferase activity	molecular_function	4	0.035771451	Oas2;Oasl1;Oasl2;Papss2
GO:0001953	negative regulation of cell-matrix adhesion	biological_process	2	0.036079568	Acer2;Myoc
GO:0005839	proteasome core complex	cellular_component	2	0.036079568	Psmb8;Psmb9
GO:0016836	hydro-lyase activity	molecular_function	2	0.036079568	Car12;Car2
GO:0031434	mitogen-activated protein kinase kinase binding	molecular_function	2	0.036079568	Ksr1;Trib1
GO:0042908	xenobiotic transport	biological_process	2	0.036079568	Slc18a2;Slc2a1
GO:0051090	regulation of DNA-binding transcription factor activity	biological_process	2	0.036079568	Hck;Pou4f1
GO:0005769	early endosome	cellular_component	8	0.036323729	Dtx3l;Fgd2;Kdr;Neurl1b;Pcsk9;Ret;Samd9l;Slc17a6
GO:0051898	negative regulation of protein kinase B signaling	biological_process	3	0.036591979	Plekha1;Sfrp5;Xdh
GO:0051897	positive regulation of protein kinase B signaling	biological_process	5	0.036761221	Cxcl12;Myoc;Ret;Tcf7l2;Tek
GO:0031072	heat shock protein binding	molecular_function	4	0.037225131	Apaf1;Nfkbia;Slc18a2;Zfp36
GO:0005085	guanyl-nucleotide exchange factor activity	molecular_function	7	0.037653363	Arhgef19;Chrm4;Eps8l1;Fgd2;Frmd7;Rasgrp3;Vav3
GO:0007346	regulation of mitotic cell cycle	biological_process	3	0.038641096	Cdkn1a;Pim3;Sik1
GO:0043124	negative regulation of I-kappaB kinase/NF-kappaB signaling	biological_process	3	0.038641096	Nr1d1;Per1;Stat1
GO:0043434	response to peptide hormone	biological_process	3	0.038641096	Serpina3f;Stat1;Stat2
GO:0048706	embryonic skeletal system development	biological_process	3	0.038641096	Dlk1;Dlx1;Dlx2
GO:0071560	cellular response to transforming growth factor beta stimulus	biological_process	3	0.038641096	Apaf1;Dlx1;Sox9
GO:0007229	integrin-mediated signaling pathway	biological_process	4	0.038712377	Ccn2;Isg15;Itgad;Vav3
GO:0048661	positive regulation of smooth muscle cell proliferation	biological_process	4	0.038712377	Abcc4;Ccn4;Stat1;Tgm2
GO:0043025	neuronal cell body	cellular_component	16	0.039609479	C4b;Chrm4;Chrna3;Ermn;Fabp7;Frmd7;Glra1;Kcnj4;Kdr;Nefh;Nr1d1;Ret;S100a5;Slc18a2;Sncg;Tbx21
GO:0002063	chondrocyte development	biological_process	2	0.039675537	Shox2;Sox9
GO:0006826	iron ion transport	biological_process	2	0.039675537	B2m;Steap3
GO:0010314	phosphatidylinositol-5-phosphate binding	molecular_function	2	0.039675537	Pla2g4e;Plekhf1
GO:0030111	regulation of Wnt signaling pathway	biological_process	2	0.039675537	Klf15;Sfrp5
GO:0030169	low-density lipoprotein particle binding	molecular_function	2	0.039675537	Pcsk9;Stab1
GO:0044344	cellular response to fibroblast growth factor stimulus	biological_process	2	0.039675537	Nr4a1;Zfp36
GO:0045721	negative regulation of gluconeogenesis	biological_process	2	0.039675537	Gck;Sik1
GO:0045722	positive regulation of gluconeogenesis	biological_process	2	0.039675537	Gpt2;Tcf7l2
GO:0048557	embryonic digestive tract morphogenesis	biological_process	2	0.039675537	Shox2;Tcf7l2
GO:0051393	alpha-actinin binding	molecular_function	2	0.039675537	Kcna5;Synpo2
GO:0055075	potassium ion homeostasis	biological_process	2	0.039675537	Kcna5;Kcnj10
GO:0005902	microvillus	cellular_component	4	0.040233212	Car2;Kcnj10;Myo7b;Tek
GO:0045444	fat cell differentiation	biological_process	4	0.040233212	Cebpd;Nr4a1;Psmb8;Tcf7l2
GO:0030594	neurotransmitter receptor activity	molecular_function	4	0.041787646	Chrm4;Chrna3;Chrnb3;Glra1
GO:0008201	heparin binding	molecular_function	6	0.04191936	Ccn2;Ccn4;Cxcl10;Nav2;Rspo2;Thbs4
GO:0031410	cytoplasmic vesicle	cellular_component	20	0.042418906	Baiap2l2;Cmtm3;Gbp2;Gbp3;Gbp4;Gbp5;Gbp6;Gbp7;Gbp9;Hck;Ifitm3;Irgm1;Kcnj4;Kdr;Lcn2;Myoc;Resp18;Slc17a6;Slc18a2;Trim14
GO:0000785	chromatin	cellular_component	10	0.042516247	Dlx5;Foxd3;Hif3a;Hsf4;Klf2;Nr1d1;Pou4f1;Stat1;Tcf7l2;Tgm2
GO:0042742	defense response to bacterium	biological_process	6	0.042997353	Fcgr1;Irgm2;Isg15;Lcn2;Oas2;Stab1
GO:0042127	regulation of cell population proliferation	biological_process	7	0.043134267	Cxcl10;Ksr1;Nfkbia;Slc7a11;Sox9;Stat1;Stat2
GO:0001502	cartilage condensation	biological_process	2	0.043400898	Ccn2;Sox9
GO:0002042	cell migration involved in sprouting angiogenesis	biological_process	2	0.043400898	Kdr;Nr4a1
GO:0032331	negative regulation of chondrocyte differentiation	biological_process	2	0.043400898	Ccn4;Sox9
GO:0042176	regulation of protein catabolic process	biological_process	2	0.043400898	Fam83d;Samd9l
GO:0009636	response to toxic substance	biological_process	3	0.045130508	Eif2ak2;Slc18a2;Slc7a11
GO:0005634	nucleus	cellular_component	109	0.046161455	Anln;Apaf1;Arl4d;Banp;Cables1;Cdkn1a;Cebpd;Ciart;Clk1;Cxcl12;Dlx1;Dlx2;Dlx5;Dtx3l;Dusp5;Ebf3;Eif2ak2;Fabp7;Fgd2;Fosl2;Foxd3;Gbp2;Gbp3;Gck;Hck;Helz2;Hif3a;Hsf4;Ifi204;Ifi206;Ifi209;Ifi213;Ifi27l2a;Ifi35;Ifih1;Ifitm3;Iigp1;Irf2bp2;Irf7;Irf9;Irx2;Isg15;Kdr;Klf15;Klf2;Ldb2;Lgals9;Lhx9;Mab21l2;Nab2;Nefh;Nfkbia;Nlrc5;Nr1d1;Nr4a1;Oas1a;Oasl1;Ogfr;Parp12;Parp14;Parp9;Per1;Phf11b;Phf11d;Plekha1;Plekhf1;Po…
GO:0007218	neuropeptide signaling pathway	biological_process	4	0.046652437	Adcyap1;Cartpt;Glra1;Nmb
GO:0002028	regulation of sodium ion transport	biological_process	2	0.047250653	Per1;Sik1
GO:0006164	purine nucleotide biosynthetic process	biological_process	2	0.047250653	Oas1a;Oasl2
GO:0008483	transaminase activity	molecular_function	2	0.047250653	Gpt2;Tgm2
GO:0010499	proteasomal ubiquitin-independent protein catabolic process	biological_process	2	0.047250653	Psmb8;Psmb9
GO:0045638	negative regulation of myeloid cell differentiation	biological_process	2	0.047250653	Nfkbia;Zfp36
GO:0051591	response to cAMP	biological_process	2	0.047250653	Per1;Stat1
GO:0051770	positive regulation of nitric-oxide synthase biosynthetic process	biological_process	2	0.047250653	Kdr;Stat1
GO:0060384	innervation	biological_process	2	0.047250653	Pou4f1;Ret
GO:0090026	positive regulation of monocyte chemotaxis	biological_process	2	0.047250653	Cxcl10;Cxcl12
GO:2000311	regulation of AMPA receptor activity	biological_process	2	0.047250653	Cacng5;Shisa8
GO:0097190	apoptotic signaling pathway	biological_process	3	0.047406216	Apaf1;Ifi27;Ifi27l2a
GO:0051289	protein homotetramerization	biological_process	3	0.049737409	B2m;Gbp5;Samhd1
GO:0016055	Wnt signaling pathway	biological_process	7	0.05015092	Ccn4;Fzd4;Lgr6;Rspo2;Sfrp5;Tcf7l2;Tle3
GO:0000977	RNA polymerase II transcription regulatory region sequence-specific DNA binding	molecular_function	11	0.050549916	Dlx1;Dlx2;Fosl2;Foxd3;Hif3a;Hsf4;Klf15;Lhx9;Nr1d1;Zfp46;Zic4
GO:0005520	insulin-like growth factor binding	molecular_function	2	0.051219933	Ccn2;Ccn4
GO:0031681	G-protein beta-subunit binding	molecular_function	2	0.051219933	Gm5741;Gng4
GO:0032006	regulation of TOR signaling	biological_process	2	0.051219933	Ddit4;Fam83d
GO:0032481	positive regulation of type I interferon production	biological_process	2	0.051219933	Dhx58;Irf7
GO:0043277	apoptotic cell clearance	biological_process	2	0.051219933	Mertk;Tgm2
GO:2001222	regulation of neuron migration	biological_process	2	0.051219933	Ntng1;Scrt2
GO:0031625	ubiquitin protein ligase binding	molecular_function	9	0.053982737	Asb4;Cdkn1a;Ddx58;Fzd4;Isg15;Nfkbia;Per1;Trib1;Ube2l6
GO:0042626	ATPase-coupled transmembrane transporter activity	molecular_function	3	0.054564138	Abcc4;Tap1;Tap2
GO:0001228	DNA-binding transcription activator activity, RNA polymerase II-specific	molecular_function	13	0.054684232	Cebpd;Dlx2;Dlx5;Ebf3;Fosl2;Hsf4;Klf15;Nr4a1;Pou4f1;Prdm16;Sox9;Sp7;Tcf7l2
GO:0001894	tissue homeostasis	biological_process	2	0.055303989	Ccn2;Sox9
GO:0014003	oligodendrocyte development	biological_process	2	0.055303989	Kcnj10;Tcf7l2
GO:0035567	non-canonical Wnt signaling pathway	biological_process	2	0.055303989	Fzd4;Sfrp5
GO:0060441	epithelial tube branching involved in lung morphogenesis	biological_process	2	0.055303989	Rspo2;Sox9
GO:0061178	regulation of insulin secretion involved in cellular response to glucose stimulus	biological_process	2	0.055303989	Nr1d1;Tcf7l2
GO:0006935	chemotaxis	biological_process	5	0.056834985	Ccl28;Cmtm3;Cxcl10;Cxcl12;Lgals9
GO:0045599	negative regulation of fat cell differentiation	biological_process	3	0.057058552	Ccn4;Dlk1;Tcf7l2
GO:0045668	negative regulation of osteoblast differentiation	biological_process	3	0.057058552	Dlk1;Sema4d;Sox9
GO:0065003	protein-containing complex assembly	biological_process	4	0.057284571	Slc2a1;Sox9;Tap2;Tapbp
GO:0005102	signaling receptor binding	molecular_function	11	0.057575244	Adcyap1;H2-Q4;H2-T23;H2-T24;Hck;Kcna5;Kcnj10;Lgals9;Plat;Rspo2;Sema4d
GO:0001964	startle response	biological_process	2	0.059498193	Fabp7;Glra1
GO:0044291	cell-cell contact zone	cellular_component	2	0.059498193	Baiap2l2;Nectin3
GO:1901223	negative regulation of NIK/NF-kappaB signaling	biological_process	2	0.059498193	Ifi35;Tspan6
GO:0071407	cellular response to organic cyclic compound	biological_process	3	0.059606212	Alpl;Nfkbia;Stat1
GO:0006813	potassium ion transport	biological_process	5	0.059906077	Kcna5;Kcnh3;Kcnj10;Kcnj16;Kcnj4
GO:0042493	response to drug	biological_process	5	0.059906077	Chrna3;Kdr;Lcn2;Stat1;Vav3
GO:0006749	glutathione metabolic process	biological_process	3	0.062206501	Gpx3;Gstm4;Slc7a11
GO:0050877	nervous system process	biological_process	3	0.062206501	Chrna3;Chrnb3;Glra1
GO:0030182	neuron differentiation	biological_process	6	0.062623092	Ddit4;Irx2;Lhx9;Pcsk9;Pou4f1;Ret
GO:0000186	activation of MAPKK activity	biological_process	2	0.063798035	Cartpt;Eif2ak2
GO:0032703	negative regulation of interleukin-2 production	biological_process	2	0.063798035	Tbx21;Zfp36
GO:0048814	regulation of dendrite morphogenesis	biological_process	2	0.063798035	Chrna3;Sema4d
GO:0072332	intrinsic apoptotic signaling pathway by p53 class mediator	biological_process	2	0.063798035	Pou4f1;Shisa5
GO:0005244	voltage-gated ion channel activity	molecular_function	5	0.064686747	Kcna5;Kcnh3;Kcnj10;Kcnj16;Kcnj4
GO:0010942	positive regulation of cell death	biological_process	3	0.06485878	Acer2;Ccn2;Cdkn1a
GO:0042475	odontogenesis of dentin-containing tooth	biological_process	3	0.06485878	Dlx1;Dlx2;Tcf7l2
GO:0034765	regulation of ion transmembrane transport	biological_process	5	0.067989498	Kcna5;Kcnh3;Kcnj10;Kcnj16;Kcnj4
GO:0007259	receptor signaling pathway via JAK-STAT	biological_process	2	0.068199117	Stat1;Stat2
GO:0008585	female gonad development	biological_process	2	0.068199117	Lhx9;Plekha1
GO:0030279	negative regulation of ossification	biological_process	2	0.068199117	Dlk1;Sox9
GO:0035924	cellular response to vascular endothelial growth factor stimulus	biological_process	2	0.068199117	Kdr;Nr4a1
GO:0045671	negative regulation of osteoclast differentiation	biological_process	2	0.068199117	Cartpt;Tob2
GO:0045780	positive regulation of bone resorption	biological_process	2	0.068199117	Car2;Dlk1
GO:0005576	extracellular region	cellular_component	35	0.068278996	Adcyap1;Apoc1;B2m;C1qc;C4b;Cartpt;Cbln4;Ccl28;Ccn2;Ccn4;Cxcl10;Cxcl12;Gpx3;Ifi35;Igsf1;Isg15;Itih3;Kdr;Lcn2;Lgals3bp;Lgals9;Myoc;Nmb;Pcsk9;Plat;Rspo2;Sfrp5;Tafa3;Tek;Tgm2;Thbs4;Tnfsf10;Vwa5b1;Vwf;Xdh
GO:0016525	negative regulation of angiogenesis	biological_process	4	0.069103084	Cxcl10;Stab1;Stat1;Tek
GO:0120162	positive regulation of cold-induced thermogenesis	biological_process	4	0.069103084	Adcyap1;Adipor2;Lcn2;Prdm16
GO:0046777	protein autophosphorylation	biological_process	6	0.071148732	Clk1;Eif2ak2;Hck;Kdr;Pim3;Tek
GO:0016567	protein ubiquitination	biological_process	9	0.071893395	Dtx3l;Isg15;Rnf213;Trim12a;Trim12c;Trim14;Trim30a;Trim30d;Trim34a
GO:0043552	positive regulation of phosphatidylinositol 3-kinase activity	biological_process	2	0.072697158	Tek;Vav3
GO:0045648	positive regulation of erythrocyte differentiation	biological_process	2	0.072697158	Isg15;Stat1
GO:0000045	autophagosome assembly	biological_process	3	0.073120891	Irgm1;Irgm2;Synpo2
GO:0000082	G1/S transition of mitotic cell cycle	biological_process	3	0.073120891	Cables1;Cdkn1a;Usp29
GO:0034097	response to cytokine	biological_process	3	0.073120891	Cd274;Serpina3f;Stat1
GO:0048839	inner ear development	biological_process	3	0.073120891	Cebpd;H2-T23;Ifi204
GO:0006915	apoptotic process	biological_process	14	0.073330614	Apaf1;Ddit4;Hif3a;Ifit2;Lcn2;Nr4a1;Pcsk9;Pim3;Plekhf1;Shisa5;Steap3;Tnfsf10;Xaf1;Zbp1
GO:0030326	embryonic limb morphogenesis	biological_process	3	0.075974377	Dlx5;Shox2;Sp8
GO:0003157	endocardium development	biological_process	1	0.077040006	Kdr
GO:0003413	chondrocyte differentiation involved in endochondral bone morphogenesis	biological_process	1	0.077040006	Sox9
GO:0004340	glucokinase activity	molecular_function	1	0.077040006	Gck
GO:0004396	hexokinase activity	molecular_function	1	0.077040006	Gck
GO:0004464	leukotriene-C4 synthase activity	molecular_function	1	0.077040006	Gstm4
GO:0005275	amine transmembrane transporter activity	molecular_function	1	0.077040006	Slc18a2
GO:0006204	IMP catabolic process	biological_process	1	0.077040006	Xdh
GO:0007171	activation of transmembrane receptor protein tyrosine kinase activity	biological_process	1	0.077040006	Chrna3
GO:0007253	cytoplasmic sequestering of NF-kappaB	biological_process	1	0.077040006	Nfkbia
GO:0008865	fructokinase activity	molecular_function	1	0.077040006	Gck
GO:0009597	detection of virus	biological_process	1	0.077040006	Ddx58
GO:0010693	negative regulation of alkaline phosphatase activity	biological_process	1	0.077040006	Sema4d
GO:0010742	macrophage derived foam cell differentiation	biological_process	1	0.077040006	Stat1
GO:0015143	urate transmembrane transporter activity	molecular_function	1	0.077040006	Abcc4
GO:0015252	proton channel activity	molecular_function	1	0.077040006	Otop2
GO:0015911	long-chain fatty acid import across plasma membrane	biological_process	1	0.077040006	Slc2a1
GO:0016614	oxidoreductase activity, acting on CH-OH group of donors	molecular_function	1	0.077040006	Chdh
GO:0019158	mannokinase activity	molecular_function	1	0.077040006	Gck
GO:0019346	transsulfuration	biological_process	1	0.077040006	Tst
GO:0021891	olfactory bulb interneuron development	biological_process	1	0.077040006	Sall3
GO:0030547	signaling receptor inhibitor activity	molecular_function	1	0.077040006	Pcsk9
GO:0030947	regulation of vascular endothelial growth factor receptor signaling pathway	biological_process	1	0.077040006	Fzd4
GO:0031849	olfactory receptor binding	molecular_function	1	0.077040006	Rtp4
GO:0032252	secretory granule localization	biological_process	1	0.077040006	Tcf7l2
GO:0032350	regulation of hormone metabolic process	biological_process	1	0.077040006	Tcf7l2
GO:0032687	negative regulation of interferon-alpha production	biological_process	1	0.077040006	Gbp4
GO:0032984	protein-containing complex disassembly	biological_process	1	0.077040006	Ddit4
GO:0033522	histone H2A ubiquitination	biological_process	1	0.077040006	Dtx3l
GO:0034103	regulation of tissue remodeling	biological_process	1	0.077040006	Thbs4
GO:0034634	glutathione transmembrane transporter activity	molecular_function	1	0.077040006	Abcc4
GO:0035754	B cell chemotaxis	biological_process	1	0.077040006	Ch25h
GO:0035860	glial cell-derived neurotrophic factor receptor signaling pathway	biological_process	1	0.077040006	Ret
GO:0036324	vascular endothelial growth factor receptor-2 signaling pathway	biological_process	1	0.077040006	Kdr
GO:0038031	non-canonical Wnt signaling pathway via JNK cascade	biological_process	1	0.077040006	Myoc
GO:0038085	vascular endothelial growth factor binding	molecular_function	1	0.077040006	Kdr
GO:0043570	maintenance of DNA repeat elements	biological_process	1	0.077040006	Tcf7l2
GO:0044070	regulation of anion transport	biological_process	1	0.077040006	Car2
GO:0045185	maintenance of protein location	biological_process	1	0.077040006	Lgals9
GO:0045601	regulation of endothelial cell differentiation	biological_process	1	0.077040006	Apold1
GO:0045682	regulation of epidermis development	biological_process	1	0.077040006	Nab2
GO:0046038	GMP catabolic process	biological_process	1	0.077040006	Xdh
GO:0046592	polyamine oxidase activity	molecular_function	1	0.077040006	Smox
GO:0046691	intracellular canaliculus	cellular_component	1	0.077040006	Kcna5
GO:0046903	secretion	biological_process	1	0.077040006	Car2
GO:0048014	Tie signaling pathway	biological_process	1	0.077040006	Tek
GO:0048525	negative regulation of viral process	biological_process	1	0.077040006	Oas1a
GO:0048597	post-embryonic camera-type eye morphogenesis	biological_process	1	0.077040006	Kdr
GO:0048755	branching morphogenesis of a nerve	biological_process	1	0.077040006	Dlx2
GO:0048936	peripheral nervous system neuron axonogenesis	biological_process	1	0.077040006	Nefh
GO:0051970	negative regulation of transmission of nerve impulse	biological_process	1	0.077040006	Glra1
GO:0060023	soft palate development	biological_process	1	0.077040006	Tshz1
GO:0060350	endochondral bone morphogenesis	biological_process	1	0.077040006	Sox9
GO:0060512	prostate gland morphogenesis	biological_process	1	0.077040006	Sox9
GO:0060729	intestinal epithelial structure maintenance	biological_process	1	0.077040006	Sox9
GO:0061304	retinal blood vessel morphogenesis	biological_process	1	0.077040006	Fzd4
GO:0061951	establishment of protein localization to plasma membrane	biological_process	1	0.077040006	Nectin3
GO:0070093	negative regulation of glucagon secretion	biological_process	1	0.077040006	Cartpt
GO:0070236	negative regulation of activation-induced cell death of T cells	biological_process	1	0.077040006	Tsc22d3
GO:0070445	regulation of oligodendrocyte progenitor proliferation	biological_process	1	0.077040006	Adcyap1
GO:0072676	lymphocyte migration	biological_process	1	0.077040006	Tbx21
GO:0090184	positive regulation of kidney development	biological_process	1	0.077040006	Sox9
GO:0097443	sorting endosome	cellular_component	1	0.077040006	Kdr
GO:0098591	external side of apical plasma membrane	cellular_component	1	0.077040006	Abcc4
GO:0098708	glucose import across plasma membrane	biological_process	1	0.077040006	Slc2a1
GO:0099029	anchored component of presynaptic active zone membrane	cellular_component	1	0.077040006	Ntng1
GO:0140206	dipeptide import across plasma membrane	biological_process	1	0.077040006	Slc7a11
GO:0140444	cytoskeleton-nuclear membrane anchor activity	molecular_function	1	0.077040006	Sun2
GO:1902513	regulation of organelle transport along microtubule	biological_process	1	0.077040006	Nefh
GO:1903527	positive regulation of membrane tubulation	biological_process	1	0.077040006	Atp10a
GO:1905598	negative regulation of low-density lipoprotein receptor activity	biological_process	1	0.077040006	Pcsk9
GO:1990182	exosomal secretion	biological_process	1	0.077040006	Steap3
GO:2000051	negative regulation of non-canonical Wnt signaling pathway	biological_process	1	0.077040006	Rnf213
GO:2000467	positive regulation of glycogen (starch) synthase activity	biological_process	1	0.077040006	Ppp1r3g
GO:2000646	positive regulation of receptor catabolic process	biological_process	1	0.077040006	Dtx3l
GO:0006820	anion transport	biological_process	2	0.077287981	Glra1;Slc17a6
GO:0014059	regulation of dopamine secretion	biological_process	2	0.077287981	Grm2;Sncg
GO:0017147	Wnt-protein binding	molecular_function	2	0.077287981	Fzd4;Sfrp5
GO:0043325	phosphatidylinositol-3,4-bisphosphate binding	molecular_function	2	0.077287981	Pla2g4e;Plekha1
GO:0044305	calyx of Held	cellular_component	2	0.077287981	Glra1;Tspoap1
GO:0048821	erythrocyte development	biological_process	2	0.077287981	Hba-a1;Hba-a2
GO:0071542	dopaminergic neuron differentiation	biological_process	2	0.077287981	Cxcl12;Rspo2
GO:0002244	hematopoietic progenitor cell differentiation	biological_process	4	0.079834692	Anln;Cebpd;Kdr;Samd9l
GO:0009791	post-embryonic development	biological_process	4	0.079834692	Dlk1;Plekha1;Slc18a2;Tcf7l2
GO:0061844	antimicrobial humoral immune response mediated by antimicrobial peptide	biological_process	4	0.079834692	B2m;Ccl28;Cxcl10;Cxcl12
GO:0010608	posttranscriptional regulation of gene expression	biological_process	2	0.081967522	Parp9;Per1
GO:0032281	AMPA glutamate receptor complex	cellular_component	2	0.081967522	Cacng5;Shisa8
GO:0043153	entrainment of circadian clock by photoperiod	biological_process	2	0.081967522	Per1;Sik1
GO:0045662	negative regulation of myoblast differentiation	biological_process	2	0.081967522	Cxcl10;Sox9
GO:0009986	cell surface	cellular_component	16	0.083206191	Bst2;Cd274;Fzd4;H2-Q4;H2-T23;Ifitm3;Islr2;Kcna5;Kdr;Ly6c1;Pcsk9;Plat;Rspo2;Slc7a11;Tek;Vasn
GO:0006694	steroid biosynthetic process	biological_process	3	0.08482305	Ch25h;Fdps;Hmgcs2
GO:0043209	myelin sheath	cellular_component	6	0.085127862	Car2;Cldn11;Ermn;Hba-a1;Mpz;Nefh
GO:0044877	protein-containing complex binding	molecular_function	15	0.085210738	Cdkn1a;Chrna3;Fzd4;Glra1;H2-Q4;Hba-a1;Hba-a2;Hbb-bs;Hbb-bt;Itgad;Nefh;Nfkbia;Tap1;Tap2;Zfp36
GO:0019899	enzyme binding	molecular_function	11	0.086593125	Asb4;Dtx3l;Gstm4;Ldb2;Lgals9;Nfkbia;Parp14;Parp9;Slc18a2;Stat1;Zfp36
GO:0006695	cholesterol biosynthetic process	biological_process	2	0.086731818	Fdps;Hmgcs2
GO:0016239	positive regulation of macroautophagy	biological_process	2	0.086731818	Gpsm1;Kdr
GO:0070371	ERK1 and ERK2 cascade	biological_process	2	0.086731818	Kdr;Sox9
GO:0031965	nuclear membrane	cellular_component	6	0.088426562	Cmtm3;Nr4a1;Phf11b;Phf11d;Smox;Sun2
GO:0032755	positive regulation of interleukin-6 production	biological_process	4	0.088979609	Adcyap1;Ddx58;Ifih1;Lgals9
GO:0030141	secretory granule	cellular_component	5	0.089720667	Cartpt;Ccl28;Gck;Plat;Resp18
GO:0031901	early endosome membrane	cellular_component	3	0.090954813	Cd274;Ifitm3;Pla2g4e
GO:0001934	positive regulation of protein phosphorylation	biological_process	7	0.091040942	Adipor2;Ccn2;Irgm2;Kdr;Sema4d;Sox9;Tek
GO:0005246	calcium channel regulator activity	molecular_function	2	0.091577012	Grm2;Rem2
GO:0030168	platelet activation	biological_process	2	0.091577012	Mertk;Vwf
GO:2000352	negative regulation of endothelial cell apoptotic process	biological_process	2	0.091577012	Kdr;Tek
GO:0008360	regulation of cell shape	biological_process	5	0.091677086	Cdc42ep1;Ermn;Hck;Kdr;Sema4d
GO:0001821	histamine secretion	biological_process	1	0.091722915	Adcyap1
GO:0002327	immature B cell differentiation	biological_process	1	0.091722915	Irf2bp2
GO:0002729	positive regulation of natural killer cell cytokine production	biological_process	1	0.091722915	H2-T23
GO:0002735	positive regulation of myeloid dendritic cell cytokine production	biological_process	1	0.091722915	Ddx58
GO:0004064	arylesterase activity	molecular_function	1	0.091722915	Car2
GO:0004859	phospholipase inhibitor activity	molecular_function	1	0.091722915	Apoc1
GO:0005021	vascular endothelial growth factor-activated receptor activity	molecular_function	1	0.091722915	Kdr
GO:0006003	fructose 2,6-bisphosphate metabolic process	biological_process	1	0.091722915	Gck
GO:0006682	galactosylceramide biosynthetic process	biological_process	1	0.091722915	Ugt8a
GO:0008366	axon ensheathment	biological_process	1	0.091722915	Cldn11
GO:0008635	activation of cysteine-type endopeptidase activity involved in apoptotic process by cytochrome c	biological_process	1	0.091722915	Apaf1
GO:0010659	cardiac muscle cell apoptotic process	biological_process	1	0.091722915	Apaf1
GO:0010830	regulation of myotube differentiation	biological_process	1	0.091722915	Sik1
GO:0015431	ABC-type glutathione S-conjugate transporter activity	molecular_function	1	0.091722915	Abcc4
GO:0016934	extracellularly glycine-gated chloride channel activity	molecular_function	1	0.091722915	Glra1
GO:0017040	N-acylsphingosine amidohydrolase activity	molecular_function	1	0.091722915	Acer2
GO:0021559	trigeminal nerve development	biological_process	1	0.091722915	Pou4f1
GO:0031466	Cul5-RING ubiquitin ligase complex	cellular_component	1	0.091722915	Asb4
GO:0031665	negative regulation of lipopolysaccharide-mediated signaling pathway	biological_process	1	0.091722915	Trib1
GO:0032027	myosin light chain binding	molecular_function	1	0.091722915	Myoc
GO:0032649	regulation of interferon-gamma production	biological_process	1	0.091722915	Isg15
GO:0032792	negative regulation of CREB transcription factor activity	biological_process	1	0.091722915	Sik1
GO:0032811	negative regulation of epinephrine secretion	biological_process	1	0.091722915	Gck
GO:0032815	negative regulation of natural killer cell activation	biological_process	1	0.091722915	Lgals9
GO:0033093	Weibel-Palade body	cellular_component	1	0.091722915	Vwf
GO:0033300	dehydroascorbic acid transmembrane transporter activity	molecular_function	1	0.091722915	Slc2a1
GO:0034157	positive regulation of toll-like receptor 7 signaling pathway	biological_process	1	0.091722915	Rsad2
GO:0036003	positive regulation of transcription from RNA polymerase II promoter in response to stress	biological_process	1	0.091722915	Klf2
GO:0038033	positive regulation of endothelial cell chemotaxis by VEGF-activated vascular endothelial growth factor receptor signaling pathway	biological_process	1	0.091722915	Kdr
GO:0043035	chromatin insulator sequence binding	molecular_function	1	0.091722915	Zfp276
GO:0043237	laminin-1 binding	molecular_function	1	0.091722915	Thbs4
GO:0043367	CD4-positive, alpha-beta T cell differentiation	biological_process	1	0.091722915	Rsad2
GO:0043546	molybdopterin cofactor binding	molecular_function	1	0.091722915	Xdh
GO:0045345	positive regulation of MHC class I biosynthetic process	biological_process	1	0.091722915	Nlrc5
GO:0045650	negative regulation of macrophage differentiation	biological_process	1	0.091722915	C1qc
GO:0046514	ceramide catabolic process	biological_process	1	0.091722915	Acer2
GO:0048237	rough endoplasmic reticulum lumen	cellular_component	1	0.091722915	Resp18
GO:0048386	positive regulation of retinoic acid receptor signaling pathway	biological_process	1	0.091722915	Klf2
GO:0050779	RNA destabilization	biological_process	1	0.091722915	Zfp36
GO:0051434	BH3 domain binding	molecular_function	1	0.091722915	Irgm2
GO:0052548	regulation of endopeptidase activity	biological_process	1	0.091722915	Psmb8
GO:0060008	Sertoli cell differentiation	biological_process	1	0.091722915	Sox9
GO:0060012	synaptic transmission, glycinergic	biological_process	1	0.091722915	Glra1
GO:0060333	interferon-gamma-mediated signaling pathway	biological_process	1	0.091722915	Stat1
GO:0060336	negative regulation of interferon-gamma-mediated signaling pathway	biological_process	1	0.091722915	Parp14
GO:0060372	regulation of atrial cardiac muscle cell membrane repolarization	biological_process	1	0.091722915	Kcna5
GO:0060415	muscle tissue morphogenesis	biological_process	1	0.091722915	Shox2
GO:0060662	salivary gland cavitation	biological_process	1	0.091722915	Tgm2
GO:0060931	sinoatrial node cell development	biological_process	1	0.091722915	Shox2
GO:0061684	chaperone-mediated autophagy	biological_process	1	0.091722915	Synpo2
GO:0070837	dehydroascorbic acid transport	biological_process	1	0.091722915	Slc2a1
GO:0071316	cellular response to nicotine	biological_process	1	0.091722915	B2m
GO:0071499	cellular response to laminar fluid shear stress	biological_process	1	0.091722915	Klf2
GO:0071651	positive regulation of chemokine (C-C motif) ligand 5 production	biological_process	1	0.091722915	Adcyap1
GO:0071702	organic substance transport	biological_process	1	0.091722915	Slc7a11
GO:0071716	leukotriene transport	biological_process	1	0.091722915	Abcc4
GO:0090521	glomerular visceral epithelial cell migration	biological_process	1	0.091722915	Anln
GO:0097065	anterior head development	biological_process	1	0.091722915	Sox9
GO:0099626	voltage-gated calcium channel activity involved in regulation of presynaptic cytosolic calcium levels	molecular_function	1	0.091722915	Tspoap1
GO:0102121	ceramidase activity	molecular_function	1	0.091722915	Acer2
GO:0140311	protein sequestering activity	molecular_function	1	0.091722915	Cdkn1a
GO:0140345	phosphatidylcholine flippase activity	molecular_function	1	0.091722915	Atp10a
GO:0150011	regulation of neuron projection arborization	biological_process	1	0.091722915	Ntng1
GO:1900226	negative regulation of NLRP3 inflammasome complex assembly	biological_process	1	0.091722915	Trim30a
GO:1901142	insulin metabolic process	biological_process	1	0.091722915	Tcf7l2
GO:1902949	positive regulation of tau-protein kinase activity	biological_process	1	0.091722915	Nab2
GO:1905098	negative regulation of guanyl-nucleotide exchange factor activity	biological_process	1	0.091722915	Gpsm1
GO:1990531	phospholipid-translocating ATPase complex	cellular_component	1	0.091722915	Atp10a
GO:1990712	HFE-transferrin receptor complex	cellular_component	1	0.091722915	B2m
GO:2000323	negative regulation of glucocorticoid receptor signaling pathway	biological_process	1	0.091722915	Per1
GO:2000757	negative regulation of peptidyl-lysine acetylation	biological_process	1	0.091722915	Klf15
GO:2001137	positive regulation of endocytic recycling	biological_process	1	0.091722915	Pla2g4e
GO:0004888	transmembrane signaling receptor activity	molecular_function	6	0.091794407	Chrna3;Chrnb3;Fcgr1;Fzd4;Glra1;Sema4d
GO:0034220	ion transmembrane transport	biological_process	3	0.094088169	Chrna3;Chrnb3;Glra1
GO:0001937	negative regulation of endothelial cell proliferation	biological_process	2	0.096499345	Stat1;Xdh
GO:0004860	protein kinase inhibitor activity	molecular_function	2	0.096499345	Cdkn1a;Trib1
GO:0005164	tumor necrosis factor receptor binding	molecular_function	2	0.096499345	Stat1;Tnfsf10
GO:0005834	heterotrimeric G-protein complex	cellular_component	2	0.096499345	Gm5741;Gng4
GO:0031663	lipopolysaccharide-mediated signaling pathway	biological_process	2	0.096499345	Nfkbia;Stat1
GO:0034260	negative regulation of GTPase activity	biological_process	2	0.096499345	Adcyap1;Gpsm1
GO:0051497	negative regulation of stress fiber assembly	biological_process	2	0.096499345	Frmd7;Myoc
GO:0051968	positive regulation of synaptic transmission, glutamatergic	biological_process	2	0.096499345	Adcyap1;Cacng5
GO:0071310	cellular response to organic substance	biological_process	2	0.096499345	Nr4a1;Tbx21
GO:0005791	rough endoplasmic reticulum	cellular_component	3	0.097265455	Mpz;Pcsk9;Slc7a11
GO:0030512	negative regulation of transforming growth factor beta receptor signaling pathway	biological_process	3	0.097265455	Prdm16;Rasl11b;Vasn
GO:0043621	protein self-association	molecular_function	3	0.097265455	Pcsk9;Rsad2;Slc2a1
GO:0048471	perinuclear region of cytoplasm	cellular_component	15	0.099595511	Ccn2;Cdkn1a;Eif2ak2;Gbp2;Gbp3;Gbp5;Kcna5;Myo16;Oas2;Pcsk9;Rasgrp3;Sncg;Stat1;Tek;Tgm2
GO:0022008	neurogenesis	biological_process	3	0.100485868	Fabp7;Pcsk9;Prdm16
GO:0002040	sprouting angiogenesis	biological_process	2	0.101495157	Rnf213;Tek
GO:0005504	fatty acid binding	molecular_function	2	0.101495157	Apoc1;Fabp7
GO:0006730	one-carbon metabolic process	biological_process	2	0.101495157	Car12;Car2
GO:0031226	intrinsic component of plasma membrane	cellular_component	2	0.101495157	Adipor2;Tgm2
GO:0071773	cellular response to BMP stimulus	biological_process	2	0.101495157	Dlx1;Dlx5
GO:2000379	positive regulation of reactive oxygen species metabolic process	biological_process	2	0.101495157	Cdkn1a;Xdh
GO:0019903	protein phosphatase binding	molecular_function	4	0.103592514	Gck;Hsf4;Myo16;Ppp1r3g
GO:0005886	plasma membrane	cellular_component	77	0.104158628	Abcc4;Adipor2;Alpl;Ano2;Arl4d;Atp10a;B2m;Baiap2l2;Bst2;Cacng5;Car12;Car2;Cd274;Cdc42ep1;Cdhr1;Chrm4;Chrna3;Chrnb3;Cldn11;Cxcl12;Ddx58;Dlk1;Eps8l1;Fcgr1;Fgd2;Frmd7;Fzd4;Gbp3;Glra1;Gng4;Gpr151;Gpsm1;Grm2;H2-Q4;H2-T23;Hck;Hif3a;Ifitm3;Irgm1;Islr2;Kcna5;Kcnj10;Kcnj16;Kcnj4;Kdr;Ksr1;Ldb2;Lgr6;Ly6a;Ly6c1;Ly6e;Mal;Mpz;Nectin3;Nfkbia;Ntng1;Otop2;Parp14;Pcsk9;Pdia6;Pik3ip1;Pla2g4e;Plekha1;Rem2;Ret;Samhd1;…
GO:0001848	complement binding	molecular_function	1	0.106172993	C4b
GO:0001940	male pronucleus	cellular_component	1	0.106172993	Tet3
GO:0003209	cardiac atrium morphogenesis	biological_process	1	0.106172993	Shox2
GO:0004985	G protein-coupled opioid receptor activity	molecular_function	1	0.106172993	Ogfr
GO:0005826	actomyosin contractile ring	cellular_component	1	0.106172993	Anln
GO:0006196	AMP catabolic process	biological_process	1	0.106172993	Xdh
GO:0006221	pyrimidine nucleotide biosynthetic process	biological_process	1	0.106172993	Cmpk2
GO:0009247	glycolipid biosynthetic process	biological_process	1	0.106172993	Ugt8a
GO:0010837	regulation of keratinocyte proliferation	biological_process	1	0.106172993	Zfp36
GO:0010989	negative regulation of low-density lipoprotein particle clearance	biological_process	1	0.106172993	Pcsk9
GO:0014042	positive regulation of neuron maturation	biological_process	1	0.106172993	Ret
GO:0015677	copper ion import	biological_process	1	0.106172993	Steap3
GO:0016462	pyrophosphatase activity	molecular_function	1	0.106172993	Alpl
GO:0016907	G protein-coupled acetylcholine receptor activity	molecular_function	1	0.106172993	Chrm4
GO:0016936	galactoside binding	molecular_function	1	0.106172993	Lgals9
GO:0019865	immunoglobulin binding	molecular_function	1	0.106172993	Vwf
GO:0021889	olfactory bulb interneuron differentiation	biological_process	1	0.106172993	Dlx5
GO:0022029	telencephalon cell migration	biological_process	1	0.106172993	Cxcl12
GO:0030151	molybdenum ion binding	molecular_function	1	0.106172993	Xdh
GO:0030274	LIM domain binding	molecular_function	1	0.106172993	Ldb2
GO:0030850	prostate gland development	biological_process	1	0.106172993	Sox9
GO:0030858	positive regulation of epithelial cell differentiation	biological_process	1	0.106172993	Sox9
GO:0030913	paranodal junction assembly	biological_process	1	0.106172993	Ugt8a
GO:0030916	otic vesicle formation	biological_process	1	0.106172993	Sox9
GO:0031730	CCR5 chemokine receptor binding	molecular_function	1	0.106172993	Stat1
GO:0032741	positive regulation of interleukin-18 production	biological_process	1	0.106172993	Gbp5
GO:0032808	lacrimal gland development	biological_process	1	0.106172993	Sox9
GO:0032813	tumor necrosis factor receptor superfamily binding	molecular_function	1	0.106172993	Tnfsf10
GO:0032819	positive regulation of natural killer cell proliferation	biological_process	1	0.106172993	H2-T23
GO:0033211	adiponectin-activated signaling pathway	biological_process	1	0.106172993	Adipor2
GO:0033629	negative regulation of cell adhesion mediated by integrin	biological_process	1	0.106172993	Acer2
GO:0034165	positive regulation of toll-like receptor 9 signaling pathway	biological_process	1	0.106172993	Rsad2
GO:0034711	inhibin binding	molecular_function	1	0.106172993	Igsf1
GO:0039536	negative regulation of RIG-I signaling pathway	biological_process	1	0.106172993	Dhx58
GO:0042590	antigen processing and presentation of exogenous peptide antigen via MHC class I	biological_process	1	0.106172993	Fcgr1
GO:0042634	regulation of hair cycle	biological_process	1	0.106172993	Per1
GO:0043426	MRF binding	molecular_function	1	0.106172993	Tsc22d3
GO:0044320	cellular response to leptin stimulus	biological_process	1	0.106172993	Gck
GO:0045110	intermediate filament bundle assembly	biological_process	1	0.106172993	Nefh
GO:0045162	clustering of voltage-gated sodium channels	biological_process	1	0.106172993	Myoc
GO:0045180	basal cortex	cellular_component	1	0.106172993	Gck
GO:0046055	dGMP catabolic process	biological_process	1	0.106172993	Xdh
GO:0046322	negative regulation of fatty acid oxidation	biological_process	1	0.106172993	Sox9
GO:0048642	negative regulation of skeletal muscle tissue development	biological_process	1	0.106172993	Tsc22d3
GO:0048842	positive regulation of axon extension involved in axon guidance	biological_process	1	0.106172993	Cxcl12
GO:0050861	positive regulation of B cell receptor signaling pathway	biological_process	1	0.106172993	Cmtm3
GO:0051005	negative regulation of lipoprotein lipase activity	biological_process	1	0.106172993	Apoc1
GO:0051610	serotonin uptake	biological_process	1	0.106172993	Slc18a2
GO:0051971	positive regulation of transmission of nerve impulse	biological_process	1	0.106172993	Cartpt
GO:0055056	D-glucose transmembrane transporter activity	molecular_function	1	0.106172993	Slc2a1
GO:0060028	convergent extension involved in axis elongation	biological_process	1	0.106172993	Sfrp5
GO:0060509	type I pneumocyte differentiation	biological_process	1	0.106172993	Klf2
GO:0061448	connective tissue development	biological_process	1	0.106172993	Ccn2
GO:0070168	negative regulation of biomineral tissue development	biological_process	1	0.106172993	Sox9
GO:0070292	N-acylphosphatidylethanolamine metabolic process	biological_process	1	0.106172993	Pla2g4e
GO:0071281	cellular response to iron ion	biological_process	1	0.106172993	B2m
GO:0071314	cellular response to cocaine	biological_process	1	0.106172993	Tgm2
GO:0071599	otic vesicle development	biological_process	1	0.106172993	Sox9
GO:0072112	glomerular visceral epithelial cell differentiation	biological_process	1	0.106172993	Klf15
GO:0072189	ureter development	biological_process	1	0.106172993	Sox9
GO:0086014	atrial cardiac muscle cell action potential	biological_process	1	0.106172993	Kcna5
GO:0090140	regulation of mitochondrial fission	biological_process	1	0.106172993	Stat2
GO:0098883	synapse pruning	biological_process	1	0.106172993	C1qc
GO:0098943	neurotransmitter receptor transport, postsynaptic endosome to lysosome	biological_process	1	0.106172993	Cacng5
GO:0150012	positive regulation of neuron projection arborization	biological_process	1	0.106172993	Fzd4
GO:0150079	negative regulation of neuroinflammatory response	biological_process	1	0.106172993	Nr1d1
GO:1900122	positive regulation of receptor binding	biological_process	1	0.106172993	B2m
GO:1900426	positive regulation of defense response to bacterium	biological_process	1	0.106172993	Lgals9
GO:1902036	regulation of hematopoietic stem cell differentiation	biological_process	1	0.106172993	Eif2ak2
GO:1903980	positive regulation of microglial cell activation	biological_process	1	0.106172993	Tafa3
GO:1905563	negative regulation of vascular endothelial cell proliferation	biological_process	1	0.106172993	Dlk1
GO:2000675	negative regulation of type B pancreatic cell apoptotic process	biological_process	1	0.106172993	Tcf7l2
GO:0008134	transcription factor binding	molecular_function	9	0.106327359	Ifi204;Ifi206;Ifi209;Ifi213;Nab2;Nr4a1;Per1;Tcf7l2;Trib1
GO:0005637	nuclear inner membrane	cellular_component	2	0.106560887	Ifi27;Sun2
GO:0014065	phosphatidylinositol 3-kinase signaling	biological_process	2	0.106560887	Myo16;Plekha1
GO:0050853	B cell receptor signaling pathway	biological_process	2	0.106560887	Plekha1;Vav3
GO:0072593	reactive oxygen species metabolic process	biological_process	2	0.106560887	Ccn2;Ddit4
GO:1900182	positive regulation of protein localization to nucleus	biological_process	2	0.106560887	Dtx3l;Parp9
GO:0001570	vasculogenesis	biological_process	3	0.107052836	Fzd4;Kdr;Tek
GO:0032587	ruffle membrane	cellular_component	3	0.107052836	Ddx58;Eps8l1;Plekha1
GO:0008202	steroid metabolic process	biological_process	4	0.108693331	Ch25h;Fdps;Hmgcs2;Pcsk9
GO:0007219	Notch signaling pathway	biological_process	4	0.11128548	Dtx3l;Kcna5;Neurl1b;Sox9
GO:0001222	transcription corepressor binding	molecular_function	2	0.111693063	Nr1d1;Per1
GO:0019882	antigen processing and presentation	biological_process	2	0.111693063	Psmb8;Psmb9
GO:0032689	negative regulation of interferon-gamma production	biological_process	2	0.111693063	Cd274;Lgals9
GO:0035115	embryonic forelimb morphogenesis	biological_process	2	0.111693063	Rspo2;Shox2
GO:0009267	cellular response to starvation	biological_process	3	0.113782529	Cartpt;Pcsk9;Tcf7l2
GO:0060070	canonical Wnt signaling pathway	biological_process	3	0.113782529	Fzd4;Sfrp5;Tcf7l2
GO:0043627	response to estrogen	biological_process	2	0.116888309	Tek;Trim25
GO:0044853	plasma membrane raft	cellular_component	2	0.116888309	Chrna3;Mal
GO:0048008	platelet-derived growth factor receptor signaling pathway	biological_process	2	0.116888309	Plat;Plekha1
GO:0070273	phosphatidylinositol-4-phosphate binding	molecular_function	2	0.116888309	Pla2g4e;Plekhf1
GO:0043065	positive regulation of apoptotic process	biological_process	9	0.119085411	Eif2ak2;Ifit2;Nr4a1;Pou4f1;Steap3;Tcf7l2;Tgm2;Tnfsf10;Zbp1
GO:0051091	positive regulation of DNA-binding transcription factor activity	biological_process	4	0.119225048	Ddx58;Fzd4;Trim14;Trim25
GO:0001525	angiogenesis	biological_process	7	0.120377725	Apold1;Ccn2;Hif3a;Kdr;Rnf213;Tek;Vav3
GO:0002726	positive regulation of T cell cytokine production	biological_process	1	0.120393918	B2m
GO:0003179	heart valve morphogenesis	biological_process	1	0.120393918	Sox9
GO:0003223	ventricular compact myocardium morphogenesis	biological_process	1	0.120393918	Pou4f1
GO:0007197	adenylate cyclase-inhibiting G protein-coupled acetylcholine receptor signaling pathway	biological_process	1	0.120393918	Chrm4
GO:0007423	sensory organ development	biological_process	1	0.120393918	Myo7b
GO:0008594	photoreceptor cell morphogenesis	biological_process	1	0.120393918	Cdhr1
GO:0010669	epithelial structure maintenance	biological_process	1	0.120393918	Ldb2
GO:0014037	Schwann cell differentiation	biological_process	1	0.120393918	Nab2
GO:0014047	glutamate secretion	biological_process	1	0.120393918	Grm2
GO:0014909	smooth muscle cell migration	biological_process	1	0.120393918	Plat
GO:0015747	urate transport	biological_process	1	0.120393918	Abcc4
GO:0015844	monoamine transport	biological_process	1	0.120393918	Slc18a2
GO:0017151	DEAD/H-box RNA helicase binding	molecular_function	1	0.120393918	Sp7
GO:0019864	IgG binding	molecular_function	1	0.120393918	Fcgr1
GO:0019871	sodium channel inhibitor activity	molecular_function	1	0.120393918	Pcsk9
GO:0021554	optic nerve development	biological_process	1	0.120393918	Nav2
GO:0031346	positive regulation of cell projection organization	biological_process	1	0.120393918	Lcn2
GO:0033081	regulation of T cell differentiation in thymus	biological_process	1	0.120393918	Lgals9
GO:0034058	endosomal vesicle fusion	biological_process	1	0.120393918	Samd9l
GO:0038066	p38MAPK cascade	biological_process	1	0.120393918	Zfp36
GO:0038166	angiotensin-activated signaling pathway	biological_process	1	0.120393918	Car2
GO:0039529	RIG-I signaling pathway	biological_process	1	0.120393918	Ddx58
GO:0040012	regulation of locomotion	biological_process	1	0.120393918	Chrm4
GO:0042118	endothelial cell activation	biological_process	1	0.120393918	Cxcl10
GO:0042809	vitamin D receptor binding	molecular_function	1	0.120393918	Tob2
GO:0043256	laminin complex	cellular_component	1	0.120393918	Ntng1
GO:0043457	regulation of cellular respiration	biological_process	1	0.120393918	Prdm16
GO:0043576	regulation of respiratory gaseous exchange	biological_process	1	0.120393918	Glra1
GO:0045446	endothelial cell differentiation	biological_process	1	0.120393918	Kdr
GO:0045602	negative regulation of endothelial cell differentiation	biological_process	1	0.120393918	Xdh
GO:0045646	regulation of erythrocyte differentiation	biological_process	1	0.120393918	B2m
GO:0046825	regulation of protein export from nucleus	biological_process	1	0.120393918	Ifi27
GO:0046977	TAP binding	molecular_function	1	0.120393918	H2-Q4
GO:0048170	positive regulation of long-term neuronal synaptic plasticity	biological_process	1	0.120393918	Kdr
GO:0048713	regulation of oligodendrocyte differentiation	biological_process	1	0.120393918	Tcf7l2
GO:0048743	positive regulation of skeletal muscle fiber development	biological_process	1	0.120393918	Shox2
GO:0048935	peripheral nervous system neuron development	biological_process	1	0.120393918	Pou4f1
GO:0050688	regulation of defense response to virus	biological_process	1	0.120393918	Gbp4
GO:0051205	protein insertion into membrane	biological_process	1	0.120393918	Rtp4
GO:0051353	positive regulation of oxidoreductase activity	biological_process	1	0.120393918	Lgals9
GO:0051775	response to redox state	biological_process	1	0.120393918	Slc7a11
GO:0060075	regulation of resting membrane potential	biological_process	1	0.120393918	Kcnj10
GO:0061299	retina vasculature morphogenesis in camera-type eye	biological_process	1	0.120393918	Fzd4
GO:0061303	cornea development in camera-type eye	biological_process	1	0.120393918	Krt12
GO:0070585	protein localization to mitochondrion	biological_process	1	0.120393918	Isg15
GO:0070828	heterochromatin organization	biological_process	1	0.120393918	Prdm16
GO:0070831	basement membrane assembly	biological_process	1	0.120393918	Ntng1
GO:0071439	clathrin complex	cellular_component	1	0.120393918	Baiap2l2
GO:0071493	cellular response to UV-B	biological_process	1	0.120393918	Cdkn1a
GO:0072197	ureter morphogenesis	biological_process	1	0.120393918	Sox9
GO:0090175	regulation of establishment of planar polarity	biological_process	1	0.120393918	Sfrp5
GO:0099590	neurotransmitter receptor internalization	biological_process	1	0.120393918	Cacng5
GO:1900744	regulation of p38MAPK cascade	biological_process	1	0.120393918	Per1
GO:1901522	positive regulation of transcription from RNA polymerase II promoter involved in cellular response to chemical stimulus	biological_process	1	0.120393918	Dlx5
GO:1902806	regulation of cell cycle G1/S phase transition	biological_process	1	0.120393918	Cdkn1a
GO:1903136	cuprous ion binding	molecular_function	1	0.120393918	Sncg
GO:1903351	cellular response to dopamine	biological_process	1	0.120393918	Tgm2
GO:1990384	hyaloid vascular plexus regression	biological_process	1	0.120393918	Slc17a6
GO:2000020	positive regulation of male gonad development	biological_process	1	0.120393918	Sox9
GO:2000288	positive regulation of myoblast proliferation	biological_process	1	0.120393918	Kcna5
GO:2000650	negative regulation of sodium ion transmembrane transporter activity	biological_process	1	0.120393918	Pcsk9
GO:2001054	negative regulation of mesenchymal cell apoptotic process	biological_process	1	0.120393918	Sox9
GO:2001069	glycogen binding	molecular_function	1	0.120393918	Ppp1r3g
GO:0001708	cell fate specification	biological_process	2	0.122143337	Sox9;Tbx21
GO:0008277	regulation of G protein-coupled receptor signaling pathway	biological_process	2	0.122143337	Adcyap1;Gpsm1
GO:0030073	insulin secretion	biological_process	2	0.122143337	Adcyap1;Slc18a2
GO:0035249	synaptic transmission, glutamatergic	biological_process	2	0.122143337	Plat;Slc17a6
GO:0050873	brown fat cell differentiation	biological_process	2	0.122143337	Lrg1;Prdm16
GO:0099060	integral component of postsynaptic specialization membrane	cellular_component	2	0.122143337	Chrna3;Glra1
GO:0060348	bone development	biological_process	3	0.124167653	Ccn4;Myoc;Papss2
GO:0035264	multicellular organism growth	biological_process	4	0.124650728	Dlk1;Klf2;Plekha1;Tcf7l2
GO:0001837	epithelial to mesenchymal transition	biological_process	2	0.127454949	Fam83d;Sox9
GO:0006641	triglyceride metabolic process	biological_process	2	0.127454949	Apoc1;Pcsk9
GO:0098586	cellular response to virus	biological_process	2	0.127454949	Irgm2;Lgals9
GO:2000134	negative regulation of G1/S transition of mitotic cell cycle	biological_process	2	0.127454949	Cdkn1a;Myo16
GO:0001819	positive regulation of cytokine production	biological_process	3	0.127703501	Dlk1;Eif2ak2;Lgals9
GO:0005788	endoplasmic reticulum lumen	cellular_component	3	0.127703501	Pcsk9;Pdia6;Tor3a
GO:0060021	roof of mouth development	biological_process	3	0.131275016	Dlx5;Plekha1;Prdm16
GO:0009755	hormone-mediated signaling pathway	biological_process	2	0.132820031	Adipor2;Nr1d1
GO:0033209	tumor necrosis factor-mediated signaling pathway	biological_process	2	0.132820031	Nfkbia;Stat1
GO:0043507	positive regulation of JUN kinase activity	biological_process	2	0.132820031	Fgd2;Fzd4
GO:0043539	protein serine/threonine kinase activator activity	molecular_function	2	0.132820031	Irgm2;Lgals9
GO:0050772	positive regulation of axonogenesis	biological_process	2	0.132820031	Sema4d;Shox2
GO:0000185	activation of MAPKKK activity	biological_process	1	0.134389315	Ksr1
GO:0001640	adenylate cyclase inhibiting G protein-coupled glutamate receptor activity	molecular_function	1	0.134389315	Grm2
GO:0001667	ameboidal-type cell migration	biological_process	1	0.134389315	Cxcl12
GO:0001849	complement component C1q complex binding	molecular_function	1	0.134389315	C4b
GO:0002819	regulation of adaptive immune response	biological_process	1	0.134389315	Irf7
GO:0003416	endochondral bone growth	biological_process	1	0.134389315	Kdr
GO:0003810	protein-glutamine gamma-glutamyltransferase activity	molecular_function	1	0.134389315	Tgm2
GO:0006084	acetyl-CoA metabolic process	biological_process	1	0.134389315	Hmgcs2
GO:0006855	drug transmembrane transport	biological_process	1	0.134389315	Abcc4
GO:0008343	adult feeding behavior	biological_process	1	0.134389315	Cartpt
GO:0008354	germ cell migration	biological_process	1	0.134389315	Cxcl12
GO:0008430	selenium binding	molecular_function	1	0.134389315	Gpx3
GO:0009142	nucleoside triphosphate biosynthetic process	biological_process	1	0.134389315	Cmpk2
GO:0010888	negative regulation of lipid storage	biological_process	1	0.134389315	Nfkbia
GO:0016247	channel regulator activity	molecular_function	1	0.134389315	Cacng5
GO:0016500	protein-hormone receptor activity	molecular_function	1	0.134389315	Lgr6
GO:0019870	potassium channel inhibitor activity	molecular_function	1	0.134389315	Kcna5
GO:0021695	cerebellar cortex development	biological_process	1	0.134389315	Nav2
GO:0030212	hyaluronan metabolic process	biological_process	1	0.134389315	Itih3
GO:0031987	locomotion involved in locomotory behavior	biological_process	1	0.134389315	Fzd4
GO:0032471	negative regulation of endoplasmic reticulum calcium ion concentration	biological_process	1	0.134389315	Tgm2
GO:0032732	positive regulation of interleukin-1 production	biological_process	1	0.134389315	Lgals9
GO:0032926	negative regulation of activin receptor signaling pathway	biological_process	1	0.134389315	Igsf1
GO:0033523	histone H2B ubiquitination	biological_process	1	0.134389315	Dtx3l
GO:0033622	integrin activation	biological_process	1	0.134389315	Cxcl12
GO:0034144	negative regulation of toll-like receptor 4 signaling pathway	biological_process	1	0.134389315	Nr1d1
GO:0035726	common myeloid progenitor cell proliferation	biological_process	1	0.134389315	Samd9l
GO:0035748	myelin sheath abaxonal region	cellular_component	1	0.134389315	Myoc
GO:0035767	endothelial cell chemotaxis	biological_process	1	0.134389315	Nr4a1
GO:0042178	xenobiotic catabolic process	biological_process	1	0.134389315	Gstm4
GO:0042415	norepinephrine metabolic process	biological_process	1	0.134389315	Ly6e
GO:0042994	cytoplasmic sequestering of transcription factor	biological_process	1	0.134389315	Nfkbia
GO:0043931	ossification involved in bone maturation	biological_process	1	0.134389315	Sema4d
GO:0044321	response to leptin	biological_process	1	0.134389315	Nr1d1
GO:0048660	regulation of smooth muscle cell proliferation	biological_process	1	0.134389315	Tcf7l2
GO:0050798	activated T cell proliferation	biological_process	1	0.134389315	Itgad
GO:0051057	positive regulation of small GTPase mediated signal transduction	biological_process	1	0.134389315	Frmd7
GO:0060452	positive regulation of cardiac muscle contraction	biological_process	1	0.134389315	Ccn2
GO:0061669	spontaneous neurotransmitter secretion	biological_process	1	0.134389315	Doc2g
GO:0070578	RISC-loading complex	cellular_component	1	0.134389315	Zfp36
GO:0098712	L-glutamate import across plasma membrane	biological_process	1	0.134389315	Slc7a11
GO:0150104	transport across blood-brain barrier	biological_process	1	0.134389315	Slc2a1
GO:1900015	regulation of cytokine production involved in inflammatory response	biological_process	1	0.134389315	Per1
GO:1902966	positive regulation of protein localization to early endosome	biological_process	1	0.134389315	Dtx3l
GO:2000320	negative regulation of T-helper 17 cell differentiation	biological_process	1	0.134389315	Tbx21
GO:2000553	positive regulation of T-helper 2 cell cytokine production	biological_process	1	0.134389315	Rsad2
GO:0032091	negative regulation of protein binding	biological_process	3	0.134881353	Cdkn1a;Frmd7;Ifit2
GO:0007204	positive regulation of cytosolic calcium ion concentration	biological_process	5	0.137608786	Adcyap1;Ccl28;Gck;Kdr;Nmb
GO:0032526	response to retinoic acid	biological_process	2	0.138235554	Acer2;Tek
GO:0071364	cellular response to epidermal growth factor stimulus	biological_process	2	0.138235554	Sox9;Zfp36
GO:0140603	ATP hydrolysis activity	molecular_function	2	0.138235554	Rnf213;Tor3a
GO:0043433	negative regulation of DNA-binding transcription factor activity	biological_process	3	0.138521666	Sfrp5;Tcf7l2;Trib1
GO:0003712	transcription coregulator activity	molecular_function	4	0.141534127	Ifi204;Ldb2;Nab2;Prdm16
GO:0004386	helicase activity	molecular_function	4	0.141534127	Ddx58;Dhx58;Helz2;Ifih1
GO:0005267	potassium channel activity	molecular_function	3	0.14219511	Kcna5;Kcnh3;Kcnj10
GO:0016477	cell migration	biological_process	7	0.142335623	Ccn2;Fam83d;Kdr;Mertk;Ntng1;Tspan11;Vav3
GO:0005216	ion channel activity	molecular_function	5	0.142436464	Chrna3;Chrnb3;Glra1;Kcna5;Kcnh3
GO:0050796	regulation of insulin secretion	biological_process	2	0.143698571	Cartpt;Gck
GO:0060173	limb development	biological_process	2	0.143698571	Rspo2;Slc7a11
GO:0005887	integral component of plasma membrane	cellular_component	25	0.144269025	Atp10a;Cdhr1;Chrm4;Chrna3;Chrnb3;Cldn11;Fcgr1;Glra1;Gpr151;Grm2;Kcna5;Kcnh3;Kcnh4;Kcnj10;Kdr;Mertk;Mpz;Ret;Sema4d;Slc2a1;Stab1;Tapbp;Tek;Tspan11;Tspan6
GO:0045202	synapse	cellular_component	16	0.144300432	C1qc;C4b;Cacng5;Cbln4;Chrm4;Chrna3;Chrnb3;Fzd4;Glra1;Grm2;Kcnj4;Nectin3;Nr1d1;Plat;Slc17a6;Slc2a1
GO:0055085	transmembrane transport	biological_process	10	0.146419181	Abcc4;Ano2;Kcna5;Kcnh3;Slc17a6;Slc18a2;Slc2a1;Slc7a11;Tap1;Tap2
GO:0003714	transcription corepressor activity	molecular_function	5	0.147336913	Irf2bp2;Parp14;Parp9;Tle3;Tob2
GO:1990830	cellular response to leukemia inhibitory factor	biological_process	4	0.147354509	Foxd3;Fzd4;Nefh;Trim25
GO:0000288	nuclear-transcribed mRNA catabolic process, deadenylation-dependent decay	biological_process	1	0.148162746	Zfp36
GO:0004382	guanosine-diphosphatase activity	molecular_function	1	0.148162746	Entpd4b
GO:0005041	low-density lipoprotein particle receptor activity	molecular_function	1	0.148162746	Stab1
GO:0006013	mannose metabolic process	biological_process	1	0.148162746	Gck
GO:0006739	NADP metabolic process	biological_process	1	0.148162746	Gck
GO:0008015	blood circulation	biological_process	1	0.148162746	Stat1
GO:0008140	cAMP response element binding protein binding	molecular_function	1	0.148162746	Sik1
GO:0010172	embryonic body morphogenesis	biological_process	1	0.148162746	Mab21l2
GO:0010745	negative regulation of macrophage derived foam cell differentiation	biological_process	1	0.148162746	Nfkbia
GO:0015271	outward rectifier potassium channel activity	molecular_function	1	0.148162746	Kcna5
GO:0019428	allantoin biosynthetic process	biological_process	1	0.148162746	Xdh
GO:0019911	structural constituent of myelin sheath	molecular_function	1	0.148162746	Mal
GO:0030856	regulation of epithelial cell differentiation	biological_process	1	0.148162746	Xdh
GO:0031274	positive regulation of pseudopodium assembly	biological_process	1	0.148162746	Cdc42ep1
GO:0032480	negative regulation of type I interferon production	biological_process	1	0.148162746	Dhx58
GO:0032940	secretion by cell	biological_process	1	0.148162746	Mertk
GO:0033603	positive regulation of dopamine secretion	biological_process	1	0.148162746	Cxcl12
GO:0034138	toll-like receptor 3 signaling pathway	biological_process	1	0.148162746	Lgals9
GO:0043068	positive regulation of programmed cell death	biological_process	1	0.148162746	Cdkn1a
GO:0043276	anoikis	biological_process	1	0.148162746	Sik1
GO:0045134	uridine-diphosphatase activity	molecular_function	1	0.148162746	Entpd4b
GO:0045217	cell-cell junction maintenance	biological_process	1	0.148162746	Mpz
GO:0045542	positive regulation of cholesterol biosynthetic process	biological_process	1	0.148162746	Fdps
GO:0045906	negative regulation of vasoconstriction	biological_process	1	0.148162746	Dusp5
GO:0048672	positive regulation of collateral sprouting	biological_process	1	0.148162746	Sema4d
GO:0050764	regulation of phagocytosis	biological_process	1	0.148162746	Hck
GO:0050778	positive regulation of immune response	biological_process	1	0.148162746	Rsad2
GO:0051247	positive regulation of protein metabolic process	biological_process	1	0.148162746	Klf2
GO:0051428	peptide hormone receptor binding	molecular_function	1	0.148162746	Adcyap1
GO:0051444	negative regulation of ubiquitin-protein transferase activity	biological_process	1	0.148162746	Dtx3l
GO:0051451	myoblast migration	biological_process	1	0.148162746	Thbs4
GO:0060052	neurofilament cytoskeleton organization	biological_process	1	0.148162746	Nefh
GO:0060351	cartilage development involved in endochondral bone morphogenesis	biological_process	1	0.148162746	Shox2
GO:0060429	epithelium development	biological_process	1	0.148162746	Krt12
GO:0070016	armadillo repeat domain binding	molecular_function	1	0.148162746	Tcf7l2
GO:0090647	modulation of age-related behavioral decline	biological_process	1	0.148162746	B2m
GO:0097197	tetraspanin-enriched microdomain	cellular_component	1	0.148162746	Samhd1
GO:0098970	postsynaptic neurotransmitter receptor diffusion trapping	biological_process	1	0.148162746	Cacng5
GO:0140115	export across plasma membrane	biological_process	1	0.148162746	Abcc4
GO:0140374	antiviral innate immune response	biological_process	1	0.148162746	Ddx58
GO:1900121	negative regulation of receptor binding	biological_process	1	0.148162746	B2m
GO:1900227	positive regulation of NLRP3 inflammasome complex assembly	biological_process	1	0.148162746	Gbp5
GO:1900407	regulation of cellular response to oxidative stress	biological_process	1	0.148162746	Slc7a11
GO:1900747	negative regulation of vascular endothelial growth factor signaling pathway	biological_process	1	0.148162746	Xdh
GO:1902414	protein localization to cell junction	biological_process	1	0.148162746	Nectin3
GO:1902732	positive regulation of chondrocyte proliferation	biological_process	1	0.148162746	Sox9
GO:1902808	positive regulation of cell cycle G1/S phase transition	biological_process	1	0.148162746	Fam83d
GO:2000738	positive regulation of stem cell differentiation	biological_process	1	0.148162746	Sp7
GO:0002062	chondrocyte differentiation	biological_process	2	0.149206215	Shox2;Sox9
GO:0004857	enzyme inhibitor activity	molecular_function	2	0.149206215	Dtx3l;Parp9
GO:0005044	scavenger receptor activity	molecular_function	2	0.149206215	Lgals3bp;Stab1
GO:0010975	regulation of neuron projection development	biological_process	2	0.149206215	Frmd7;Ntng1
GO:0034198	cellular response to amino acid starvation	biological_process	2	0.149206215	Cdkn1a;Eif2ak2
GO:0070098	chemokine-mediated signaling pathway	biological_process	2	0.149206215	Cxcl10;Cxcl12
GO:0006811	ion transport	biological_process	13	0.150106518	Ano2;Chrna3;Chrnb3;Glra1;Kcna5;Kcnh3;Kcnj10;Kcnj16;Kcnj4;Lcn2;Otop2;Slc17a6;Steap3
GO:0038023	signaling receptor activity	molecular_function	5	0.152308524	Adipor2;Fzd4;Ogfr;Sema4d;Tek
GO:0005938	cell cortex	cellular_component	4	0.153266271	Ccn2;Ermn;Gck;Gpsm1
GO:0045177	apical part of cell	cellular_component	4	0.153266271	Car2;Ifitm3;Plat;Slc7a11
GO:0030855	epithelial cell differentiation	biological_process	2	0.1547557	Dlx5;Tst
GO:0030890	positive regulation of B cell proliferation	biological_process	2	0.1547557	Cdkn1a;Vav3
GO:0046326	positive regulation of glucose import	biological_process	2	0.1547557	Adipor2;Klf15
GO:0071300	cellular response to retinoic acid	biological_process	2	0.1547557	Ret;Sox9
GO:0004715	non-membrane spanning protein tyrosine kinase activity	molecular_function	2	0.160344313	Eif2ak2;Hck
GO:0045786	negative regulation of cell cycle	biological_process	2	0.160344313	Adcyap1;Nr4a1
GO:0030154	cell differentiation	biological_process	20	0.16073292	Ccn2;Dlk1;Dlx1;Dlx2;Dlx5;Foxd3;Gpsm1;Hck;Kdr;Myo7b;Nr1d1;Ntng1;Prdm16;Psmb8;Sema4d;Sfrp5;Sik1;Slfn5;Sox9;Tle3
GO:0032092	positive regulation of protein binding	biological_process	3	0.161029722	B2m;Dtx3l;Tcf7l2
GO:0008284	positive regulation of cell population proliferation	biological_process	12	0.161293518	Acer2;Adcyap1;Ccn2;Cxcl10;Cxcl12;Hck;Hsf4;Kdr;Mab21l2;Nmb;Sox9;Stat1
GO:0001504	neurotransmitter uptake	biological_process	1	0.161717723	Slc17a6
GO:0001763	morphogenesis of a branching structure	biological_process	1	0.161717723	Ermn
GO:0003254	regulation of membrane depolarization	biological_process	1	0.161717723	B2m
GO:0006977	DNA damage response, signal transduction by p53 class mediator resulting in cell cycle arrest	biological_process	1	0.161717723	Cdkn1a
GO:0007158	neuron cell-cell adhesion	biological_process	1	0.161717723	Ret
GO:0008330	protein tyrosine/threonine phosphatase activity	molecular_function	1	0.161717723	Dusp5
GO:0010035	response to inorganic substance	biological_process	1	0.161717723	Nr4a1
GO:0010447	response to acidic pH	biological_process	1	0.161717723	Gpr151
GO:0010656	negative regulation of muscle cell apoptotic process	biological_process	1	0.161717723	Adcyap1
GO:0016050	vesicle organization	biological_process	1	0.161717723	Plekhf1
GO:0017111	nucleoside-triphosphatase activity	molecular_function	1	0.161717723	Entpd4b
GO:0030857	negative regulation of epithelial cell differentiation	biological_process	1	0.161717723	Sox9
GO:0032099	negative regulation of appetite	biological_process	1	0.161717723	Cartpt
GO:0033327	Leydig cell differentiation	biological_process	1	0.161717723	Plekha1
GO:0033689	negative regulation of osteoblast proliferation	biological_process	1	0.161717723	Eif2ak2
GO:0034993	meiotic nuclear membrane microtubule tethering complex	cellular_component	1	0.161717723	Sun2
GO:0035278	miRNA mediated inhibition of translation	biological_process	1	0.161717723	Zfp36
GO:0042379	chemokine receptor binding	molecular_function	1	0.161717723	Cxcl12
GO:0042610	CD8 receptor binding	molecular_function	1	0.161717723	H2-Q4
GO:0042759	long-chain fatty acid biosynthetic process	biological_process	1	0.161717723	Gstm4
GO:0045616	regulation of keratinocyte differentiation	biological_process	1	0.161717723	Zfp36
GO:0045647	negative regulation of erythrocyte differentiation	biological_process	1	0.161717723	Zfp36
GO:0046598	positive regulation of viral entry into host cell	biological_process	1	0.161717723	Trim30a
GO:0046974	histone methyltransferase activity (H3-K9 specific)	molecular_function	1	0.161717723	Prdm16
GO:0048771	tissue remodeling	biological_process	1	0.161717723	Thbs4
GO:0050803	regulation of synapse structure or activity	biological_process	1	0.161717723	Slc17a6
GO:0051156	glucose 6-phosphate metabolic process	biological_process	1	0.161717723	Gck
GO:0051561	positive regulation of mitochondrial calcium ion concentration	biological_process	1	0.161717723	Tgm2
GO:0060174	limb bud formation	biological_process	1	0.161717723	Sox9
GO:0060253	negative regulation of glial cell proliferation	biological_process	1	0.161717723	Adcyap1
GO:0071361	cellular response to ethanol	biological_process	1	0.161717723	Glra1
GO:0097011	cellular response to granulocyte macrophage colony-stimulating factor stimulus	biological_process	1	0.161717723	Zfp36
GO:0097157	pre-mRNA intronic binding	molecular_function	1	0.161717723	Sox9
GO:1901222	regulation of NIK/NF-kappaB signaling	biological_process	1	0.161717723	Tek
GO:1904862	inhibitory synapse assembly	biological_process	1	0.161717723	Cbln4
GO:1990000	amyloid fibril formation	biological_process	1	0.161717723	B2m
GO:2000344	positive regulation of acrosome reaction	biological_process	1	0.161717723	Glra1
GO:2000774	positive regulation of cellular senescence	biological_process	1	0.161717723	B2m
GO:0001654	eye development	biological_process	2	0.165969419	Hsf4;Mab21l2
GO:0006836	neurotransmitter transport	biological_process	2	0.165969419	Slc17a6;Slc18a2
GO:0007628	adult walking behavior	biological_process	2	0.165969419	Glra1;Kcnj10
GO:0016459	myosin complex	cellular_component	2	0.165969419	Myo16;Myo7b
GO:0030155	regulation of cell adhesion	biological_process	2	0.165969419	Ret;Sox9
GO:0030285	integral component of synaptic vesicle membrane	cellular_component	2	0.165969419	Slc17a6;Slc18a2
GO:0034707	chloride channel complex	cellular_component	2	0.165969419	Ano2;Glra1
GO:0045121	membrane raft	cellular_component	7	0.168129459	Fcgr1;Kcna5;Kdr;Mal;Ret;Slc2a1;Tek
GO:0071356	cellular response to tumor necrosis factor	biological_process	3	0.168765976	Nfkbia;Nr1d1;Zfp36
GO:0005667	transcription regulator complex	cellular_component	7	0.170194845	Foxd3;Ldb2;Nr4a1;Prdm16;Sox9;Tcf7l2;Tle3
GO:0007265	Ras protein signal transduction	biological_process	2	0.171628456	Ksr1;Rasgrp3
GO:0016922	nuclear receptor binding	molecular_function	2	0.171628456	Stat1;Tcf7l2
GO:0032266	phosphatidylinositol-3-phosphate binding	molecular_function	2	0.171628456	Pla2g4e;Plekhf1
GO:0050776	regulation of immune response	biological_process	2	0.171628456	Fcgr1;Tbx21
GO:0120163	negative regulation of cold-induced thermogenesis	biological_process	2	0.171628456	Nr1d1;Tle3
GO:1904315	transmitter-gated ion channel activity involved in regulation of postsynaptic membrane potential	molecular_function	2	0.171628456	Chrna3;Glra1
GO:0016740	transferase activity	molecular_function	33	0.172077295	Clk1;Cmpk2;Dtx3l;Eif2ak2;Fdps;Galnt15;Gck;Gpt2;Gstm4;Hck;Hmgcs2;Kdr;Ksr1;Mertk;Neurl1b;Oas2;Oasl2;Papss2;Parp12;Parp14;Parp9;Pim3;Pla2g4e;Prdm16;Ret;Rnf213;Sik1;Tek;Tgm2;Trim25;Tst;Ube2l6;Ugt8a
GO:0030674	protein-macromolecule adaptor activity	molecular_function	3	0.172674131	Nefh;Synpo2;Trim12c
GO:0032869	cellular response to insulin stimulus	biological_process	3	0.172674131	Gck;Pcsk9;Stat1
GO:0008285	negative regulation of cell population proliferation	biological_process	9	0.174271239	Cdkn1a;Cxcl12;Ifi35;Ifitm3;Sfrp5;Slfn2;Slfn3;Sox9;Tob2
GO:0002690	positive regulation of leukocyte chemotaxis	biological_process	1	0.175057698	Cxcl10
GO:0004861	cyclin-dependent protein serine/threonine kinase inhibitor activity	molecular_function	1	0.175057698	Cdkn1a
GO:0005078	MAP-kinase scaffold activity	molecular_function	1	0.175057698	Ksr1
GO:0005979	regulation of glycogen biosynthetic process	biological_process	1	0.175057698	Ppp1r3g
GO:0006956	complement activation	biological_process	1	0.175057698	C4b
GO:0006978	DNA damage response, signal transduction by p53 class mediator resulting in transcription of p21 class mediator	biological_process	1	0.175057698	Cdkn1a
GO:0008656	cysteine-type endopeptidase activator activity involved in apoptotic process	molecular_function	1	0.175057698	Apaf1
GO:0010390	histone monoubiquitination	biological_process	1	0.175057698	Dtx3l
GO:0010564	regulation of cell cycle process	biological_process	1	0.175057698	Sox9
GO:0017145	stem cell division	biological_process	1	0.175057698	Samd9l
GO:0021953	central nervous system neuron differentiation	biological_process	1	0.175057698	Pou4f1
GO:0030510	regulation of BMP signaling pathway	biological_process	1	0.175057698	Sfrp5
GO:0031386	protein tag	molecular_function	1	0.175057698	Isg15
GO:0031529	ruffle organization	biological_process	1	0.175057698	Plekha1
GO:0031639	plasminogen activation	biological_process	1	0.175057698	Plat
GO:0032045	guanyl-nucleotide exchange factor complex	cellular_component	1	0.175057698	Rasgrp3
GO:0032446	protein modification by small protein conjugation	biological_process	1	0.175057698	Uba7
GO:0032495	response to muramyl dipeptide	biological_process	1	0.175057698	Nfkbia
GO:0032591	dendritic spine membrane	cellular_component	1	0.175057698	Shisa8
GO:0032725	positive regulation of granulocyte macrophage colony-stimulating factor production	biological_process	1	0.175057698	Ddx58
GO:0034145	positive regulation of toll-like receptor 4 signaling pathway	biological_process	1	0.175057698	Ifi35
GO:0034663	endoplasmic reticulum chaperone complex	cellular_component	1	0.175057698	Pdia6
GO:0035988	chondrocyte proliferation	biological_process	1	0.175057698	Ccn2
GO:0042405	nuclear inclusion body	cellular_component	1	0.175057698	Ifi204
GO:0042753	positive regulation of circadian rhythm	biological_process	1	0.175057698	Nr1d1
GO:0042989	sequestering of actin monomers	biological_process	1	0.175057698	Tmsb10
GO:0043586	tongue development	biological_process	1	0.175057698	Prdm16
GO:0045953	negative regulation of natural killer cell mediated cytotoxicity	biological_process	1	0.175057698	H2-T23
GO:0046512	sphingosine biosynthetic process	biological_process	1	0.175057698	Acer2
GO:0046621	negative regulation of organ growth	biological_process	1	0.175057698	Tcf7l2
GO:0050700	CARD domain binding	molecular_function	1	0.175057698	Irgm2
GO:0050927	positive regulation of positive chemotaxis	biological_process	1	0.175057698	Kdr
GO:0055064	chloride ion homeostasis	biological_process	1	0.175057698	Car12
GO:0060013	righting reflex	biological_process	1	0.175057698	Glra1
GO:0060068	vagina development	biological_process	1	0.175057698	Mertk
GO:0060124	positive regulation of growth hormone secretion	biological_process	1	0.175057698	Adcyap1
GO:0060272	embryonic skeletal joint morphogenesis	biological_process	1	0.175057698	Shox2
GO:0070213	protein auto-ADP-ribosylation	biological_process	1	0.175057698	Parp12
GO:0070542	response to fatty acid	biological_process	1	0.175057698	Sox9
GO:0080111	DNA demethylation	biological_process	1	0.175057698	Tet3
GO:1902043	positive regulation of extrinsic apoptotic signaling pathway via death domain receptors	biological_process	1	0.175057698	Mal
GO:1903671	negative regulation of sprouting angiogenesis	biological_process	1	0.175057698	Klf2
GO:2000637	positive regulation of gene silencing by miRNA	biological_process	1	0.175057698	Zfp36
GO:0015629	actin cytoskeleton	cellular_component	6	0.17734789	Anln;Cd274;Ddx58;Myo7b;Neurl1b;Synpo2
GO:0043410	positive regulation of MAPK cascade	biological_process	4	0.177766236	Kdr;Ksr1;Ret;Tek
GO:0030054	cell junction	cellular_component	18	0.179665626	Baiap2l2;Cacng5;Cbln4;Chrm4;Chrna3;Chrnb3;Cldn11;Ddx58;Glra1;Grm2;Hck;Kcnj4;Kdr;Nectin3;Nr1d1;Slc17a6;Synpo2;Tek
GO:0004842	ubiquitin-protein transferase activity	molecular_function	6	0.182054845	Asb4;Dtx3l;Rnf213;Trim12a;Trim12c;Uba7
GO:0007157	heterophilic cell-cell adhesion via plasma membrane cell adhesion molecules	biological_process	2	0.183038428	Lgals9;Nectin3
GO:0007568	aging	biological_process	2	0.183038428	Ifi27l2a;Slc18a2
GO:0032722	positive regulation of chemokine production	biological_process	2	0.183038428	Eif2ak2;Lgals9
GO:0007420	brain development	biological_process	5	0.183537835	Apaf1;Cxcl12;Ddit4;Nefh;Slc7a11
GO:0005884	actin filament	cellular_component	3	0.184548782	Gck;Hck;Tek
GO:0140297	DNA-binding transcription factor binding	molecular_function	3	0.184548782	Prdm16;Stat1;Tle3
GO:0004672	protein kinase activity	molecular_function	11	0.184632088	Clk1;Eif2ak2;Hck;Kdr;Ksr1;Mertk;Pim3;Ret;Sik1;Tek;Trib1
GO:0001952	regulation of cell-matrix adhesion	biological_process	1	0.18818607	Myoc
GO:0002087	regulation of respiratory gaseous exchange by nervous system process	biological_process	1	0.18818607	Glra1
GO:0003334	keratinocyte development	biological_process	1	0.18818607	Fosl2
GO:0005536	glucose binding	molecular_function	1	0.18818607	Gck
GO:0006103	2-oxoglutarate metabolic process	biological_process	1	0.18818607	Gpt2
GO:0006165	nucleoside diphosphate phosphorylation	biological_process	1	0.18818607	Cmpk2
GO:0006968	cellular defense response	biological_process	1	0.18818607	B2m
GO:0008097	5S rRNA binding	molecular_function	1	0.18818607	Tst
GO:0015643	toxic substance binding	molecular_function	1	0.18818607	Nefh
GO:0016572	histone phosphorylation	biological_process	1	0.18818607	Pim3
GO:0017017	MAP kinase tyrosine/serine/threonine phosphatase activity	molecular_function	1	0.18818607	Dusp5
GO:0017110	nucleoside-diphosphatase activity	molecular_function	1	0.18818607	Entpd4b
GO:0021756	striatum development	biological_process	1	0.18818607	Slc7a11
GO:0030330	DNA damage response, signal transduction by p53 class mediator	biological_process	1	0.18818607	Acer2
GO:0030903	notochord development	biological_process	1	0.18818607	Sox9
GO:0033169	histone H3-K9 demethylation	biological_process	1	0.18818607	Hsf4
GO:0033619	membrane protein proteolysis	biological_process	1	0.18818607	Ret
GO:0034101	erythrocyte homeostasis	biological_process	1	0.18818607	Klf2
GO:0038084	vascular endothelial growth factor signaling pathway	biological_process	1	0.18818607	Kdr
GO:0043200	response to amino acid	biological_process	1	0.18818607	Glra1
GO:0044754	autolysosome	cellular_component	1	0.18818607	Irgm1
GO:0046475	glycerophospholipid catabolic process	biological_process	1	0.18818607	Pla2g4e
GO:0046835	carbohydrate phosphorylation	biological_process	1	0.18818607	Gck
GO:0046902	regulation of mitochondrial membrane permeability	biological_process	1	0.18818607	Plekhf1
GO:0048304	positive regulation of isotype switching to IgG isotypes	biological_process	1	0.18818607	Tbx21
GO:0051223	regulation of protein transport	biological_process	1	0.18818607	Slc7a11
GO:0051310	metaphase plate congression	biological_process	1	0.18818607	Fam83d
GO:0060213	positive regulation of nuclear-transcribed mRNA poly(A) tail shortening	biological_process	1	0.18818607	Zfp36
GO:0060294	cilium movement involved in cell motility	biological_process	1	0.18818607	Rsph4a
GO:0060487	lung epithelial cell differentiation	biological_process	1	0.18818607	Sox9
GO:0071498	cellular response to fluid shear stress	biological_process	1	0.18818607	Klf2
GO:0090179	planar cell polarity pathway involved in neural tube closure	biological_process	1	0.18818607	Sfrp5
GO:0098797	plasma membrane protein complex	cellular_component	1	0.18818607	Ret
GO:0099738	cell cortex region	cellular_component	1	0.18818607	Anln
GO:0001541	ovarian follicle development	biological_process	2	0.188784591	Adcyap1;Kdr
GO:0006665	sphingolipid metabolic process	biological_process	2	0.188784591	Acer2;Ugt8a
GO:0032715	negative regulation of interleukin-6 production	biological_process	2	0.188784591	Klf2;Trim30a
GO:0016301	kinase activity	molecular_function	13	0.190560203	Clk1;Cmpk2;Eif2ak2;Gck;Hck;Kdr;Ksr1;Mertk;Papss2;Pim3;Ret;Sik1;Tek
GO:0001755	neural crest cell migration	biological_process	2	0.194555137	Ret;Sema4d
GO:0019838	growth factor binding	molecular_function	2	0.194555137	Kdr;Tek
GO:0030838	positive regulation of actin filament polymerization	biological_process	2	0.194555137	Baiap2l2;Cdc42ep1
GO:0031648	protein destabilization	biological_process	2	0.194555137	Irgm2;Nr1d1
GO:0043679	axon terminus	cellular_component	3	0.196631533	Chrm4;Slc18a2;Sncg
GO:0061629	RNA polymerase II-specific DNA-binding transcription factor binding	molecular_function	4	0.200207263	Ifi27;Ldb2;Pou4f1;Tcf7l2
GO:0001942	hair follicle development	biological_process	2	0.200347846	Ldb2;Sox9
GO:0032024	positive regulation of insulin secretion	biological_process	2	0.200347846	Gck;Tcf7l2
GO:0000164	protein phosphatase type 1 complex	cellular_component	1	0.201106186	Ppp1r3g
GO:0000289	nuclear-transcribed mRNA poly(A) tail shortening	biological_process	1	0.201106186	Zfp36
GO:0001935	endothelial cell proliferation	biological_process	1	0.201106186	Tek
GO:0001945	lymph vessel development	biological_process	1	0.201106186	Kdr
GO:0003094	glomerular filtration	biological_process	1	0.201106186	Tbc1d8b
GO:0005092	GDP-dissociation inhibitor activity	molecular_function	1	0.201106186	Gpsm1
GO:0005313	L-glutamate transmembrane transporter activity	molecular_function	1	0.201106186	Slc17a6
GO:0005355	glucose transmembrane transporter activity	molecular_function	1	0.201106186	Slc2a1
GO:0005639	integral component of nuclear inner membrane	cellular_component	1	0.201106186	Sun2
GO:0006002	fructose 6-phosphate metabolic process	biological_process	1	0.201106186	Gck
GO:0006910	phagocytosis, recognition	biological_process	1	0.201106186	Fcgr1
GO:0006940	regulation of smooth muscle contraction	biological_process	1	0.201106186	Chrna3
GO:0008191	metalloendopeptidase inhibitor activity	molecular_function	1	0.201106186	Bst2
GO:0008559	ABC-type xenobiotic transporter activity	molecular_function	1	0.201106186	Abcc4
GO:0015562	efflux transmembrane transporter activity	molecular_function	1	0.201106186	Abcc4
GO:0016446	somatic hypermutation of immunoglobulin genes	biological_process	1	0.201106186	Samhd1
GO:0016594	glycine binding	molecular_function	1	0.201106186	Glra1
GO:0030238	male sex determination	biological_process	1	0.201106186	Sox9
GO:0031100	animal organ regeneration	biological_process	1	0.201106186	Cxcl12
GO:0032233	positive regulation of actin filament bundle assembly	biological_process	1	0.201106186	Synpo2
GO:0035136	forelimb morphogenesis	biological_process	1	0.201106186	Sall3
GO:0035137	hindlimb morphogenesis	biological_process	1	0.201106186	Sall3
GO:0042532	negative regulation of tyrosine phosphorylation of STAT protein	biological_process	1	0.201106186	Parp14
GO:0042551	neuron maturation	biological_process	1	0.201106186	Ret
GO:0043138	3'-5' DNA helicase activity	molecular_function	1	0.201106186	Nav2
GO:0043508	negative regulation of JUN kinase activity	biological_process	1	0.201106186	Sfrp5
GO:0045591	positive regulation of regulatory T cell differentiation	biological_process	1	0.201106186	Lgals9
GO:0045651	positive regulation of macrophage differentiation	biological_process	1	0.201106186	Trib1
GO:0046007	negative regulation of activated T cell proliferation	biological_process	1	0.201106186	Cd274
GO:0046703	natural killer cell lectin-like receptor binding	molecular_function	1	0.201106186	H2-T23
GO:0046888	negative regulation of hormone secretion	biological_process	1	0.201106186	Nmb
GO:0047498	calcium-dependent phospholipase A2 activity	molecular_function	1	0.201106186	Pla2g4e
GO:0050673	epithelial cell proliferation	biological_process	1	0.201106186	Fabp7
GO:0050884	neuromuscular process controlling posture	biological_process	1	0.201106186	Glra1
GO:0051371	muscle alpha-actinin binding	molecular_function	1	0.201106186	Synpo2
GO:0051764	actin crosslink formation	biological_process	1	0.201106186	Baiap2l2
GO:0060009	Sertoli cell development	biological_process	1	0.201106186	Sox9
GO:0061014	positive regulation of mRNA catabolic process	biological_process	1	0.201106186	Zfp36
GO:0061036	positive regulation of cartilage development	biological_process	1	0.201106186	Sox9
GO:0070403	NAD+ binding	molecular_function	1	0.201106186	Parp14
GO:0071294	cellular response to zinc ion	biological_process	1	0.201106186	Glra1
GO:0071385	cellular response to glucocorticoid stimulus	biological_process	1	0.201106186	Zfp36
GO:0071556	integral component of lumenal side of endoplasmic reticulum membrane	cellular_component	1	0.201106186	H2-T23
GO:0098690	glycinergic synapse	cellular_component	1	0.201106186	Glra1
GO:0006511	ubiquitin-dependent protein catabolic process	biological_process	6	0.20383088	Dtx3l;Rnf213;Trim25;Ube2l6;Usp18;Usp29
GO:0004879	nuclear receptor activity	molecular_function	2	0.206160563	Nr1d1;Nr4a1
GO:0030173	integral component of Golgi membrane	cellular_component	2	0.206160563	Acer2;Entpd4b
GO:0031397	negative regulation of protein ubiquitination	biological_process	2	0.206160563	Gbp4;Isg15
GO:0048286	lung alveolus development	biological_process	2	0.206160563	Kdr;Slc7a11
GO:1902476	chloride transmembrane transport	biological_process	2	0.206160563	Ano2;Glra1
GO:0007266	Rho protein signal transduction	biological_process	2	0.211991195	Cdc42ep1;Eps8l1
GO:0030514	negative regulation of BMP signaling pathway	biological_process	2	0.211991195	Dlx1;Tcf7l2
GO:0008584	male gonad development	biological_process	3	0.213028055	Kdr;Lhx9;Sox9
GO:0000188	inactivation of MAPK activity	biological_process	1	0.213821338	Dusp5
GO:0002720	positive regulation of cytokine production involved in immune response	biological_process	1	0.213821338	Tek
GO:0005326	neurotransmitter transmembrane transporter activity	molecular_function	1	0.213821338	Slc17a6
GO:0006970	response to osmotic stress	biological_process	1	0.213821338	Tsc22d3
GO:0008209	androgen metabolic process	biological_process	1	0.213821338	Plekha1
GO:0016075	rRNA catabolic process	biological_process	1	0.213821338	Slfn8
GO:0021846	cell proliferation in forebrain	biological_process	1	0.213821338	Fabp7
GO:0031103	axon regeneration	biological_process	1	0.213821338	Nefh
GO:0032680	regulation of tumor necrosis factor production	biological_process	1	0.213821338	Zfp36
GO:0033630	positive regulation of cell adhesion mediated by integrin	biological_process	1	0.213821338	Ret
GO:0034142	toll-like receptor 4 signaling pathway	biological_process	1	0.213821338	Nfkbia
GO:0034236	protein kinase A catalytic subunit binding	molecular_function	1	0.213821338	Sox9
GO:0035845	photoreceptor cell outer segment organization	biological_process	1	0.213821338	Cdhr1
GO:0042026	protein refolding	biological_process	1	0.213821338	B2m
GO:0042622	photoreceptor outer segment membrane	cellular_component	1	0.213821338	Cdhr1
GO:0043069	negative regulation of programmed cell death	biological_process	1	0.213821338	Pou4f1
GO:0043220	Schmidt-Lanterman incisure	cellular_component	1	0.213821338	Myoc
GO:0045295	gamma-catenin binding	molecular_function	1	0.213821338	Tcf7l2
GO:0045580	regulation of T cell differentiation	biological_process	1	0.213821338	Tbx21
GO:0046914	transition metal ion binding	molecular_function	1	0.213821338	S100a5
GO:0048011	neurotrophin TRK receptor signaling pathway	biological_process	1	0.213821338	Ddit4
GO:0050930	induction of positive chemotaxis	biological_process	1	0.213821338	Cxcl12
GO:0051492	regulation of stress fiber assembly	biological_process	1	0.213821338	Myoc
GO:0060080	inhibitory postsynaptic potential	biological_process	1	0.213821338	Glra1
GO:0060100	positive regulation of phagocytosis, engulfment	biological_process	1	0.213821338	Fcgr1
GO:0060218	hematopoietic stem cell differentiation	biological_process	1	0.213821338	Sp7
GO:0060347	heart trabecula formation	biological_process	1	0.213821338	Tek
GO:0060445	branching involved in salivary gland morphogenesis	biological_process	1	0.213821338	Tgm2
GO:0070932	histone H3 deacetylation	biological_process	1	0.213821338	Per1
GO:0070935	3'-UTR-mediated mRNA stabilization	biological_process	1	0.213821338	Zfp36
GO:0070989	oxidative demethylation	biological_process	1	0.213821338	Tet3
GO:1900029	positive regulation of ruffle assembly	biological_process	1	0.213821338	Eps8l1
GO:1900153	positive regulation of nuclear-transcribed mRNA catabolic process, deadenylation-dependent decay	biological_process	1	0.213821338	Zfp36
GO:1902187	negative regulation of viral release from host cell	biological_process	1	0.213821338	Trim25
GO:1902230	negative regulation of intrinsic apoptotic signaling pathway in response to DNA damage	biological_process	1	0.213821338	Cxcl12
GO:1904659	glucose transmembrane transport	biological_process	1	0.213821338	Slc2a1
GO:2001241	positive regulation of extrinsic apoptotic signaling pathway in absence of ligand	biological_process	1	0.213821338	Ret
GO:0050829	defense response to Gram-negative bacterium	biological_process	3	0.217173034	B2m;Iigp1;Irgm2
GO:0043280	positive regulation of cysteine-type endopeptidase activity involved in apoptotic process	biological_process	2	0.21783771	Ccn2;Tnfsf10
GO:0007417	central nervous system development	biological_process	3	0.221334802	Slc2a1;Sox9;Zic4
GO:0048511	rhythmic process	biological_process	4	0.223442727	Ciart;Nr1d1;Per1;Sik1
GO:0042531	positive regulation of tyrosine phosphorylation of STAT protein	biological_process	2	0.223698136	Parp14;Parp9
GO:0051496	positive regulation of stress fiber assembly	biological_process	2	0.223698136	Ccn2;Myoc
GO:0070301	cellular response to hydrogen peroxide	biological_process	2	0.223698136	Lcn2;Plekha1
GO:0001706	endoderm formation	biological_process	1	0.226334767	Dusp5
GO:0007216	G protein-coupled glutamate receptor signaling pathway	biological_process	1	0.226334767	Grm2
GO:0008194	UDP-glycosyltransferase activity	molecular_function	1	0.226334767	Ugt8a
GO:0010469	regulation of signaling receptor activity	biological_process	1	0.226334767	Pcsk9
GO:0014912	negative regulation of smooth muscle cell migration	biological_process	1	0.226334767	Trib1
GO:0016410	N-acyltransferase activity	molecular_function	1	0.226334767	Pla2g4e
GO:0019395	fatty acid oxidation	biological_process	1	0.226334767	Adipor2
GO:0022010	central nervous system myelination	biological_process	1	0.226334767	Kcnj10
GO:0030014	CCR4-NOT complex	cellular_component	1	0.226334767	Zfp36
GO:0030502	negative regulation of bone mineralization	biological_process	1	0.226334767	Sox9
GO:0030695	GTPase regulator activity	molecular_function	1	0.226334767	Gpsm1
GO:0031005	filamin binding	molecular_function	1	0.226334767	Synpo2
GO:0031462	Cul2-RING ubiquitin ligase complex	cellular_component	1	0.226334767	Asb4
GO:0032270	positive regulation of cellular protein metabolic process	biological_process	1	0.226334767	Nfkbia
GO:0032736	positive regulation of interleukin-13 production	biological_process	1	0.226334767	H2-T23
GO:0034705	potassium channel complex	cellular_component	1	0.226334767	Kcna5
GO:0038187	pattern recognition receptor activity	molecular_function	1	0.226334767	Trim12c
GO:0040037	negative regulation of fibroblast growth factor receptor signaling pathway	biological_process	1	0.226334767	Tcf7l2
GO:0042308	negative regulation of protein import into nucleus	biological_process	1	0.226334767	Gbp4
GO:0042813	Wnt-activated receptor activity	molecular_function	1	0.226334767	Fzd4
GO:0043295	glutathione binding	molecular_function	1	0.226334767	Gstm4
GO:0043495	protein-membrane adaptor activity	molecular_function	1	0.226334767	Sun2
GO:0043583	ear development	biological_process	1	0.226334767	Dlx5
GO:0045793	positive regulation of cell size	biological_process	1	0.226334767	Ret
GO:0045820	negative regulation of glycolytic process	biological_process	1	0.226334767	Ddit4
GO:0046887	positive regulation of hormone secretion	biological_process	1	0.226334767	Nmb
GO:0060042	retina morphogenesis in camera-type eye	biological_process	1	0.226334767	Nectin3
GO:0097623	potassium ion export across plasma membrane	biological_process	1	0.226334767	Kcna5
GO:0098981	cholinergic synapse	cellular_component	1	0.226334767	Chrna3
GO:0016829	lyase activity	molecular_function	4	0.233610201	Car12;Car2;Gstm4;Rsad2
GO:0034451	centriolar satellite	cellular_component	3	0.23391325	Klhl4;Tap1;Tek
GO:0010595	positive regulation of endothelial cell migration	biological_process	2	0.235453122	Kdr;Tek
GO:0014704	intercalated disc	cellular_component	2	0.235453122	Kcna5;Slc2a1
GO:0020037	heme binding	molecular_function	4	0.237024381	Hba-a1;Hba-a2;Hbb-bt;Nr1d1
GO:0001967	suckling behavior	biological_process	1	0.238649663	Pou4f1
GO:0002089	lens morphogenesis in camera-type eye	biological_process	1	0.238649663	Nectin3
GO:0002281	macrophage activation involved in immune response	biological_process	1	0.238649663	Ifi35
GO:0004653	polypeptide N-acetylgalactosaminyltransferase activity	molecular_function	1	0.238649663	Galnt15
GO:0005614	interstitial matrix	cellular_component	1	0.238649663	Nav2
GO:0006111	regulation of gluconeogenesis	biological_process	1	0.238649663	Tcf7l2
GO:0006401	RNA catabolic process	biological_process	1	0.238649663	Oas2
GO:0007041	lysosomal transport	biological_process	1	0.238649663	Pcsk9
GO:0007340	acrosome reaction	biological_process	1	0.238649663	Glra1
GO:0010498	proteasomal protein catabolic process	biological_process	1	0.238649663	Nr1d1
GO:0010812	negative regulation of cell-substrate adhesion	biological_process	1	0.238649663	Fzd4
GO:0014067	negative regulation of phosphatidylinositol 3-kinase signaling	biological_process	1	0.238649663	Pik3ip1
GO:0014898	cardiac muscle hypertrophy in response to stress	biological_process	1	0.238649663	Klf15
GO:0017128	phospholipid scramblase activity	molecular_function	1	0.238649663	Ano2
GO:0033270	paranode region of axon	cellular_component	1	0.238649663	Ermn
GO:0034122	negative regulation of toll-like receptor signaling pathway	biological_process	1	0.238649663	Trim30a
GO:0034185	apolipoprotein binding	molecular_function	1	0.238649663	Pcsk9
GO:0035265	organ growth	biological_process	1	0.238649663	Ly6e
GO:0035994	response to muscle stretch	biological_process	1	0.238649663	Nfkbia
GO:0040029	regulation of gene expression, epigenetic	biological_process	1	0.238649663	Klf2
GO:0043249	erythrocyte maturation	biological_process	1	0.238649663	Klf2
GO:0045475	locomotor rhythm	biological_process	1	0.238649663	Ciart
GO:0061179	negative regulation of insulin secretion involved in cellular response to glucose stimulus	biological_process	1	0.238649663	Pim3
GO:0090336	positive regulation of brown fat cell differentiation	biological_process	1	0.238649663	Prdm16
GO:0098962	regulation of postsynaptic neurotransmitter receptor activity	biological_process	1	0.238649663	Cacng5
GO:1990869	cellular response to chemokine	biological_process	1	0.238649663	Cxcl12
GO:2000279	negative regulation of DNA biosynthetic process	biological_process	1	0.238649663	Cdkn1a
GO:0001701	in utero embryonic development	biological_process	7	0.239221147	Foxd3;Hba-a1;Hba-a2;Klf2;Ly6e;Resp18;Tcf7l2
GO:0043005	neuron projection	cellular_component	11	0.239275043	Adcyap1;Chrna3;Chrnb3;Frmd7;Glra1;Grm2;Kdr;Nmb;Pou4f1;Slc17a6;Slc18a2
GO:0016310	phosphorylation	biological_process	12	0.240148475	Clk1;Eif2ak2;Gck;Hck;Kdr;Ksr1;Mertk;Papss2;Pim3;Ret;Sik1;Tek
GO:0000502	proteasome complex	cellular_component	2	0.241344025	Psmb8;Psmb9
GO:0032731	positive regulation of interleukin-1 beta production	biological_process	2	0.241344025	Gbp5;Ifi204
GO:0098609	cell-cell adhesion	biological_process	4	0.247336501	Cxcl12;Nectin3;Sox9;Tek
GO:0000178	exosome (RNase complex)	cellular_component	1	0.250769165	Zfp36
GO:0003203	endocardial cushion morphogenesis	biological_process	1	0.250769165	Sox9
GO:0008210	estrogen metabolic process	biological_process	1	0.250769165	Plekha1
GO:0010867	positive regulation of triglyceride biosynthetic process	biological_process	1	0.250769165	Tcf7l2
GO:0015179	L-amino acid transmembrane transporter activity	molecular_function	1	0.250769165	Slc7a11
GO:0019229	regulation of vasoconstriction	biological_process	1	0.250769165	Kcna5
GO:0032230	positive regulation of synaptic transmission, GABAergic	biological_process	1	0.250769165	Car2
GO:0043129	surfactant homeostasis	biological_process	1	0.250769165	Kdr
GO:0045779	negative regulation of bone resorption	biological_process	1	0.250769165	Cartpt
GO:0045824	negative regulation of innate immune response	biological_process	1	0.250769165	Dhx58
GO:0046827	positive regulation of protein export from nucleus	biological_process	1	0.250769165	Tcf7l2
GO:0048265	response to pain	biological_process	1	0.250769165	Ret
GO:0048665	neuron fate specification	biological_process	1	0.250769165	Pou4f1
GO:0050732	negative regulation of peptidyl-tyrosine phosphorylation	biological_process	1	0.250769165	Sema4d
GO:0050872	white fat cell differentiation	biological_process	1	0.250769165	Prdm16
GO:0050995	negative regulation of lipid catabolic process	biological_process	1	0.250769165	Apoc1
GO:0061158	3'-UTR-mediated mRNA destabilization	biological_process	1	0.250769165	Zfp36
GO:0061564	axon development	biological_process	1	0.250769165	Nefh
GO:0070160	tight junction	cellular_component	1	0.250769165	Cldn11
GO:0070628	proteasome binding	molecular_function	1	0.250769165	Psmb9
GO:1903204	negative regulation of oxidative stress-induced neuron death	biological_process	1	0.250769165	Slc7a11
GO:0050728	negative regulation of inflammatory response	biological_process	3	0.250874102	Lgals9;Nr1d1;Zfp36
GO:0010506	regulation of autophagy	biological_process	2	0.253143915	Acer2;Iigp1
GO:0051603	proteolysis involved in cellular protein catabolic process	biological_process	2	0.253143915	Psmb8;Psmb9
GO:0005783	endoplasmic reticulum	cellular_component	28	0.254900977	Atp10a;Ch25h;Gpsm1;H2-Q4;Ifi47;Ifit2;Ifitm3;Iigp1;Irgm1;Kcna5;Kdr;Ksr1;Mal;Myoc;Pcsk9;Pdia6;Resp18;Rsad2;Scara3;Shisa3;Shisa5;Tap1;Tap2;Tapbp;Thbs4;Tor3a;Ugt8a;Vwf
GO:0051260	protein homooligomerization	biological_process	3	0.255143328	Kcna5;Rnf213;Tgm2
GO:0050766	positive regulation of phagocytosis	biological_process	2	0.259049566	Fcgr1;Mertk
GO:0007010	cytoskeleton organization	biological_process	3	0.259422741	Fgd2;Sox9;Ugt8a
GO:0007156	homophilic cell adhesion via plasma membrane adhesion molecules	biological_process	3	0.259422741	Cdhr1;Nectin3;Ret
GO:0007626	locomotory behavior	biological_process	3	0.259422741	Chrna3;Nav2;Slc18a2
GO:0004550	nucleoside diphosphate kinase activity	molecular_function	1	0.262696365	Cmpk2
GO:0005324	long-chain fatty acid transporter activity	molecular_function	1	0.262696365	Slc2a1
GO:0010801	negative regulation of peptidyl-threonine phosphorylation	biological_process	1	0.262696365	Ddit4
GO:0018149	peptide cross-linking	biological_process	1	0.262696365	Tgm2
GO:0030050	vesicle transport along actin filament	biological_process	1	0.262696365	Myo7b
GO:0033268	node of Ranvier	cellular_component	1	0.262696365	Myoc
GO:0034067	protein localization to Golgi apparatus	biological_process	1	0.262696365	Gbp5
GO:0034361	very-low-density lipoprotein particle	cellular_component	1	0.262696365	Apoc1
GO:0045178	basal part of cell	cellular_component	1	0.262696365	Cldn11
GO:0046889	positive regulation of lipid biosynthetic process	biological_process	1	0.262696365	Tcf7l2
GO:0048172	regulation of short-term neuronal synaptic plasticity	biological_process	1	0.262696365	Shisa8
GO:0048484	enteric nervous system development	biological_process	1	0.262696365	Ret
GO:0048546	digestive tract morphogenesis	biological_process	1	0.262696365	Sfrp5
GO:0051259	protein complex oligomerization	biological_process	1	0.262696365	Kcna5
GO:0051443	positive regulation of ubiquitin-protein transferase activity	biological_process	1	0.262696365	Trib1
GO:0060078	regulation of postsynaptic membrane potential	biological_process	1	0.262696365	Adcyap1
GO:0060134	prepulse inhibition	biological_process	1	0.262696365	Fabp7
GO:0060322	head development	biological_process	1	0.262696365	Dlx5
GO:0080182	histone H3-K4 trimethylation	biological_process	1	0.262696365	Tet3
GO:0090141	positive regulation of mitochondrial fission	biological_process	1	0.262696365	Kdr
GO:1901741	positive regulation of myoblast fusion	biological_process	1	0.262696365	Cxcl12
GO:1902894	negative regulation of pri-miRNA transcription by RNA polymerase II	biological_process	1	0.262696365	Sox9
GO:0030424	axon	cellular_component	9	0.263827683	C4b;Car2;Cldn11;Grm2;Nectin3;Nefh;Ret;Sncg;Stat1
GO:0016887	ATPase	molecular_function	5	0.263943067	Abcc4;Rnf213;Tap1;Tap2;Tor3a
GO:0003723	RNA binding	molecular_function	16	0.264315203	Ddx58;Ddx60;Dhx58;Eif2ak2;Helz2;Ifih1;Ifit1;Ifit2;Ifit3;Ifit3b;Oas2;Oasl1;Oasl2;Samhd1;Tst;Zbp1
GO:0002250	adaptive immune response	biological_process	4	0.264731998	Cd274;H2-T23;Tap1;Tap2
GO:0005254	chloride channel activity	molecular_function	2	0.264956883	Ano2;Glra1
GO:0006302	double-strand break repair	biological_process	2	0.264956883	Dtx3l;Parp9
GO:0021766	hippocampus development	biological_process	2	0.264956883	Dlx1;Dlx2
GO:0045860	positive regulation of protein kinase activity	biological_process	2	0.264956883	Adcyap1;Cdkn1a
GO:0098685	Schaffer collateral - CA1 synapse	cellular_component	3	0.268009357	Nefh;Ntng1;Plat
GO:0005911	cell-cell junction	cellular_component	5	0.269989671	Fabp7;Fzd4;Nectin3;Slc2a1;Tek
GO:0006006	glucose metabolic process	biological_process	2	0.270864324	Gck;Tcf7l2
GO:0001779	natural killer cell differentiation	biological_process	1	0.274434304	Mertk
GO:0001975	response to amphetamine	biological_process	1	0.274434304	Slc18a2
GO:0003756	protein disulfide isomerase activity	molecular_function	1	0.274434304	Pdia6
GO:0009416	response to light stimulus	biological_process	1	0.274434304	Per1
GO:0009612	response to mechanical stimulus	biological_process	1	0.274434304	Stat1
GO:0030278	regulation of ossification	biological_process	1	0.274434304	Rsad2
GO:0031045	dense core granule	cellular_component	1	0.274434304	Slc18a2
GO:0031589	cell-substrate adhesion	biological_process	1	0.274434304	Vwf
GO:0032332	positive regulation of chondrocyte differentiation	biological_process	1	0.274434304	Sox9
GO:0032693	negative regulation of interleukin-10 production	biological_process	1	0.274434304	Cd274
GO:0035259	glucocorticoid receptor binding	molecular_function	1	0.274434304	Nr4a1
GO:0035584	calcium-mediated signaling using intracellular calcium source	biological_process	1	0.274434304	Kdr
GO:0035970	peptidyl-threonine dephosphorylation	biological_process	1	0.274434304	Dusp5
GO:0038083	peptidyl-tyrosine autophosphorylation	biological_process	1	0.274434304	Kdr
GO:0042326	negative regulation of phosphorylation	biological_process	1	0.274434304	Cdkn1a
GO:0048010	vascular endothelial growth factor receptor signaling pathway	biological_process	1	0.274434304	Kdr
GO:0050965	detection of temperature stimulus involved in sensory perception of pain	biological_process	1	0.274434304	Cxcl12
GO:0051642	centrosome localization	biological_process	1	0.274434304	Sun2
GO:0051896	regulation of protein kinase B signaling	biological_process	1	0.274434304	Grm2
GO:0090280	positive regulation of calcium ion import	biological_process	1	0.274434304	Cxcl12
GO:0090398	cellular senescence	biological_process	1	0.274434304	Cdkn1a
GO:0140326	ATPase-coupled intramembrane lipid transporter activity	molecular_function	1	0.274434304	Atp10a
GO:1901981	phosphatidylinositol phosphate binding	molecular_function	1	0.274434304	Fgd2
GO:0006898	receptor-mediated endocytosis	biological_process	2	0.276770397	Fcgr1;Ifitm3
GO:0009653	anatomical structure morphogenesis	biological_process	2	0.276770397	Foxd3;Ret
GO:0051536	iron-sulfur cluster binding	molecular_function	2	0.276770397	Rsad2;Xdh
GO:0006468	protein phosphorylation	biological_process	11	0.278090378	Clk1;Eif2ak2;Hck;Kdr;Ksr1;Mertk;Pim3;Ret;Sik1;Tek;Trib1
GO:0070374	positive regulation of ERK1 and ERK2 cascade	biological_process	5	0.279115409	Adcyap1;Ccn2;Cxcl12;Kdr;Tek
GO:0030165	PDZ domain binding	molecular_function	3	0.280948584	Fzd4;Kcnj4;Plekha1
GO:0005125	cytokine activity	molecular_function	5	0.282171247	Ccl28;Cmtm3;Cxcl10;Cxcl12;Tnfsf10
GO:0008344	adult locomotory behavior	biological_process	2	0.282673653	Cxcl12;Sncg
GO:0042752	regulation of circadian rhythm	biological_process	2	0.282673653	Nr1d1;Per1
GO:0019900	kinase binding	molecular_function	3	0.285274818	Per1;Rasgrp3;Slc2a1
GO:0000979	RNA polymerase II core promoter sequence-specific DNA binding	molecular_function	1	0.285985974	Stat1
GO:0001508	action potential	biological_process	1	0.285985974	Glra1
GO:0001829	trophectodermal cell differentiation	biological_process	1	0.285985974	Foxd3
GO:0004602	glutathione peroxidase activity	molecular_function	1	0.285985974	Gpx3
GO:0005229	intracellular calcium activated chloride channel activity	molecular_function	1	0.285985974	Ano2
GO:0006672	ceramide metabolic process	biological_process	1	0.285985974	Acer2
GO:0006998	nuclear envelope organization	biological_process	1	0.285985974	Sun2
GO:0007190	activation of adenylate cyclase activity	biological_process	1	0.285985974	Adcyap1
GO:0007584	response to nutrient	biological_process	1	0.285985974	Stat1
GO:0010001	glial cell differentiation	biological_process	1	0.285985974	Klf15
GO:0016226	iron-sulfur cluster assembly	biological_process	1	0.285985974	Xdh
GO:0021591	ventricular system development	biological_process	1	0.285985974	Slc7a11
GO:0031668	cellular response to extracellular stimulus	biological_process	1	0.285985974	Cdkn1a
GO:0035094	response to nicotine	biological_process	1	0.285985974	Chrnb3
GO:0042594	response to starvation	biological_process	1	0.285985974	Zfp36
GO:0043032	positive regulation of macrophage activation	biological_process	1	0.285985974	Lgals9
GO:0043254	regulation of protein-containing complex assembly	biological_process	1	0.285985974	Irgm2
GO:0045104	intermediate filament cytoskeleton organization	biological_process	1	0.285985974	Nefh
GO:0045598	regulation of fat cell differentiation	biological_process	1	0.285985974	Nr1d1
GO:0045821	positive regulation of glycolytic process	biological_process	1	0.285985974	Gck
GO:0046677	response to antibiotic	biological_process	1	0.285985974	Alpl
GO:0046847	filopodium assembly	biological_process	1	0.285985974	Fgd2
GO:0050709	negative regulation of protein secretion	biological_process	1	0.285985974	Rsad2
GO:0051481	negative regulation of cytosolic calcium ion concentration	biological_process	1	0.285985974	Kcna5
GO:0070063	RNA polymerase binding	molecular_function	1	0.285985974	Zfp36
GO:0090050	positive regulation of cell migration involved in sprouting angiogenesis	biological_process	1	0.285985974	Kdr
GO:0000165	MAPK cascade	biological_process	2	0.288572695	Ret;Zfp36
GO:0048146	positive regulation of fibroblast proliferation	biological_process	2	0.288572695	Cdkn1a;Fosl2
GO:0005518	collagen binding	molecular_function	2	0.294466165	Thbs4;Vwf
GO:0050660	flavin adenine dinucleotide binding	molecular_function	2	0.294466165	Chdh;Xdh
GO:1901224	positive regulation of NIK/NF-kappaB signaling	biological_process	2	0.294466165	Eif2ak2;Ifi35
GO:0003180	aortic valve morphogenesis	biological_process	1	0.297354322	Sox9
GO:0006937	regulation of muscle contraction	biological_process	1	0.297354322	Chrna3
GO:0008139	nuclear localization sequence binding	molecular_function	1	0.297354322	Nfkbia
GO:0008610	lipid biosynthetic process	biological_process	1	0.297354322	Ch25h
GO:0009395	phospholipid catabolic process	biological_process	1	0.297354322	Pla2g4e
GO:0016773	phosphotransferase activity, alcohol group as acceptor	molecular_function	1	0.297354322	Gck
GO:0030215	semaphorin receptor binding	molecular_function	1	0.297354322	Sema4d
GO:0030325	adrenal gland development	biological_process	1	0.297354322	Ly6e
GO:0042220	response to cocaine	biological_process	1	0.297354322	Grm2
GO:0048646	anatomical structure formation involved in morphogenesis	biological_process	1	0.297354322	Dlx5
GO:0050850	positive regulation of calcium-mediated signaling	biological_process	1	0.297354322	Kdr
GO:0050921	positive regulation of chemotaxis	biological_process	1	0.297354322	Cxcl12
GO:1901214	regulation of neuron death	biological_process	1	0.297354322	Sncg
GO:0005201	extracellular matrix structural constituent	molecular_function	3	0.298283979	Scara3;Thbs4;Vwf
GO:0003774	motor activity	molecular_function	2	0.300352754	Myo16;Myo7b
GO:0016020	membrane	cellular_component	110	0.301085704	Abcc4;Acer2;Adipor2;Alpl;Ano2;Arl4d;Atp10a;Baiap2l2;Bst2;Cacng5;Car12;Car2;Cd274;Cdc42ep1;Cdhr1;Ch25h;Chdh;Chrm4;Chrna3;Chrnb3;Cldn11;Cmtm3;Ctxn2;Ddx58;Dlk1;Doc2g;Dtx3l;Fcgr1;Fgd2;Fndc9;Fzd4;Galnt15;Gbp2;Gbp3;Gbp5;Glra1;Gm2115;Gng4;Gpr151;Gpsm1;Grm2;H2-T23;Hck;Ifi27l2a;Ifi35;Ifitm3;Igsf1;Iigp1;Irgm1;Islr2;Itgad;Kcna5;Kcnh3;Kcnj10;Kcnj16;Kcnj4;Kdr;Ksr1;Lgals3bp;Lgr6;Ly6a;Ly6c1;Ly6e;Mal;Mertk;Mpz;M…
GO:0044297	cell body	cellular_component	3	0.302628427	Fabp7;Kcnj10;Slc18a2
GO:0050808	synapse organization	biological_process	2	0.306231191	Ppfibp1;Sncg
GO:0000421	autophagosome membrane	cellular_component	1	0.308542249	Entpd4b
GO:0005797	Golgi medial cisterna	cellular_component	1	0.308542249	H2-Q4
GO:0016601	Rac protein signal transduction	biological_process	1	0.308542249	Eps8l1
GO:0016925	protein sumoylation	biological_process	1	0.308542249	Ifih1
GO:0022011	myelination in peripheral nervous system	biological_process	1	0.308542249	Myoc
GO:0032279	asymmetric synapse	cellular_component	1	0.308542249	Chrm4
GO:0032874	positive regulation of stress-activated MAPK cascade	biological_process	1	0.308542249	Eif2ak2
GO:0034113	heterotypic cell-cell adhesion	biological_process	1	0.308542249	Itgad
GO:0034364	high-density lipoprotein particle	cellular_component	1	0.308542249	Apoc1
GO:0035082	axoneme assembly	biological_process	1	0.308542249	Rsph4a
GO:0035162	embryonic hemopoiesis	biological_process	1	0.308542249	Kdr
GO:0048266	behavioral response to pain	biological_process	1	0.308542249	Thbs4
GO:0071837	HMG box domain binding	molecular_function	1	0.308542249	Dlx5
GO:0090190	positive regulation of branching involved in ureteric bud morphogenesis	biological_process	1	0.308542249	Sox9
GO:0098632	cell-cell adhesion mediator activity	molecular_function	1	0.308542249	Ntng1
GO:0007155	cell adhesion	biological_process	11	0.310839906	Ccn2;Ccn4;Cdhr1;Cldn11;Itgad;Lgals3bp;Nectin3;Ret;Stab1;Thbs4;Vwf
GO:0001889	liver development	biological_process	2	0.312100252	Pcsk9;Vwf
GO:0016529	sarcoplasmic reticulum	cellular_component	2	0.312100252	Thbs4;Xdh
GO:0030593	neutrophil chemotaxis	biological_process	2	0.312100252	Cxcl10;Vav3
GO:0099061	integral component of postsynaptic density membrane	cellular_component	2	0.312100252	Chrm4;Nectin3
GO:0010628	positive regulation of gene expression	biological_process	10	0.317413291	Adcyap1;Ccn2;Ddx58;Dlx5;Lcn2;Lgals9;Pou4f1;Ret;Sox9;Tbx21
GO:0006909	phagocytosis	biological_process	2	0.31795875	Hck;Mertk
GO:0010494	cytoplasmic stress granule	cellular_component	2	0.31795875	Trim25;Zfp36
GO:0050839	cell adhesion molecule binding	molecular_function	2	0.31795875	Nectin3;Ntng1
GO:0071456	cellular response to hypoxia	biological_process	2	0.31795875	Hif3a;Vasn
GO:0005540	hyaluronic acid binding	molecular_function	1	0.319552608	Stab1
GO:0009987	cellular process	biological_process	1	0.319552608	Cdhr1
GO:0010875	positive regulation of cholesterol efflux	biological_process	1	0.319552608	Nfkbia
GO:0014032	neural crest cell development	biological_process	1	0.319552608	Sox9
GO:0015721	bile acid and bile salt transport	biological_process	1	0.319552608	Abcc4
GO:0016540	protein autoprocessing	biological_process	1	0.319552608	Pcsk9
GO:0021772	olfactory bulb development	biological_process	1	0.319552608	Dlx2
GO:0042474	middle ear morphogenesis	biological_process	1	0.319552608	Tshz1
GO:0045778	positive regulation of ossification	biological_process	1	0.319552608	Tob2
GO:0046928	regulation of neurotransmitter secretion	biological_process	1	0.319552608	Sncg
GO:0048598	embryonic morphogenesis	biological_process	1	0.319552608	Shox2
GO:0050431	transforming growth factor beta binding	molecular_function	1	0.319552608	Vasn
GO:0050482	arachidonic acid secretion	biological_process	1	0.319552608	Nmb
GO:0050966	detection of mechanical stimulus involved in sensory perception of pain	biological_process	1	0.319552608	Cxcl12
GO:0071549	cellular response to dexamethasone stimulus	biological_process	1	0.319552608	Ddit4
GO:0071897	DNA biosynthetic process	biological_process	1	0.319552608	Ccn2
GO:0102567	phospholipase A2 activity (consuming 1,2-dipalmitoylphosphatidylcholine)	molecular_function	1	0.319552608	Pla2g4e
GO:0102568	phospholipase A2 activity consuming 1,2-dioleoylphosphatidylethanolamine)	molecular_function	1	0.319552608	Pla2g4e
GO:1904706	negative regulation of vascular associated smooth muscle cell proliferation	biological_process	1	0.319552608	Cdkn1a
GO:0005768	endosome	cellular_component	13	0.321520835	Bst2;Cd274;Dtx3l;Fgd2;Ifitm3;Irgm1;Kdr;Pcsk9;Pla2g4e;Plekhf1;Ret;Steap3;Sun2
GO:0050680	negative regulation of epithelial cell proliferation	biological_process	2	0.323805538	B2m;Sox9
GO:2000300	regulation of synaptic vesicle exocytosis	biological_process	2	0.323805538	Chrna3;Chrnb3
GO:0001932	regulation of protein phosphorylation	biological_process	2	0.329639511	Adcyap1;Stat2
GO:0008076	voltage-gated potassium channel complex	cellular_component	2	0.329639511	Kcna5;Kcng2
GO:0019731	antibacterial humoral response	biological_process	2	0.329639511	B2m;H2-T23
GO:0045732	positive regulation of protein catabolic process	biological_process	2	0.329639511	Sox9;Trim30a
GO:0007498	mesoderm development	biological_process	1	0.330388209	Pou4f1
GO:0008327	methyl-CpG binding	molecular_function	1	0.330388209	Tet3
GO:0015035	protein-disulfide reductase activity	molecular_function	1	0.330388209	Pdia6
GO:0019226	transmission of nerve impulse	biological_process	1	0.330388209	Cacng5
GO:0019957	C-C chemokine binding	molecular_function	1	0.330388209	Zfp36
GO:0021983	pituitary gland development	biological_process	1	0.330388209	Tcf7l2
GO:0031295	T cell costimulation	biological_process	1	0.330388209	Cd274
GO:0035024	negative regulation of Rho protein signal transduction	biological_process	1	0.330388209	Myoc
GO:0036342	post-anal tail morphogenesis	biological_process	1	0.330388209	Sfrp5
GO:0045954	positive regulation of natural killer cell mediated cytotoxicity	biological_process	1	0.330388209	H2-T23
GO:0048260	positive regulation of receptor-mediated endocytosis	biological_process	1	0.330388209	B2m
GO:0051537	2 iron, 2 sulfur cluster binding	molecular_function	1	0.330388209	Xdh
GO:0060077	inhibitory synapse	cellular_component	1	0.330388209	Glra1
GO:0070269	pyroptosis	biological_process	1	0.330388209	Zbp1
GO:0070509	calcium ion import	biological_process	1	0.330388209	Gck
GO:0071392	cellular response to estradiol stimulus	biological_process	1	0.330388209	Pou4f1
GO:0030018	Z disc	cellular_component	3	0.333090748	Kcna5;Slc2a1;Synpo2
GO:0030308	negative regulation of cell growth	biological_process	3	0.333090748	Adipor2;Cdkn1a;Gng4
GO:0005581	collagen trimer	cellular_component	2	0.335459598	C1qc;Scara3
GO:0007596	blood coagulation	biological_process	2	0.335459598	Papss2;Vwf
GO:0007623	circadian rhythm	biological_process	2	0.335459598	Nr1d1;Per1
GO:0097110	scaffold protein binding	molecular_function	2	0.335459598	Grm2;Kcna5
GO:0098794	postsynapse	cellular_component	3	0.337442929	C1qc;Plat;Slc18a2
GO:0000146	microfilament motor activity	molecular_function	1	0.341051816	Myo7b
GO:0007009	plasma membrane organization	biological_process	1	0.341051816	Baiap2l2
GO:0007274	neuromuscular synaptic transmission	biological_process	1	0.341051816	Tspoap1
GO:0030031	cell projection assembly	biological_process	1	0.341051816	Vav3
GO:0031018	endocrine pancreas development	biological_process	1	0.341051816	Sox9
GO:0032753	positive regulation of interleukin-4 production	biological_process	1	0.341051816	H2-T23
GO:0043086	negative regulation of catalytic activity	biological_process	1	0.341051816	Parp9
GO:0043296	apical junction complex	cellular_component	1	0.341051816	Nectin3
GO:0045736	negative regulation of cyclin-dependent protein serine/threonine kinase activity	biological_process	1	0.341051816	Cdkn1a
GO:0045861	negative regulation of proteolysis	biological_process	1	0.341051816	Plat
GO:0050770	regulation of axonogenesis	biological_process	1	0.341051816	Ret
GO:0061024	membrane organization	biological_process	1	0.341051816	Baiap2l2
GO:0090200	positive regulation of release of cytochrome c from mitochondria	biological_process	1	0.341051816	Tnfsf10
GO:0090303	positive regulation of wound healing	biological_process	1	0.341051816	Ccn4
GO:0090734	site of DNA damage	cellular_component	1	0.341051816	Parp9
GO:0001568	blood vessel development	biological_process	2	0.341264768	Fzd4;Tcf7l2
GO:0032088	negative regulation of NF-kappaB transcription factor activity	biological_process	2	0.341264768	Nfkbia;Nlrc5
GO:0043010	camera-type eye development	biological_process	2	0.341264768	Hsf4;Mab21l2
GO:0019221	cytokine-mediated signaling pathway	biological_process	3	0.346142107	Iigp1;Stat1;Stat2
GO:0045171	intercellular bridge	cellular_component	2	0.347054024	Fam83d;Gstm4
GO:0060041	retina development in camera-type eye	biological_process	2	0.347054024	Mertk;Sox9
GO:0000139	Golgi membrane	cellular_component	4	0.350479023	Entpd4b;Gpsm1;Irgm2;Tapbp
GO:0003333	amino acid transmembrane transport	biological_process	1	0.351546151	Slc7a11
GO:0003785	actin monomer binding	molecular_function	1	0.351546151	Tmsb10
GO:0008305	integrin complex	cellular_component	1	0.351546151	Itgad
GO:0015026	coreceptor activity	molecular_function	1	0.351546151	Igsf1
GO:0016811	hydrolase activity, acting on carbon-nitrogen (but not peptide) bonds, in linear amides	molecular_function	1	0.351546151	Acer2
GO:0035023	regulation of Rho protein signal transduction	biological_process	1	0.351546151	Eps8l1
GO:0035925	mRNA 3'-UTR AU-rich region binding	molecular_function	1	0.351546151	Zfp36
GO:0046329	negative regulation of JNK cascade	biological_process	1	0.351546151	Per1
GO:0048843	negative regulation of axon extension involved in axon guidance	biological_process	1	0.351546151	Sema4d
GO:0061003	positive regulation of dendritic spine morphogenesis	biological_process	1	0.351546151	Xlr3b
GO:0090023	positive regulation of neutrophil chemotaxis	biological_process	1	0.351546151	Thbs4
GO:0090103	cochlea morphogenesis	biological_process	1	0.351546151	Sox9
GO:0099560	synaptic membrane adhesion	biological_process	1	0.351546151	Ntng1
GO:1900017	positive regulation of cytokine production involved in inflammatory response	biological_process	1	0.351546151	Gbp5
GO:2000378	negative regulation of reactive oxygen species metabolic process	biological_process	1	0.351546151	Trim30a
GO:0000932	P-body	cellular_component	2	0.352826406	Trim12c;Zfp36
GO:0004197	cysteine-type endopeptidase activity	molecular_function	2	0.352826406	Usp18;Usp29
GO:0032956	regulation of actin cytoskeleton organization	biological_process	2	0.352826406	Arhgef19;Bst2
GO:0005764	lysosome	cellular_component	8	0.355149328	Dtx3l;Hck;Ifitm3;Irgm1;Mpz;Pcsk9;Pla2g4e;Plekhf1
GO:0045892	negative regulation of transcription, DNA-templated	biological_process	10	0.35516083	Cebpd;Ciart;Dusp5;Nab2;Nr1d1;Per1;Prdm16;Sox9;Tbx21;Tcf7l2
GO:0045165	cell fate commitment	biological_process	2	0.358580988	Kdr;Sox9
GO:0051216	cartilage development	biological_process	2	0.358580988	Dlx2;Sox9
GO:0001892	embryonic placenta development	biological_process	1	0.361873891	Foxd3
GO:0004623	phospholipase A2 activity	molecular_function	1	0.361873891	Pla2g4e
GO:0004712	protein serine/threonine/tyrosine kinase activity	molecular_function	1	0.361873891	Clk1
GO:0031641	regulation of myelination	biological_process	1	0.361873891	Tcf7l2
GO:0033137	negative regulation of peptidyl-serine phosphorylation	biological_process	1	0.361873891	Ddit4
GO:0045332	phospholipid translocation	biological_process	1	0.361873891	Atp10a
GO:0055010	ventricular cardiac muscle tissue morphogenesis	biological_process	1	0.361873891	Ly6e
GO:0071480	cellular response to gamma radiation	biological_process	1	0.361873891	Cdkn1a
GO:0080025	phosphatidylinositol-3,5-bisphosphate binding	molecular_function	1	0.361873891	Pla2g4e
GO:1900745	positive regulation of p38MAPK cascade	biological_process	1	0.361873891	Xdh
GO:0006821	chloride transport	biological_process	2	0.364316876	Ano2;Glra1
GO:0030097	hemopoiesis	biological_process	2	0.37003321	Kdr;Tek
GO:0000307	cyclin-dependent protein kinase holoenzyme complex	cellular_component	1	0.372037674	Cdkn1a
GO:0001954	positive regulation of cell-matrix adhesion	biological_process	1	0.372037674	Ccl28
GO:0002092	positive regulation of receptor internalization	biological_process	1	0.372037674	Pcsk9
GO:0010592	positive regulation of lamellipodium assembly	biological_process	1	0.372037674	Frmd7
GO:0010800	positive regulation of peptidyl-threonine phosphorylation	biological_process	1	0.372037674	Irgm2
GO:0032007	negative regulation of TOR signaling	biological_process	1	0.372037674	Ddit4
GO:0033141	positive regulation of peptidyl-serine phosphorylation of STAT protein	biological_process	1	0.372037674	Ret
GO:0036094	small molecule binding	molecular_function	1	0.372037674	Lcn2
GO:0042098	T cell proliferation	biological_process	1	0.372037674	Cxcl12
GO:0043425	bHLH transcription factor binding	molecular_function	1	0.372037674	Sox9
GO:0043950	positive regulation of cAMP-mediated signaling	biological_process	1	0.372037674	Adcyap1
GO:0045499	chemorepellent activity	molecular_function	1	0.372037674	Sema4d
GO:0048169	regulation of long-term neuronal synaptic plasticity	biological_process	1	0.372037674	Kcnj10
GO:0050750	low-density lipoprotein particle receptor binding	molecular_function	1	0.372037674	Pcsk9
GO:0051384	response to glucocorticoid	biological_process	1	0.372037674	Alpl
GO:0051453	regulation of intracellular pH	biological_process	1	0.372037674	Car2
GO:0070527	platelet aggregation	biological_process	1	0.372037674	Slc7a11
GO:0097440	apical dendrite	cellular_component	1	0.372037674	Nefh
GO:0042981	regulation of apoptotic process	biological_process	4	0.372131264	Acer2;Apaf1;Cxcl10;Tgm2
GO:0043087	regulation of GTPase activity	biological_process	2	0.375729163	Rasgrp3;Vav3
GO:0050727	regulation of inflammatory response	biological_process	2	0.375729163	Usp18;Zbp1
GO:0070062	extracellular exosome	cellular_component	2	0.375729163	Cd274;Vasn
GO:0099055	integral component of postsynaptic membrane	cellular_component	2	0.375729163	Cacng5;Grm2
GO:0022857	transmembrane transporter activity	molecular_function	4	0.375736687	Slc17a6;Slc18a2;Slc2a1;Slc7a11
GO:0016579	protein deubiquitination	biological_process	2	0.381403936	Usp18;Usp29
GO:0060326	cell chemotaxis	biological_process	2	0.381403936	Ccl28;Cxcl12
GO:0005251	delayed rectifier potassium channel activity	molecular_function	1	0.382040093	Kcna5
GO:0006493	protein O-linked glycosylation	biological_process	1	0.382040093	Tet3
GO:0012506	vesicle membrane	cellular_component	1	0.382040093	Baiap2l2
GO:0016032	viral process	biological_process	1	0.382040093	Zbp1
GO:0045765	regulation of angiogenesis	biological_process	1	0.382040093	Tek
GO:0051966	regulation of synaptic transmission, glutamatergic	biological_process	1	0.382040093	Grm2
GO:0008289	lipid binding	molecular_function	6	0.391442358	Apol9a;Apol9b;Apold1;Baiap2l2;Fabp7;Plekha1
GO:0062023	collagen-containing extracellular matrix	cellular_component	6	0.391442358	Itih3;Lgals9;Myoc;Tgm2;Thbs4;Vwf
GO:0002639	positive regulation of immunoglobulin production	biological_process	1	0.391883702	H2-T23
GO:0004364	glutathione transferase activity	molecular_function	1	0.391883702	Gstm4
GO:0004620	phospholipase activity	molecular_function	1	0.391883702	Pla2g4e
GO:0005790	smooth endoplasmic reticulum	cellular_component	1	0.391883702	Pdia6
GO:0006402	mRNA catabolic process	biological_process	1	0.391883702	Zfp36
GO:0006958	complement activation, classical pathway	biological_process	1	0.391883702	C1qc
GO:0009055	electron transfer activity	molecular_function	1	0.391883702	Xdh
GO:0010719	negative regulation of epithelial to mesenchymal transition	biological_process	1	0.391883702	Vasn
GO:0030511	positive regulation of transforming growth factor beta receptor signaling pathway	biological_process	1	0.391883702	Lrg1
GO:0032967	positive regulation of collagen biosynthetic process	biological_process	1	0.391883702	Ccn2
GO:0045879	negative regulation of smoothened signaling pathway	biological_process	1	0.391883702	Sall3
GO:0050768	negative regulation of neurogenesis	biological_process	1	0.391883702	B2m
GO:0051059	NF-kappaB binding	molecular_function	1	0.391883702	Nfkbia
GO:0098839	postsynaptic density membrane	cellular_component	1	0.391883702	Cacng5
GO:0042060	wound healing	biological_process	2	0.392686908	Arhgef19;Cdkn1a
GO:0043204	perikaryon	cellular_component	3	0.393696077	Adcyap1;Nefh;Resp18
GO:0005506	iron ion binding	molecular_function	3	0.397981524	Ch25h;Lcn2;Xdh
GO:0001725	stress fiber	cellular_component	2	0.398293661	Synpo2;Tek
GO:0007160	cell-matrix adhesion	biological_process	2	0.398293661	Ccn2;Tek
GO:0006911	phagocytosis, engulfment	biological_process	1	0.401571014	Fcgr1
GO:0007595	lactation	biological_process	1	0.401571014	Xdh
GO:0008157	protein phosphatase 1 binding	molecular_function	1	0.401571014	Ppp1r3g
GO:0032355	response to estradiol	biological_process	1	0.401571014	Fosl2
GO:0035035	histone acetyltransferase binding	molecular_function	1	0.401571014	Stat1
GO:0043523	regulation of neuron apoptotic process	biological_process	1	0.401571014	Pcsk9
GO:0045777	positive regulation of blood pressure	biological_process	1	0.401571014	Cartpt
GO:0050699	WW domain binding	molecular_function	1	0.401571014	Shisa5
GO:0061098	positive regulation of protein tyrosine kinase activity	biological_process	1	0.401571014	Fcgr1
GO:0070971	endoplasmic reticulum exit site	cellular_component	1	0.401571014	H2-Q4
GO:2001238	positive regulation of extrinsic apoptotic signaling pathway	biological_process	1	0.401571014	Tnfsf10
GO:0000987	cis-regulatory region sequence-specific DNA binding	molecular_function	2	0.409434298	Irf7;Sox9
GO:0001726	ruffle	cellular_component	2	0.409434298	Eps8l1;Fgd2
GO:0005901	caveola	cellular_component	2	0.409434298	Hck;Slc2a1
GO:0043195	terminal bouton	cellular_component	2	0.409434298	Adcyap1;Slc18a2
GO:0008083	growth factor activity	molecular_function	3	0.410787208	Ccn2;Cxcl12;Thbs4
GO:0000184	nuclear-transcribed mRNA catabolic process, nonsense-mediated decay	biological_process	1	0.411104504	Helz2
GO:0004540	ribonuclease activity	molecular_function	1	0.411104504	Helz2
GO:0007254	JNK cascade	biological_process	1	0.411104504	Trib1
GO:0012501	programmed cell death	biological_process	1	0.411104504	Zbp1
GO:0030332	cyclin binding	molecular_function	1	0.411104504	Cdkn1a
GO:0048709	oligodendrocyte differentiation	biological_process	1	0.411104504	Sox9
GO:0071260	cellular response to mechanical stimulus	biological_process	1	0.411104504	Sox9
GO:0042632	cholesterol homeostasis	biological_process	2	0.414966903	Nr1d1;Pcsk9
GO:0045766	positive regulation of angiogenesis	biological_process	3	0.415037548	Kdr;Lrg1;Tek
GO:0007601	visual perception	biological_process	3	0.419278132	Glra1;Hsf4;Kcnj10
GO:0071944	cell periphery	cellular_component	2	0.420473557	Fabp7;Kdr
GO:0004521	endoribonuclease activity	molecular_function	1	0.420486605	Slfn8
GO:0006096	glycolytic process	biological_process	1	0.420486605	Gck
GO:0008138	protein tyrosine/serine/threonine phosphatase activity	molecular_function	1	0.420486605	Dusp5
GO:0032008	positive regulation of TOR signaling	biological_process	1	0.420486605	Kdr
GO:0035335	peptidyl-tyrosine dephosphorylation	biological_process	1	0.420486605	Dusp5
GO:0051281	positive regulation of release of sequestered calcium ion into cytosol	biological_process	1	0.420486605	Cxcl10
GO:0055074	calcium ion homeostasis	biological_process	1	0.420486605	Kdr
GO:0071479	cellular response to ionizing radiation	biological_process	1	0.420486605	Cdkn1a
GO:0005622	intracellular anatomical structure	cellular_component	3	0.427728536	Glra1;Ly6a;Slc2a1
GO:0051015	actin filament binding	molecular_function	4	0.429454626	Eps8l1;Ermn;Myo16;Myo7b
GO:0000079	regulation of cyclin-dependent protein serine/threonine kinase activity	biological_process	1	0.429719715	Cdkn1a
GO:0001818	negative regulation of cytokine production	biological_process	1	0.429719715	Mertk
GO:0002027	regulation of heart rate	biological_process	1	0.429719715	Shox2
GO:0008045	motor neuron axon guidance	biological_process	1	0.429719715	Cxcl12
GO:0030316	osteoclast differentiation	biological_process	1	0.429719715	Ccn4
GO:0035116	embryonic hindlimb morphogenesis	biological_process	1	0.429719715	Rspo2
GO:0042311	vasodilation	biological_process	1	0.429719715	Klf2
GO:0043488	regulation of mRNA stability	biological_process	1	0.429719715	Zfp36
GO:0070372	regulation of ERK1 and ERK2 cascade	biological_process	1	0.429719715	Fam83d
GO:1900087	positive regulation of G1/S transition of mitotic cell cycle	biological_process	1	0.429719715	Kcna5
GO:0008013	beta-catenin binding	molecular_function	2	0.431406737	Sox9;Tcf7l2
GO:0003713	transcription coactivator activity	molecular_function	4	0.432999581	Prdm16;Trim12c;Trim14;Trim25
GO:0099056	integral component of presynaptic membrane	cellular_component	2	0.436832186	Chrm4;Glra1
GO:0005154	epidermal growth factor receptor binding	molecular_function	1	0.438806191	Vav3
GO:0006513	protein monoubiquitination	biological_process	1	0.438806191	Trim25
GO:0007095	mitotic G2 DNA damage checkpoint signaling	biological_process	1	0.438806191	Cdkn1a
GO:0009058	biosynthetic process	biological_process	1	0.438806191	Gpt2
GO:0042056	chemoattractant activity	molecular_function	1	0.438806191	Cxcl10
GO:0042327	positive regulation of phosphorylation	biological_process	1	0.438806191	Gck
GO:0043967	histone H4 acetylation	biological_process	1	0.438806191	Per1
GO:0048701	embryonic cranial skeleton morphogenesis	biological_process	1	0.438806191	Dlx2
GO:0050807	regulation of synapse organization	biological_process	1	0.438806191	Slc7a11
GO:0050905	neuromuscular process	biological_process	1	0.438806191	Glra1
GO:0050919	negative chemotaxis	biological_process	1	0.438806191	Sema4d
GO:0051019	mitogen-activated protein kinase binding	molecular_function	1	0.438806191	Dusp5
GO:0055007	cardiac muscle cell differentiation	biological_process	1	0.438806191	Sik1
GO:0060349	bone morphogenesis	biological_process	1	0.438806191	Dlx5
GO:0086091	regulation of heart rate by cardiac conduction	biological_process	1	0.438806191	Kcna5
GO:0098742	cell-cell adhesion via plasma-membrane adhesion molecules	biological_process	1	0.438806191	Mpz
GO:2001244	positive regulation of intrinsic apoptotic signaling pathway	biological_process	1	0.438806191	Plekhf1
GO:0050804	modulation of chemical synaptic transmission	biological_process	2	0.442229531	Ntng1;Slc7a11
GO:0006606	protein import into nucleus	biological_process	2	0.447598291	Cdkn1a;Nfkbia
GO:0008643	carbohydrate transport	biological_process	1	0.447748354	Slc2a1
GO:0016235	aggresome	cellular_component	1	0.447748354	Prdm16
GO:0031333	negative regulation of protein-containing complex assembly	biological_process	1	0.447748354	Xaf1
GO:0048662	negative regulation of smooth muscle cell proliferation	biological_process	1	0.447748354	Trib1
GO:0048754	branching morphogenesis of an epithelial tube	biological_process	1	0.447748354	Kdr
GO:0051482	positive regulation of cytosolic calcium ion concentration involved in phospholipase C-activating G protein-coupled signaling pathway	biological_process	1	0.447748354	Tgm2
GO:0051924	regulation of calcium ion transport	biological_process	1	0.447748354	Cxcl12
GO:0061631	ubiquitin conjugating enzyme activity	molecular_function	1	0.447748354	Ube2l6
GO:0071526	semaphorin-plexin signaling pathway	biological_process	1	0.447748354	Sema4d
GO:0097431	mitotic spindle pole	cellular_component	1	0.447748354	Fam83d
GO:0006906	vesicle fusion	biological_process	1	0.45654849	Vav3
GO:0010634	positive regulation of epithelial cell migration	biological_process	1	0.45654849	Sox9
GO:0030032	lamellipodium assembly	biological_process	1	0.45654849	Vav3
GO:0030134	COPII-coated ER to Golgi transport vesicle	cellular_component	1	0.45654849	Pcsk9
GO:0048873	homeostasis of number of cells within a tissue	biological_process	1	0.45654849	Sox9
GO:0051721	protein phosphatase 2A binding	molecular_function	1	0.45654849	Stat1
GO:0060079	excitatory postsynaptic potential	biological_process	1	0.45654849	Chrna3
GO:0071902	positive regulation of protein serine/threonine kinase activity	biological_process	1	0.45654849	Irgm2
GO:0071949	FAD binding	molecular_function	1	0.45654849	Xdh
GO:0043235	receptor complex	cellular_component	4	0.45763505	Kdr;Mertk;Ret;Tek
GO:0060548	negative regulation of cell death	biological_process	2	0.45824825	Ccn2;Ccn4
GO:0007165	signal transduction	biological_process	19	0.459694183	Ccn2;Ccn4;Cd274;Chrm4;Chrna3;Chrnb3;Fam83d;Fzd4;Glra1;Gng4;Gpr151;Grm2;Ksr1;Lgr6;Rasl11b;Rem2;Sox9;Stat1;Stat2
GO:0007605	sensory perception of sound	biological_process	3	0.461068727	Fzd4;Myo7b;Nav2
GO:0043547	positive regulation of GTPase activity	biological_process	3	0.461068727	Adcyap1;Arhgef19;Sema4d
GO:0004843	thiol-dependent deubiquitinase	molecular_function	2	0.463528598	Usp18;Usp29
GO:0004993	G protein-coupled serotonin receptor activity	molecular_function	1	0.465208846	Chrm4
GO:0005977	glycogen metabolic process	biological_process	1	0.465208846	Tcf7l2
GO:0014070	response to organic cyclic compound	biological_process	1	0.465208846	Slc7a11
GO:0015914	phospholipid transport	biological_process	1	0.465208846	Atp10a
GO:0042177	negative regulation of protein catabolic process	biological_process	1	0.465208846	Banp
GO:0048786	presynaptic active zone	cellular_component	1	0.465208846	Ppfibp1
GO:0070059	intrinsic apoptotic signaling pathway in response to endoplasmic reticulum stress	biological_process	1	0.465208846	Apaf1
GO:0097192	extrinsic apoptotic signaling pathway in absence of ligand	biological_process	1	0.465208846	Lcn2
GO:0097730	non-motile cilium	cellular_component	1	0.465208846	Ano2
GO:2001235	positive regulation of apoptotic signaling pathway	biological_process	1	0.465208846	Apaf1
GO:0030425	dendrite	cellular_component	9	0.468430572	C4b;Chrm4;Chrna3;Fzd4;Kcnj4;Nectin3;Nr1d1;Ret;Stat1
GO:0001933	negative regulation of protein phosphorylation	biological_process	2	0.468778659	Gbp4;Xdh
GO:0005811	lipid droplet	cellular_component	2	0.468778659	Cldn11;Rsad2
GO:0090630	activation of GTPase activity	biological_process	2	0.468778659	Arhgef19;Tbc1d8b
GO:0043066	negative regulation of apoptotic process	biological_process	9	0.472916473	Cdkn1a;Eif2ak2;Hck;Kdr;Mpz;Pim3;Pou4f1;Sox9;Tek
GO:0042393	histone binding	molecular_function	3	0.473357927	Dtx3l;Parp9;Stat1
GO:0001656	metanephros development	biological_process	1	0.473731636	Irx2
GO:0001835	blastocyst hatching	biological_process	1	0.473731636	Cmtm3
GO:0005245	voltage-gated calcium channel activity	molecular_function	1	0.473731636	Cacng5
GO:0007032	endosome organization	biological_process	1	0.473731636	Plekhf1
GO:0007528	neuromuscular junction development	biological_process	1	0.473731636	Ppfibp1
GO:0009888	tissue development	biological_process	1	0.473731636	Ntng1
GO:0014911	positive regulation of smooth muscle cell migration	biological_process	1	0.473731636	Ccn4
GO:0019216	regulation of lipid metabolic process	biological_process	1	0.473731636	Nr1d1
GO:0030501	positive regulation of bone mineralization	biological_process	1	0.473731636	Isg15
GO:0030513	positive regulation of BMP signaling pathway	biological_process	1	0.473731636	Kdr
GO:0043021	ribonucleoprotein complex binding	molecular_function	1	0.473731636	Ifih1
GO:0051017	actin filament bundle assembly	biological_process	1	0.473731636	Baiap2l2
GO:0097546	ciliary base	cellular_component	1	0.473731636	Kcnj10
GO:0006351	transcription, DNA-templated	biological_process	2	0.473998059	Foxd3;Stat1
GO:0007409	axonogenesis	biological_process	2	0.473998059	Dlx5;Ntng1
GO:0031982	vesicle	cellular_component	3	0.477426099	Lgr6;Myo7b;Slc2a1
GO:0033138	positive regulation of peptidyl-serine phosphorylation	biological_process	2	0.479186443	Irgm2;Tek
GO:0051087	chaperone binding	molecular_function	2	0.479186443	Ksr1;Vwf
GO:0008283	cell population proliferation	biological_process	3	0.481479704	Dlx5;Fam83d;Lhx9
GO:0001965	G-protein alpha-subunit binding	molecular_function	1	0.482119038	Gpsm1
GO:0005109	frizzled binding	molecular_function	1	0.482119038	Myoc
GO:0043536	positive regulation of blood vessel endothelial cell migration	biological_process	1	0.482119038	Kdr
GO:0051539	4 iron, 4 sulfur cluster binding	molecular_function	1	0.482119038	Rsad2
GO:0005547	phosphatidylinositol-3,4,5-trisphosphate binding	molecular_function	1	0.490373196	Pla2g4e
GO:0005771	multivesicular body	cellular_component	1	0.490373196	Steap3
GO:0019955	cytokine binding	molecular_function	1	0.490373196	Fzd4
GO:0030534	adult behavior	biological_process	1	0.490373196	Slc7a11
GO:0045880	positive regulation of smoothened signaling pathway	biological_process	1	0.490373196	Shox2
GO:0050767	regulation of neurogenesis	biological_process	1	0.490373196	Pou4f1
GO:1900026	positive regulation of substrate adhesion-dependent cell spreading	biological_process	1	0.490373196	Myoc
GO:0016324	apical plasma membrane	cellular_component	6	0.492334532	Abcc4;Bst2;Kcnj10;Mal;Slc2a1;Tek
GO:0007166	cell surface receptor signaling pathway	biological_process	3	0.493550543	Cd274;Fcgr1;Fzd4
GO:0031175	neuron projection development	biological_process	3	0.493550543	Adcyap1;Myoc;Pou4f1
GO:0003697	single-stranded DNA binding	molecular_function	2	0.494562236	Pou4f1;Samhd1
GO:0000086	G2/M transition of mitotic cell cycle	biological_process	1	0.498496219	Cdkn1a
GO:0001772	immunological synapse	cellular_component	1	0.498496219	Vav3
GO:0006464	cellular protein modification process	biological_process	1	0.498496219	Uba7
GO:0007173	epidermal growth factor receptor signaling pathway	biological_process	1	0.498496219	Sox9
GO:0007249	I-kappaB kinase/NF-kappaB signaling	biological_process	1	0.498496219	Nfkbia
GO:0033077	T cell differentiation in thymus	biological_process	1	0.498496219	B2m
GO:0043014	alpha-tubulin binding	molecular_function	1	0.498496219	Sncg
GO:0043966	histone H3 acetylation	biological_process	1	0.498496219	Per1
GO:0046658	anchored component of plasma membrane	cellular_component	1	0.498496219	Ntng1
GO:0050769	positive regulation of neurogenesis	biological_process	1	0.498496219	Tgm2
GO:0051020	GTPase binding	molecular_function	1	0.498496219	Pou4f1
GO:2001237	negative regulation of extrinsic apoptotic signaling pathway	biological_process	1	0.498496219	Tcf7l2
GO:0090263	positive regulation of canonical Wnt signaling pathway	biological_process	2	0.504652011	Dlx5;Rspo2
GO:0006629	lipid metabolic process	biological_process	9	0.506282714	Acer2;Adipor2;Ch25h;Fdps;Gstm4;Hmgcs2;Pcsk9;Pla2g4e;Ugt8a
GO:0000794	condensed nuclear chromosome	cellular_component	1	0.506490185	Sun2
GO:0001662	behavioral fear response	biological_process	1	0.506490185	Adcyap1
GO:0001974	blood vessel remodeling	biological_process	1	0.506490185	Tgm2
GO:0005801	cis-Golgi network	cellular_component	1	0.506490185	Ccn2
GO:0006644	phospholipid metabolic process	biological_process	1	0.506490185	Pcsk9
GO:0007187	G protein-coupled receptor signaling pathway, coupled to cyclic nucleotide second messenger	biological_process	1	0.506490185	Chrm4
GO:0008047	enzyme activator activity	molecular_function	1	0.506490185	Dtx3l
GO:0008333	endosome to lysosome transport	biological_process	1	0.506490185	Dtx3l
GO:0046034	ATP metabolic process	biological_process	1	0.506490185	Adcyap1
GO:0048469	cell maturation	biological_process	1	0.506490185	Kdr
GO:0051402	neuron apoptotic process	biological_process	1	0.506490185	Apaf1
GO:0060076	excitatory synapse	cellular_component	1	0.506490185	Slc17a6
GO:0046983	protein dimerization activity	molecular_function	3	0.50942602	Ano2;Ebf3;Hif3a
GO:0030324	lung development	biological_process	2	0.509647877	Ccn2;Kdr
GO:0003341	cilium movement	biological_process	1	0.514357136	Rsph4a
GO:0030217	T cell differentiation	biological_process	1	0.514357136	Tbx21
GO:0042130	negative regulation of T cell proliferation	biological_process	1	0.514357136	Cd274
GO:0043408	regulation of MAPK cascade	biological_process	1	0.514357136	Myoc
GO:0051781	positive regulation of cell division	biological_process	1	0.514357136	Thbs4
GO:1901998	toxin transport	biological_process	1	0.514357136	Cd274
GO:0006366	transcription by RNA polymerase II	biological_process	2	0.514610747	Fosl2;Hif3a
GO:0042995	cell projection	cellular_component	18	0.515090913	Anln;Cables1;Ddx58;Fabp7;Fgd2;Frmd7;Glra1;Grm2;Hck;Irgm1;Ksr1;Myo7b;Myoc;Nefh;Nr1d1;Rsph3b;Rsph4a;Slc18a2
GO:0005635	nuclear envelope	cellular_component	3	0.517265862	Shisa5;Sun2;Tor3a
GO:0035556	intracellular signal transduction	biological_process	7	0.518563756	Asb4;Ccn2;Ksr1;Nlrc5;Sik1;Vav3;Zfp36
GO:0016311	dephosphorylation	biological_process	2	0.519540404	Alpl;Dusp5
GO:0005741	mitochondrial outer membrane	cellular_component	3	0.521160579	Myoc;Rsad2;Trim14
GO:0001657	ureteric bud development	biological_process	1	0.522099086	Ret
GO:0001784	phosphotyrosine residue binding	molecular_function	1	0.522099086	Hck
GO:0007281	germ cell development	biological_process	1	0.522099086	Cxcl12
GO:0007599	hemostasis	biological_process	1	0.522099086	Vwf
GO:0008543	fibroblast growth factor receptor signaling pathway	biological_process	1	0.522099086	Ccn2
GO:0030133	transport vesicle	cellular_component	1	0.522099086	Galnt15
GO:0043484	regulation of RNA splicing	biological_process	1	0.522099086	Clk1
GO:0045429	positive regulation of nitric oxide biosynthetic process	biological_process	1	0.522099086	Klf2
GO:0045494	photoreceptor cell maintenance	biological_process	1	0.522099086	Cdhr1
GO:0045773	positive regulation of axon extension	biological_process	1	0.522099086	Islr2
GO:0048018	receptor ligand activity	molecular_function	1	0.522099086	Tafa3
GO:0048487	beta-tubulin binding	molecular_function	1	0.522099086	Sncg
GO:0048536	spleen development	biological_process	1	0.522099086	Samd9l
GO:0007189	adenylate cyclase-activating G protein-coupled receptor signaling pathway	biological_process	2	0.529299287	Adcyap1;Cxcl10
GO:0001658	branching involved in ureteric bud morphogenesis	biological_process	1	0.529718012	Sox9
GO:0009411	response to UV	biological_process	1	0.529718012	Cdkn1a
GO:0051930	regulation of sensory perception of pain	biological_process	1	0.529718012	Kcnj10
GO:0003779	actin binding	molecular_function	6	0.53286211	Anln;Eps8l1;Ermn;Myo16;Myo7b;Synpo2
GO:0051726	regulation of cell cycle	biological_process	4	0.535645587	Cables1;Cdkn1a;Pou4f1;Tcf7l2
GO:0008152	metabolic process	biological_process	3	0.536566958	Gck;Papss2;Samhd1
GO:0001580	detection of chemical stimulus involved in sensory perception of bitter taste	biological_process	1	0.537215865	Rtp4
GO:0006612	protein targeting to membrane	biological_process	1	0.537215865	Rtp4
GO:0010862	positive regulation of pathway-restricted SMAD protein phosphorylation	biological_process	1	0.537215865	Lgals9
GO:0021915	neural tube development	biological_process	1	0.537215865	Tcf7l2
GO:0045184	establishment of protein localization	biological_process	1	0.537215865	Plekha1
GO:0048488	synaptic vesicle endocytosis	biological_process	1	0.537215865	Sncg
GO:0004175	endopeptidase activity	molecular_function	2	0.538923086	Psmb8;Psmb9
GO:0005198	structural molecule activity	molecular_function	2	0.538923086	Cldn11;Krt12
GO:0050731	positive regulation of peptidyl-tyrosine phosphorylation	biological_process	2	0.538923086	Sema4d;Thbs4
GO:0098793	presynapse	cellular_component	2	0.538923086	Slc17a6;Slc2a1
GO:0043524	negative regulation of neuron apoptotic process	biological_process	3	0.544164172	Dlx1;Kdr;Pou4f1
GO:0001817	regulation of cytokine production	biological_process	1	0.544594562	Ccn4
GO:0001890	placenta development	biological_process	1	0.544594562	Vwf
GO:0009749	response to glucose	biological_process	1	0.544594562	Tcf7l2
GO:0051879	Hsp90 protein binding	molecular_function	1	0.544594562	Ksr1
GO:0055088	lipid homeostasis	biological_process	1	0.544594562	Gck
GO:0098686	hippocampal mossy fiber to CA3 synapse	cellular_component	1	0.544594562	Nectin3
GO:0005882	intermediate filament	cellular_component	2	0.548410587	Krt12;Nefh
GO:0106310	protein serine kinase activity	molecular_function	4	0.548646815	Eif2ak2;Ksr1;Pim3;Sik1
GO:0106311	protein threonine kinase activity	molecular_function	4	0.548646815	Eif2ak2;Ksr1;Pim3;Sik1
GO:0007411	axon guidance	biological_process	3	0.551688987	Cxcl12;Dlx5;Sema4d
GO:0000281	mitotic cytokinesis	biological_process	1	0.55185599	Anln
GO:0009953	dorsal/ventral pattern formation	biological_process	1	0.55185599	Sp8
GO:0019894	kinesin binding	molecular_function	1	0.55185599	Fam83d
GO:0032993	protein-DNA complex	cellular_component	1	0.55185599	Tcf7l2
GO:0043161	proteasome-mediated ubiquitin-dependent protein catabolic process	biological_process	3	0.555423867	Psmb8;Psmb9;Tbx21
GO:0005794	Golgi apparatus	cellular_component	21	0.55654515	Acer2;B2m;Bst2;Galnt15;Gbp2;Gbp3;Gbp5;Gpsm1;H2-Q4;Hck;Iigp1;Irgm1;Irgm2;Kcna5;Kdr;Mal;Myoc;Pcsk9;Resp18;Rsad2;Scara3
GO:0006936	muscle contraction	biological_process	1	0.559002007	Glra1
GO:0007162	negative regulation of cell adhesion	biological_process	1	0.559002007	Sema4d
GO:0035690	cellular response to drug	biological_process	1	0.559002007	Slc18a2
GO:0055038	recycling endosome membrane	cellular_component	1	0.559002007	Cd274
GO:1901216	positive regulation of neuron death	biological_process	1	0.559002007	Ddit4
GO:1902600	proton transmembrane transport	biological_process	1	0.559002007	Otop2
GO:0003824	catalytic activity	molecular_function	6	0.559121876	Alpl;Gck;Gpt2;Papss2;Rsad2;Samhd1
GO:0010466	negative regulation of peptidase activity	biological_process	2	0.562384131	Itih3;Serpina3f
GO:0009611	response to wounding	biological_process	1	0.566034441	Zfp36
GO:0030170	pyridoxal phosphate binding	molecular_function	1	0.566034441	Gpt2
GO:0030374	nuclear receptor coactivator activity	molecular_function	1	0.566034441	Helz2
GO:0030968	endoplasmic reticulum unfolded protein response	biological_process	1	0.566034441	Eif2ak2
GO:0032868	response to insulin	biological_process	1	0.566034441	Klf15
GO:0048705	skeletal system morphogenesis	biological_process	1	0.566034441	Plekha1
GO:0006869	lipid transport	biological_process	2	0.566972866	Apoc1;Atp10a
GO:0006986	response to unfolded protein	biological_process	1	0.572955093	Thbs4
GO:0042307	positive regulation of protein import into nucleus	biological_process	1	0.572955093	Tek
GO:0045111	intermediate filament cytoskeleton	cellular_component	1	0.572955093	Ddx60
GO:0045600	positive regulation of fat cell differentiation	biological_process	1	0.572955093	Zfp36
GO:0030176	integral component of endoplasmic reticulum membrane	cellular_component	2	0.576046217	Tap1;Tap2
GO:0030414	peptidase inhibitor activity	molecular_function	2	0.576046217	Itih3;Serpina3f
GO:0007565	female pregnancy	biological_process	1	0.579765732	Lgals9
GO:0030178	negative regulation of Wnt signaling pathway	biological_process	1	0.579765732	Sfrp5
GO:0035914	skeletal muscle cell differentiation	biological_process	1	0.579765732	Nr4a1
GO:0043588	skin development	biological_process	1	0.579765732	Tcf7l2
GO:0005739	mitochondrion	cellular_component	27	0.584554584	Chdh;Cmpk2;Ddit4;Fdps;Gck;Gpt2;Hif3a;Hmgcs2;Ifi27;Ifi27l2a;Ifih1;Ifit3;Ifit3b;Irgm2;Myoc;Nefh;Nr4a1;Oas1a;Parp9;Rsad2;Tap1;Tgm2;Trim14;Tspoap1;Tst;Vasn;Xaf1
GO:0004252	serine-type endopeptidase activity	molecular_function	3	0.584624703	Pcsk9;Pik3ip1;Plat
GO:0004896	cytokine receptor activity	molecular_function	1	0.586468103	Fzd4
GO:0005776	autophagosome	cellular_component	1	0.586468103	Irgm1
GO:0009968	negative regulation of signal transduction	biological_process	1	0.586468103	Ddit4
GO:0051219	phosphoprotein binding	molecular_function	1	0.586468103	Plat
GO:0042383	sarcolemma	cellular_component	2	0.589395195	Chrm4;Slc2a1
GO:0007507	heart development	biological_process	4	0.592598016	Cdkn1a;Pou4f1;Sox9;Tek
GO:0005544	calcium-dependent phospholipid binding	molecular_function	1	0.593063921	Pla2g4e
GO:0017053	transcription repressor complex	cellular_component	1	0.593063921	Prdm16
GO:0030864	cortical actin cytoskeleton	cellular_component	1	0.593063921	Slc2a1
GO:0002020	protease binding	molecular_function	2	0.593775111	Lcn2;Vwf
GO:0014069	postsynaptic density	cellular_component	5	0.597334222	Cacng5;Chrm4;Chrna3;Nefh;Shisa8
GO:0005507	copper ion binding	molecular_function	1	0.599554874	S100a5
GO:0032757	positive regulation of interleukin-8 production	biological_process	1	0.599554874	Ddx58
GO:0071230	cellular response to amino acid stimulus	biological_process	1	0.599554874	Glra1
GO:0016607	nuclear speck	cellular_component	5	0.602733911	Hif3a;Hsf4;Ifi204;Klf15;Tap2
GO:0071347	cellular response to interleukin-1	biological_process	1	0.605942624	Nr1d1
GO:0030246	carbohydrate binding	molecular_function	3	0.609155683	C4b;Galnt15;Lgals9
GO:0004867	serine-type endopeptidase inhibitor activity	molecular_function	2	0.610945837	Itih3;Serpina3f
GO:0005200	structural constituent of cytoskeleton	molecular_function	1	0.612228806	Nefh
GO:0006865	amino acid transport	biological_process	1	0.612228806	Slc7a11
GO:0007200	phospholipase C-activating G protein-coupled receptor signaling pathway	biological_process	1	0.612228806	Tgm2
GO:0009566	fertilization	biological_process	1	0.612228806	Nectin3
GO:0009925	basal plasma membrane	cellular_component	1	0.612228806	Tek
GO:1905515	non-motile cilium assembly	biological_process	1	0.612228806	Kcnj10
GO:0046332	SMAD binding	molecular_function	1	0.618415032	Prdm16
GO:0000287	magnesium ion binding	molecular_function	3	0.619369813	Atp10a;Gck;Sik1
GO:0001917	photoreceptor inner segment	cellular_component	1	0.624502883	Slc2a1
GO:0035861	site of double-strand break	cellular_component	1	0.624502883	Samhd1
GO:0005765	lysosomal membrane	cellular_component	2	0.627559111	Ifitm3;Pla2g4e
GO:0008395	steroid hydroxylase activity	molecular_function	1	0.630493921	Ch25h
GO:0019898	extrinsic component of membrane	cellular_component	1	0.630493921	Mal
GO:0032720	negative regulation of tumor necrosis factor production	biological_process	1	0.630493921	Trim30a
GO:0070936	protein K48-linked ubiquitination	biological_process	1	0.630493921	Dtx3l
GO:0008234	cysteine-type peptidase activity	molecular_function	2	0.635657497	Usp18;Usp29
GO:0001947	heart looping	biological_process	1	0.63638968	Tbx21
GO:0005793	endoplasmic reticulum-Golgi intermediate compartment	cellular_component	1	0.63638968	Pdia6
GO:0030879	mammary gland development	biological_process	1	0.63638968	Sox9
GO:0032991	protein-containing complex	cellular_component	13	0.639244844	Apaf1;Cdkn1a;Chrna3;Chrnb3;Dtx3l;Eps8l1;Gpsm1;Ifitm3;Ksr1;Nfkbia;Parp9;Sox9;Stat1
GO:0016757	glycosyltransferase activity	molecular_function	3	0.639251013	Galnt15;Parp14;Ugt8a
GO:0007286	spermatid development	biological_process	2	0.639654837	Nectin3;Xlr3b
GO:0016791	phosphatase activity	molecular_function	2	0.639654837	Alpl;Dusp5
GO:0001540	amyloid-beta binding	molecular_function	1	0.64219167	Fzd4
GO:0030175	filopodium	cellular_component	1	0.64219167	Ermn
GO:0005923	bicellular tight junction	cellular_component	2	0.643617707	Cldn11;Ddx58
GO:0005509	calcium ion binding	molecular_function	9	0.647088193	Cdhr1;Dlk1;Pla2g4e;Ret;S100a5;Stab1;Tbc1d8b;Tgm2;Thbs4
GO:0005777	peroxisome	cellular_component	2	0.647546187	Fdps;Xdh
GO:0070830	bicellular tight junction assembly	biological_process	1	0.647901377	Cldn11
GO:0001764	neuron migration	biological_process	2	0.651440366	Cxcl12;Ddit4
GO:0030672	synaptic vesicle membrane	cellular_component	1	0.653520265	Slc18a2
GO:0042102	positive regulation of T cell proliferation	biological_process	1	0.653520265	Cd274
GO:0030971	receptor tyrosine kinase binding	molecular_function	1	0.659049774	Myoc
GO:0043154	negative regulation of cysteine-type endopeptidase activity involved in apoptotic process	biological_process	1	0.659049774	Nr4a1
GO:0045296	cadherin binding	molecular_function	1	0.659049774	Kdr
GO:0007015	actin filament organization	biological_process	2	0.659126201	Ermn;Myo7b
GO:0030496	midbody	cellular_component	2	0.659126201	Anln;Slc2a1
GO:0006974	cellular response to DNA damage stimulus	biological_process	7	0.661365182	Acer2;Cdkn1a;Dtx3l;Parp9;Samhd1;Uba7;Vav3
GO:0005759	mitochondrial matrix	cellular_component	2	0.66291806	Fdps;Hmgcs2
GO:0000049	tRNA binding	molecular_function	1	0.669846299	Slfn8
GO:0010467	gene expression	biological_process	1	0.669846299	Grm2
GO:0031252	cell leading edge	cellular_component	1	0.669846299	Ldb2
GO:1990841	promoter-specific chromatin binding	molecular_function	1	0.669846299	Stat1
GO:0018107	peptidyl-threonine phosphorylation	biological_process	1	0.675116084	Clk1
GO:0031234	extrinsic component of cytoplasmic side of plasma membrane	cellular_component	1	0.675116084	Hck
GO:0007611	learning or memory	biological_process	1	0.680302024	B2m
GO:0008542	visual learning	biological_process	1	0.680302024	Slc7a11
GO:0019827	stem cell population maintenance	biological_process	1	0.680302024	Prdm16
GO:0005770	late endosome	cellular_component	2	0.681371321	Irgm1;Pcsk9
GO:0008233	peptidase activity	molecular_function	7	0.681856562	Pcsk9;Plat;Psmb8;Psmb9;Tgm2;Usp18;Usp29
GO:0000795	synaptonemal complex	cellular_component	1	0.68540545	Xlr3b
GO:0002039	p53 binding	molecular_function	1	0.68540545	Banp
GO:0006469	negative regulation of protein kinase activity	biological_process	1	0.68540545	Trib1
GO:0106306	protein serine phosphatase activity	molecular_function	1	0.68540545	Dusp5
GO:0106307	protein threonine phosphatase activity	molecular_function	1	0.68540545	Dusp5
GO:0030433	ubiquitin-dependent ERAD pathway	biological_process	1	0.690427671	Trim25
GO:0042472	inner ear morphogenesis	biological_process	1	0.690427671	Dlx5
GO:0001750	photoreceptor outer segment	cellular_component	1	0.695369975	Mertk
GO:0042734	presynaptic membrane	cellular_component	1	0.695369975	Grm2
GO:0051965	positive regulation of synapse assembly	biological_process	1	0.695369975	Xlr3b
GO:0031490	chromatin DNA binding	molecular_function	1	0.700233629	Per1
GO:0034599	cellular response to oxidative stress	biological_process	1	0.700233629	Slc7a11
GO:1901215	negative regulation of neuron death	biological_process	1	0.700233629	Sncg
GO:0016787	hydrolase activity	molecular_function	23	0.704811176	Acer2;Alpl;Ddx58;Dhx58;Gbp2;Gbp3;Gbp5;Helz2;Ifih1;Iigp1;Irgm1;Pcsk9;Pla2g4e;Plat;Psmb8;Psmb9;Rasl11b;Rnf213;Samhd1;Slfn8;Tgm2;Usp18;Usp29
GO:0016605	PML body	cellular_component	1	0.70501988	Sp100
GO:0030509	BMP signaling pathway	biological_process	1	0.70501988	Dlx5
GO:0032436	positive regulation of proteasomal ubiquitin-dependent protein catabolic process	biological_process	1	0.70501988	Trib1
GO:0043525	positive regulation of neuron apoptotic process	biological_process	1	0.70501988	Pcsk9
GO:0090575	RNA polymerase II transcription regulator complex	cellular_component	1	0.70501988	Pou4f1
GO:0000724	double-strand break repair via homologous recombination	biological_process	1	0.709729957	Samhd1
GO:0007267	cell-cell signaling	biological_process	1	0.709729957	Stab1
GO:0016485	protein processing	biological_process	1	0.709729957	Pcsk9
GO:0019233	sensory perception of pain	biological_process	1	0.709729957	Adcyap1
GO:0003730	mRNA 3'-UTR binding	molecular_function	1	0.714365068	Zfp36
GO:0005903	brush border	cellular_component	1	0.714365068	Myo7b
GO:0019003	GDP binding	molecular_function	1	0.714365068	Iigp1
GO:0031526	brush border membrane	cellular_component	1	0.714365068	Slc7a11
GO:0034976	response to endoplasmic reticulum stress	biological_process	1	0.714365068	Thbs4
GO:0004519	endonuclease activity	molecular_function	1	0.718926403	Slfn8
GO:0005758	mitochondrial intermembrane space	cellular_component	1	0.718926403	Myoc
GO:0032729	positive regulation of interferon-gamma production	biological_process	1	0.718926403	Isg15
GO:0045335	phagocytic vesicle	cellular_component	1	0.718926403	Irgm1
GO:0040008	regulation of growth	biological_process	1	0.723415131	Ogfr
GO:0043130	ubiquitin binding	molecular_function	1	0.723415131	Ube2l6
GO:1990904	ribonucleoprotein complex	cellular_component	2	0.725504207	Ddx58;Zfp36
GO:0008236	serine-type peptidase activity	molecular_function	2	0.728675858	Pcsk9;Plat
GO:0017148	negative regulation of translation	biological_process	1	0.732179358	Eif2ak2
GO:0005096	GTPase activator activity	molecular_function	3	0.735425696	Arhgef19;Rasgrp3;Tbc1d8b
GO:0010951	negative regulation of endopeptidase activity	biological_process	1	0.736457107	Serpina3f
GO:0030900	forebrain development	biological_process	1	0.736457107	Apaf1
GO:0051213	dioxygenase activity	molecular_function	1	0.736457107	Tet3
GO:0016491	oxidoreductase activity	molecular_function	8	0.736964757	Ch25h;Chdh;Gpx3;Smox;Steap3;Tet3;Vat1l;Xdh
GO:0051321	meiotic cell cycle	biological_process	2	0.738005362	Sun2;Xlr3b
GO:0010977	negative regulation of neuron projection development	biological_process	1	0.744809367	B2m
GO:0005730	nucleolus	cellular_component	10	0.746902367	Cdkn1a;Ifi204;Ifi206;Ifi209;Ifi213;Ldb2;Oasl1;Rnf213;Rsph4a;Stat1
GO:0006334	nucleosome assembly	biological_process	1	0.748886023	Sox9
GO:0005925	focal adhesion	cellular_component	2	0.750018871	Hck;Synpo2
GO:0010976	positive regulation of neuron projection development	biological_process	2	0.750018871	Adcyap1;Ret
GO:0010008	endosome membrane	cellular_component	1	0.752897763	Ret
GO:0048306	calcium-dependent protein binding	molecular_function	1	0.752897763	S100a5
GO:0016604	nuclear body	cellular_component	4	0.754085913	Banp;Cdkn1a;Nr1d1;Trim25
GO:0000187	activation of MAPK activity	biological_process	1	0.756845619	Ret
GO:0016746	acyltransferase activity	molecular_function	2	0.75871626	Hmgcs2;Tgm2
GO:0004722	protein serine/threonine phosphatase activity	molecular_function	1	0.760730605	Dusp5
GO:0005546	phosphatidylinositol-4,5-bisphosphate binding	molecular_function	1	0.760730605	Pla2g4e
GO:0046330	positive regulation of JNK cascade	biological_process	1	0.760730605	Ccn2
GO:0051028	mRNA transport	biological_process	1	0.760730605	Zfp36
GO:0005819	spindle	cellular_component	1	0.76831594	Fam83d
GO:0006914	autophagy	biological_process	2	0.769905783	Irgm1;Trim12a
GO:0030198	extracellular matrix organization	biological_process	2	0.769905783	Scara3;Sox9
GO:0004497	monooxygenase activity	molecular_function	1	0.779246856	Ch25h
GO:0042277	peptide binding	molecular_function	1	0.779246856	H2-Q4
GO:0005743	mitochondrial inner membrane	cellular_component	5	0.780314123	Chdh;Hmgcs2;Myoc;Rsad2;Tst
GO:0007049	cell cycle	biological_process	8	0.780944718	Anln;Banp;Cables1;Cdkn1a;Fam83d;Pim3;Sik1;Steap3
GO:0008021	synaptic vesicle	cellular_component	2	0.783256521	Slc17a6;Slc18a2
GO:0006338	chromatin remodeling	biological_process	1	0.789663655	Sox9
GO:0007264	small GTPase mediated signal transduction	biological_process	1	0.789663655	Vav3
GO:0004674	protein serine/threonine kinase activity	molecular_function	5	0.792602509	Clk1;Eif2ak2;Ksr1;Pim3;Sik1
GO:0035091	phosphatidylinositol binding	molecular_function	1	0.793025872	Plekhf1
GO:0000151	ubiquitin ligase complex	cellular_component	1	0.796334517	Ube2l6
GO:0004725	protein tyrosine phosphatase activity	molecular_function	1	0.796334517	Dusp5
GO:0031594	neuromuscular junction	cellular_component	1	0.796334517	Thbs4
GO:0001843	neural tube closure	biological_process	1	0.802794481	Apaf1
GO:0000902	cell morphogenesis	biological_process	1	0.805947461	Klf2
GO:0006954	inflammatory response	biological_process	4	0.810557283	Cxcl10;Gbp5;Hck;Stab1
GO:0000781	chromosome, telomeric region	cellular_component	1	0.81510809	Sun2
GO:0098982	GABA-ergic synapse	cellular_component	1	0.81510809	Cbln4
GO:0006508	proteolysis	biological_process	6	0.818911667	Pcsk9;Plat;Psmb8;Psmb9;Tgm2;Usp18
GO:0005543	phospholipid binding	molecular_function	1	0.820974408	Baiap2l2
GO:0098978	glutamatergic synapse	cellular_component	6	0.823171017	Cacng5;Chrm4;Fzd4;Ntng1;Plat;Tspoap1
GO:0045666	positive regulation of neuron differentiation	biological_process	1	0.82383762	Cxcl12
GO:0005929	cilium	cellular_component	4	0.827408074	Abcc4;Myoc;Rsph3b;Rsph4a
GO:0001501	skeletal system development	biological_process	1	0.829427834	Sox9
GO:0005930	axoneme	cellular_component	1	0.829427834	Rsph4a
GO:0015630	microtubule cytoskeleton	cellular_component	2	0.830084213	Fam83d;Klhl4
GO:0007283	spermatogenesis	biological_process	5	0.830694758	Cldn11;Mertk;Plekha1;Sox9;Tle3
GO:0016042	lipid catabolic process	biological_process	1	0.832156275	Pla2g4e
GO:0005604	basement membrane	cellular_component	1	0.834841213	Thbs4
GO:0060271	cilium assembly	biological_process	2	0.836267112	Abcc4;Rsph4a
GO:0006887	exocytosis	biological_process	1	0.83748334	Hck
GO:0015293	symporter activity	molecular_function	1	0.83748334	Slc17a6
GO:0072686	mitotic spindle	cellular_component	1	0.840083334	Fam83d
GO:0003682	chromatin binding	molecular_function	6	0.849573702	Dlx1;Dlx2;Fosl2;Pou4f1;Sox9;Tcf7l2
GO:0005179	hormone activity	molecular_function	1	0.852474406	Adcyap1
GO:0006979	response to oxidative stress	biological_process	1	0.852474406	Gpx3
GO:0006260	DNA replication	biological_process	1	0.854835309	Samhd1
GO:0016853	isomerase activity	molecular_function	1	0.86169444	Pdia6
GO:0006814	sodium ion transport	biological_process	1	0.866086748	Slc17a6
GO:0009952	anterior/posterior pattern specification	biological_process	1	0.868230481	Tshz1
GO:0042826	histone deacetylase binding	molecular_function	1	0.868230481	Sik1
GO:0004518	nuclease activity	molecular_function	1	0.870340007	Slfn8
GO:0006325	chromatin organization	biological_process	3	0.873478987	Banp;Dtx3l;Tet3
GO:0047485	protein N-terminus binding	molecular_function	1	0.876468737	Vwf
GO:0000776	kinetochore	cellular_component	1	0.878446789	Zfp276
GO:0016874	ligase activity	molecular_function	1	0.880393269	Trim25
GO:0005912	adherens junction	cellular_component	1	0.886048261	Nectin3
GO:0008022	protein C-terminus binding	molecular_function	2	0.88919749	Ccn2;Ksr1
GO:0000226	microtubule cytoskeleton organization	biological_process	1	0.889669395	Nefh
GO:0001650	fibrillar center	cellular_component	1	0.889669395	Rsad2
GO:0004721	phosphoprotein phosphatase activity	molecular_function	1	0.896571163	Dusp5
GO:0006816	calcium ion transport	biological_process	1	0.898228277	Cacng5
GO:0006470	protein dephosphorylation	biological_process	1	0.901463533	Dusp5
GO:0016192	vesicle-mediated transport	biological_process	2	0.91330273	Arl4d;Tbc1d8b
GO:0000775	chromosome, centromeric region	cellular_component	1	0.913411223	Zfp276
GO:0001822	kidney development	biological_process	1	0.913411223	Pcsk9
GO:0009887	animal organ morphogenesis	biological_process	1	0.920133446	Ntng1
GO:0072659	protein localization to plasma membrane	biological_process	1	0.921414123	Plekhf1
GO:0030426	growth cone	cellular_component	1	0.923914394	Frmd7
GO:0043231	intracellular membrane-bounded organelle	cellular_component	12	0.925178629	Glra1;Hck;Klf15;Lrg1;Slc18a2;Slc7a11;Smox;Synpo2;Tap1;Tap2;Ugt8a;Usp18
GO:0005856	cytoskeleton	cellular_component	15	0.93173066	Anln;Cdc42ep1;Ddx58;Ermn;Fam83d;Fgd2;Frmd7;Hck;Myo7b;Nefh;Rsph3b;Rsph4a;Slc7a11;Sncg;Tek
GO:0005840	ribosome	cellular_component	1	0.935275272	Oas1a
GO:0032259	methylation	biological_process	1	0.936313854	Prdm16
GO:0006281	DNA repair	biological_process	3	0.936694698	Dtx3l;Parp9;Samhd1
GO:0018105	peptidyl-serine phosphorylation	biological_process	1	0.939330987	Clk1
GO:0008168	methyltransferase activity	molecular_function	1	0.941262826	Prdm16
GO:0030036	actin cytoskeleton organization	biological_process	1	0.943133345	Tmsb10
GO:0051301	cell division	biological_process	3	0.945038637	Anln;Cables1;Fam83d
GO:0043197	dendritic spine	cellular_component	1	0.945828377	Nr1d1
GO:0050821	protein stabilization	biological_process	1	0.946698125	Irgm2
GO:0006886	intracellular protein transport	biological_process	2	0.946819028	Arl4d;Tbc1d8b
GO:0046982	protein heterodimerization activity	molecular_function	2	0.949595082	Fzd4;Nr4a1
GO:0006631	fatty acid metabolic process	biological_process	1	0.950040125	Adipor2
[truncated: 16 more rows]
