# Supplementary material for: Brain Transcriptome Analysis Reveals Exercise Improves Methamphetamine‐Induced Impairments in Mouse Learning and Memory Abilities
Source: Addict Biol. 2025 Aug 9;30(8):e70077. doi: 10.1111/adb.70077 (PMC12335030; doi:10.1111/adb.70077)
Supplement: Supplementary file 5 — Table S5: Detailed information of GO enrichment of DEGs in group Ea‐vs‐Ma. [file ADB-30-e70077-s003.xls]

##Databases: Gene Ontology (GO) pathway
##ListHits: The number of DEGs in this entry
##GO functional enrichment analysis including three categories: cellular components, biological processes, and molecular functions
id	Term	Category	ListHits	p-value	Gene
GO:0005212	structural constituent of eye lens	molecular_function	18	1.40E-33	Bfsp1;Bfsp2;Cryaa;Cryba1;Cryba2;Cryba4;Crybb1;Crybb3;Cryga;Crygb;Crygc;Crygd;Cryge;Crygf;Crygn;Crygs;Lim2;Mip
GO:0002088	lens development in camera-type eye	biological_process	19	4.26E-29	Cryaa;Cryba1;Cryba2;Cryba4;Crybb1;Crybb3;Cryga;Crygb;Crygc;Crygd;Cryge;Crygf;Crygn;Crygs;Foxe3;Gja8;Gje1;Lim2;Mip
GO:0007601	visual perception	biological_process	18	8.16E-17	Bfsp2;Cryba1;Cryba2;Cryba4;Crybb1;Crybb3;Cryga;Crygb;Crygc;Crygd;Cryge;Crygf;Crygn;Crygs;Gja3;Kcnj10;Lctl;Mip
GO:0001654	eye development	biological_process	7	5.75E-08	Cryga;Crygb;Crygc;Crygd;Cryge;Crygf;Foxe3
GO:0001222	transcription corepressor binding	molecular_function	6	3.01E-07	Mtf2;Nr1d1;Per1;Per2;Zbtb16;Zfp568
GO:0000978	RNA polymerase II cis-regulatory region sequence-specific DNA binding	molecular_function	26	3.97E-07	Bhlhe40;Cebpd;Ciart;Dbp;Egr2;Fos;Foxe3;Hif3a;Junb;Klf15;Klf2;Med12;Nlrc5;Nr1d1;Olig2;Per1;Per2;Sox18;Sp2;Tcf7l2;Zbtb16;Zfp189;Zfp40;Zfp536;Zfp568;Zkscan2
GO:0000976	transcription cis-regulatory region binding	molecular_function	12	8.60E-07	Cebpd;Ciart;Egr2;Fos;Klf15;Nr1d1;Per1;Per2;Sox18;Tcf7l2;Zbed6;Zfp568
GO:0043010	camera-type eye development	biological_process	7	1.94E-06	Cryaa;Cryba1;Cryba4;Crygc;Foxe3;Gja8;Lim2
GO:0000122	negative regulation of transcription by RNA polymerase II	biological_process	21	3.83E-06	Bhlhe40;H1f2;Hmga2;Hmx1;Klf2;Mtf2;Nr1d1;Olig2;Per1;Per2;Sap30;Sik1;Sirt7;Sox18;Sp2;Tcf7l2;Tsc22d3;Zbed6;Zbtb16;Zfp536;Zfp568
GO:1990349	gap junction-mediated intercellular transport	biological_process	3	8.77E-06	Gja3;Gja8;Mip
GO:0006357	regulation of transcription by RNA polymerase II	biological_process	27	1.62E-05	Bhlhe40;Ccnl1;Cebpd;Dbp;Egr2;Fos;Foxe3;H1f2;Hif3a;Hmx1;Inhba;Junb;Klf15;Klf2;Lime1;Med12;Olig2;Sp2;Tcf7l2;Tsc22d3;Zbed6;Zbtb16;Zfp189;Zfp276;Zfp40;Zfp568;Zkscan2
GO:0070307	lens fiber cell development	biological_process	3	3.62E-05	Bfsp1;Bfsp2;Crygb
GO:1990837	sequence-specific double-stranded DNA binding	molecular_function	14	4.05E-05	Bhlhe40;Cebpd;Dbp;Egr2;Fos;Hmx1;Junb;Klf15;Klf2;Nr1d1;Olig2;Sox18;Sp2;Zfp276
GO:0005515	protein binding	molecular_function	63	4.30E-05	Adipor2;Ano2;Bfsp1;Bfsp2;Bhlhe40;Ccnl1;Cebpd;Cep164;Chrng;Ciart;Cldn5;Clk1;Col5a1;Cpeb1;Cryaa;Crybb1;Egr2;Eln;Fgf15;Fos;Fzd4;Fzd7;H1f2;Hif3a;Hmga2;Hook1;Ifit3;Junb;Kcna5;Kcnj10;Kdr;Klf15;Klf2;Lime1;Med12;Mgarp;Mip;Mtf2;Nfkbia;Nr1d1;Olig2;Per1;Per2;Ptpn12;Ret;Sap30;Sgk1;Sik1;Sirt7;Skp2;Sntb2;Sox18;Syt9;Tarbp2;Tcf7l2;Thoc1;Tia1;Tnip2;Tsc22d3;Vav3;Xdh;Zbtb16;Zfp568
GO:0006355	regulation of transcription, DNA-templated	biological_process	21	4.32E-05	Bhlhe40;Ccnl1;Cebpd;Dbp;Egr2;Fos;Foxe3;Fzd7;Hif3a;Hmga2;Hmx1;Junb;Mtf2;Nr1d1;Olig2;Sap30;Sox18;Tcf7l2;Zbtb16;Zfp536;Zfp568
GO:0045944	positive regulation of transcription by RNA polymerase II	biological_process	22	7.35E-05	Caprin2;Cebpd;Dbp;Egr2;Fos;Hif3a;Hmga2;Inhba;Junb;Klf15;Klf2;Med12;Mtf2;Nfkbia;Nlrc5;Nr1d1;Per1;Pprc1;Sirt7;Sox18;Tcf7l2;Tnip2
GO:0043153	entrainment of circadian clock by photoperiod	biological_process	4	7.88E-05	Bhlhe40;Per1;Per2;Sik1
GO:0000981	DNA-binding transcription factor activity, RNA polymerase II-specific	molecular_function	20	0.000173929	Bhlhe40;Cebpd;Dbp;Egr2;Fos;Foxe3;Hif3a;Hmx1;Junb;Klf15;Klf2;Olig2;Sox18;Sp2;Tcf7l2;Zbtb16;Zfp189;Zfp536;Zfp568;Zkscan2
GO:0007154	cell communication	biological_process	4	0.000182247	Gja3;Gja8;Gje1;Mip
GO:0070932	histone H3 deacetylation	biological_process	3	0.000189629	Per1;Per2;Sirt7
GO:0032922	circadian regulation of gene expression	biological_process	5	0.000203755	Bhlhe40;Ciart;Nr1d1;Per1;Per2
GO:0060070	canonical Wnt signaling pathway	biological_process	5	0.000264596	Fzd4;Fzd7;Med12;Sfrp5;Tcf7l2
GO:0003700	DNA-binding transcription factor activity	molecular_function	14	0.00026997	Cebpd;Dbp;Egr2;Fos;Foxe3;Hif3a;Junb;Klf15;Klf2;Nr1d1;Olig2;Sox18;Tcf7l2;Zbtb16
GO:0007623	circadian rhythm	biological_process	5	0.000281757	Bhlhe40;Dbp;Nr1d1;Per1;Per2
GO:0045893	positive regulation of transcription, DNA-templated	biological_process	14	0.000328564	Egr2;Fos;Fzd4;Fzd7;Inhba;Klf15;Klf2;Med12;Nfkbia;Nr1d1;Ret;Sox18;Tcf7l2;Zbtb16
GO:0017046	peptide hormone binding	molecular_function	4	0.000328577	Inhba;Npr3;Sctr;Vipr1
GO:0005634	nucleus	cellular_component	66	0.000334067	Arl4d;Bhlhe40;Ccnl1;Cebpd;Cep164;Ciart;Clk1;Clk4;Cpeb1;Cryaa;Cryba1;Crygb;Crygc;Crygd;Cxcl12;Dbp;Dusp1;Egr2;Fabp7;Fam53a;Fos;Foxe3;H1f2;Hexdc;Hif3a;Hmga2;Hmx1;Igf2bp1;Junb;Kdr;Klf15;Klf2;Med12;Mtf2;Nat8f3;Nfkbia;Nlrc5;Nr1d1;Olig2;Per1;Per2;Plekhf1;Pprc1;Prpf39;Ptp4a1;Ptpn12;Sap30;Sgk1;Sik1;Sirt7;Skp2;Sox18;Sp2;Tarbp2;Tcf7l2;Thoc1;Tia1;Trib1;Tsc22d3;Zbed6;Zbtb16;Zfp189;Zfp276;Zfp40;Zfp536;Zfp568
GO:0048469	cell maturation	biological_process	4	0.000359289	Bfsp1;Bfsp2;Kdr;Sox18
GO:0070888	E-box binding	molecular_function	4	0.000392	Bhlhe40;Ciart;Nr1d1;Per1
GO:0005922	connexin complex	cellular_component	3	0.0004619	Gja3;Gja8;Gje1
GO:0046691	intracellular canaliculus	cellular_component	2	0.000578878	Kcna5;Mip
GO:0042802	identical protein binding	molecular_function	27	0.000592583	Adipor2;Ano2;Apln;Cebpd;Cryaa;Cryba1;Cryba2;Cryba4;Fos;Gja3;Gja8;Hook1;Ifit3;Ifit3b;Inhba;Kcnj10;Kdr;Nfkbia;Npr3;Olfml2b;Olig2;Per2;Skp2;Syt9;Tarbp2;Xdh;Zbtb16
GO:0005243	gap junction channel activity	molecular_function	3	0.000616977	Gja3;Gja8;Gje1
GO:0014003	oligodendrocyte development	biological_process	3	0.000801803	Kcnj10;Med12;Tcf7l2
GO:0035567	non-canonical Wnt signaling pathway	biological_process	3	0.000801803	Fzd4;Fzd7;Sfrp5
GO:0061178	regulation of insulin secretion involved in cellular response to glucose stimulus	biological_process	3	0.000801803	Nr1d1;Tcf7l2;Zbed6
GO:0061042	vascular wound healing	biological_process	2	0.000863931	Adipor2;Kdr
GO:0045892	negative regulation of transcription, DNA-templated	biological_process	12	0.000956601	Bhlhe40;Cebpd;Ciart;Hmx1;Nr1d1;Per1;Per2;Sox18;Tcf7l2;Zbed6;Zbtb16;Zfp568
GO:0048511	rhythmic process	biological_process	6	0.001155467	Bhlhe40;Ciart;Dbp;Nr1d1;Per1;Sik1
GO:0043426	MRF binding	molecular_function	2	0.001203399	Bhlhe40;Tsc22d3
GO:0060028	convergent extension involved in axis elongation	biological_process	2	0.001203399	Sfrp5;Zfp568
GO:0070309	lens fiber cell morphogenesis	biological_process	2	0.001203399	Cryaa;Crygb
GO:0001678	cellular glucose homeostasis	biological_process	3	0.001268904	Klf15;Nr1d1;Tcf7l2
GO:0004712	protein serine/threonine/tyrosine kinase activity	molecular_function	3	0.001268904	Clk1;Clk4;Sgk1
GO:0017147	Wnt-protein binding	molecular_function	3	0.001407384	Fzd4;Fzd7;Sfrp5
GO:0003677	DNA binding	molecular_function	25	0.001445294	Bhlhe40;Cebpd;Dbp;Egr2;Fos;Foxe3;H1f2;Hif3a;Hmga2;Hmx1;Junb;Klf15;Klf2;Mtf2;Nr1d1;Olig2;Sap30;Sox18;Sp2;Tcf7l2;Thoc1;Zbtb16;Zfp276;Zfp536;Zfp568
GO:0045785	positive regulation of cell adhesion	biological_process	4	0.001581717	Cxcl12;Mip;Tnxb;Vav3
GO:0042541	hemoglobin biosynthetic process	biological_process	2	0.001596438	Alas2;Inhba
GO:0042752	regulation of circadian rhythm	biological_process	4	0.001673815	Bhlhe40;Nr1d1;Per1;Per2
GO:0005921	gap junction	cellular_component	3	0.001878488	Gja3;Gja8;Mip
GO:0043405	regulation of MAP kinase activity	biological_process	2	0.002042216	Lime1;Trib1
GO:0001570	vasculogenesis	biological_process	4	0.002305887	Fzd4;Junb;Kdr;Sox18
GO:0001666	response to hypoxia	biological_process	5	0.00244783	Alas2;Cryaa;Ddit4;Hif3a;Kdr
GO:0051726	regulation of cell cycle	biological_process	7	0.002660691	Foxe3;Inhba;Junb;Per2;Sgk1;Skp2;Tcf7l2
GO:0001568	blood vessel development	biological_process	4	0.002808377	Col5a1;Fzd4;Sox18;Tcf7l2
GO:0030020	extracellular matrix structural constituent conferring tensile strength	molecular_function	3	0.003089243	Col4a5;Col5a1;Col6a1
GO:0043433	negative regulation of DNA-binding transcription factor activity	biological_process	4	0.00353585	Bhlhe40;Sfrp5;Tcf7l2;Trib1
GO:0008528	G protein-coupled peptide receptor activity	molecular_function	3	0.003577743	Npr3;Sctr;Vipr1
GO:0048407	platelet-derived growth factor binding	molecular_function	2	0.003687791	Col5a1;Col6a1
GO:0017148	negative regulation of translation	biological_process	4	0.003695296	Caprin2;Cpeb1;Igf2bp1;Tia1
GO:0004888	transmembrane signaling receptor activity	molecular_function	6	0.004027856	Celsr3;Chrng;Fzd4;Fzd7;Sctr;Vipr1
GO:0060081	membrane hyperpolarization	biological_process	2	0.004336381	Kcna5;Kcnj10
GO:0007275	multicellular organism development	biological_process	17	0.00449409	Apln;Celsr3;Fzd4;Fzd7;Gje1;Hif3a;Hmx1;Hook1;Kdr;Mgp;Olig2;Ptp4a1;Ret;Sfrp5;Sik1;Tll2;Zfp568
GO:0046326	positive regulation of glucose import	biological_process	3	0.004689809	Adipor2;Fgf15;Klf15
GO:0001945	lymph vessel development	biological_process	2	0.005033683	Kdr;Sox18
GO:0001228	DNA-binding transcription activator activity, RNA polymerase II-specific	molecular_function	10	0.005090315	Cebpd;Dbp;Egr2;Fos;Hmga2;Junb;Klf15;Sox18;Tcf7l2;Zfp40
GO:0051898	negative regulation of protein kinase B signaling	biological_process	3	0.005315634	Cryba1;Sfrp5;Xdh
GO:0008134	transcription factor binding	molecular_function	8	0.005673935	Fos;Junb;Med12;Per1;Per2;Pprc1;Tcf7l2;Trib1
GO:0021846	cell proliferation in forebrain	biological_process	2	0.005778923	Fabp7;Hmga2
GO:0042756	drinking behavior	biological_process	2	0.005778923	Apln;Oxt
GO:2001241	positive regulation of extrinsic apoptotic signaling pathway in absence of ligand	biological_process	2	0.005778923	Inhba;Ret
GO:0032270	positive regulation of cellular protein metabolic process	biological_process	2	0.006571329	Inhba;Nfkbia
GO:0040037	negative regulation of fibroblast growth factor receptor signaling pathway	biological_process	2	0.006571329	Apln;Tcf7l2
GO:0042813	Wnt-activated receptor activity	molecular_function	2	0.006571329	Fzd4;Fzd7
GO:0010629	negative regulation of gene expression	biological_process	7	0.006732379	Adipor2;Apln;Cldn5;Cryaa;Fgf15;Kdr;Xdh
GO:0002089	lens morphogenesis in camera-type eye	biological_process	2	0.007410144	Cryaa;Lctl
GO:0006111	regulation of gluconeogenesis	biological_process	2	0.007410144	Sirt7;Tcf7l2
GO:0010812	negative regulation of cell-substrate adhesion	biological_process	2	0.007410144	Fzd4;Fzd7
GO:0035994	response to muscle stretch	biological_process	2	0.007410144	Fos;Nfkbia
GO:0045475	locomotor rhythm	biological_process	2	0.007410144	Ciart;Nms
GO:1990869	cellular response to chemokine	biological_process	2	0.007410144	Cxcl12;Dusp1
GO:0005978	glycogen biosynthetic process	biological_process	2	0.008294615	Nr1d1;Per2
GO:0019229	regulation of vasoconstriction	biological_process	2	0.008294615	Kcna5;Per2
GO:0035914	skeletal muscle cell differentiation	biological_process	3	0.008306724	Egr2;Fos;Sap30
GO:0042552	myelination	biological_process	3	0.00873718	Cldn5;Egr2;Olig2
GO:0007166	cell surface receptor signaling pathway	biological_process	5	0.009256581	Celsr3;Fzd4;Fzd7;Sctr;Vipr1
GO:0006366	transcription by RNA polymerase II	biological_process	4	0.009716189	Fos;Foxe3;Hif3a;Junb
GO:0009416	response to light stimulus	biological_process	2	0.010197568	Bhlhe40;Per1
GO:0010314	phosphatidylinositol-5-phosphate binding	molecular_function	2	0.010197568	Pla2g4e;Plekhf1
GO:0030111	regulation of Wnt signaling pathway	biological_process	2	0.010197568	Klf15;Sfrp5
GO:0055075	potassium ion homeostasis	biological_process	2	0.010197568	Kcna5;Kcnj10
GO:0043565	sequence-specific DNA binding	molecular_function	9	0.011188519	Cebpd;Egr2;Fos;Foxe3;Hmx1;Junb;Nr1d1;Sox18;Tcf7l2
GO:0005198	structural molecule activity	molecular_function	4	0.01133648	Bfsp2;Cldn5;Cryaa;Sntb2
GO:0030198	extracellular matrix organization	biological_process	5	0.011450067	Col4a5;Col5a1;Eln;Olfml2b;Tnxb
GO:0002028	regulation of sodium ion transport	biological_process	2	0.012274352	Per1;Sik1
GO:0045182	translation regulator activity	molecular_function	2	0.012274352	Cpeb1;Igf2bp1
GO:0045638	negative regulation of myeloid cell differentiation	biological_process	2	0.012274352	Nfkbia;Zbtb16
GO:0051770	positive regulation of nitric-oxide synthase biosynthetic process	biological_process	2	0.012274352	Cpeb1;Kdr
GO:0004713	protein tyrosine kinase activity	molecular_function	4	0.012750955	Clk1;Clk4;Kdr;Ret
GO:0071837	HMG box domain binding	molecular_function	2	0.013376143	Egr2;Olig2
GO:0009653	anatomical structure morphogenesis	biological_process	3	0.013760816	Foxe3;Ret;Sox18
GO:0016607	nuclear speck	cellular_component	7	0.013832528	Ccnl1;Hif3a;Klf15;Sgk1;Sirt7;Thoc1;Zbtb16
GO:0005201	extracellular matrix structural constituent	molecular_function	4	0.013882629	Col4a5;Col5a1;Eln;Tnxb
GO:0035264	multicellular organism growth	biological_process	4	0.013882629	Klf2;Sp2;Tarbp2;Tcf7l2
GO:0045109	intermediate filament organization	biological_process	2	0.014519265	Bfsp1;Bfsp2
GO:0045778	positive regulation of ossification	biological_process	2	0.014519265	Oxt;Zbtb16
GO:0000785	chromatin	cellular_component	7	0.015136429	Hif3a;Hmga2;Klf2;Nr1d1;Sirt7;Sox18;Tcf7l2
GO:0021983	pituitary gland development	biological_process	2	0.015703025	Hmga2;Tcf7l2
GO:0036342	post-anal tail morphogenesis	biological_process	2	0.015703025	Med12;Sfrp5
GO:0003712	transcription coregulator activity	molecular_function	4	0.016332771	Hmga2;Med12;Pprc1;Sap30
GO:0018108	peptidyl-tyrosine phosphorylation	biological_process	3	0.016773988	Clk1;Clk4;Kdr
GO:0019827	stem cell population maintenance	biological_process	3	0.017417368	Fzd7;Med12;Mtf2
GO:0071456	cellular response to hypoxia	biological_process	3	0.018074389	Cpeb1;Hif3a;Mgarp
GO:0035925	mRNA 3'-UTR AU-rich region binding	molecular_function	2	0.018189731	Cpeb1;Tia1
GO:0061003	positive regulation of dendritic spine morphogenesis	biological_process	2	0.018189731	Caprin2;Xlr3b
GO:0042493	response to drug	biological_process	4	0.019038458	Fos;Inhba;Kdr;Vav3
GO:0030261	chromosome condensation	biological_process	2	0.019491333	H1f2;Hmga2
GO:0032007	negative regulation of TOR signaling	biological_process	2	0.020830885	Cryba1;Ddit4
GO:0031012	extracellular matrix	cellular_component	6	0.021041173	Col4a5;Col5a1;Col6a1;Mgp;Olfml2b;Tnxb
GO:0007267	cell-cell signaling	biological_process	3	0.021564664	Gja3;Gja8;Gje1
GO:0050679	positive regulation of epithelial cell proliferation	biological_process	3	0.021564664	Foxe3;Kdr;Tcf7l2
GO:0071277	cellular response to calcium ion	biological_process	3	0.022303822	Fos;Junb;Syt9
GO:0005667	transcription regulator complex	cellular_component	6	0.023067448	Fos;Foxe3;Junb;Olig2;Sox18;Tcf7l2
GO:0004553	hydrolase activity, hydrolyzing O-glycosyl compounds	molecular_function	2	0.023621235	Hexdc;Lctl
GO:0050840	extracellular matrix binding	molecular_function	2	0.023621235	Eln;Olfml2b
GO:0045444	fat cell differentiation	biological_process	3	0.024603557	Cebpd;Egr2;Tcf7l2
GO:2000352	negative regulation of endothelial cell apoptotic process	biological_process	2	0.025070752	Kdr;Tnip2
GO:0061629	RNA polymerase II-specific DNA-binding transcription factor binding	molecular_function	4	0.025808389	Bhlhe40;Egr2;Fos;Tcf7l2
GO:0050775	positive regulation of dendrite morphogenesis	biological_process	2	0.026555654	Caprin2;Sgk1
GO:0031640	killing of cells of other organism	biological_process	2	0.028075319	Ccl27b;Cxcl12
GO:0035335	peptidyl-tyrosine dephosphorylation	biological_process	2	0.028075319	Dusp1;Ptpn12
GO:0045776	negative regulation of blood pressure	biological_process	2	0.028075319	Apln;Oxt
GO:0032092	positive regulation of protein binding	biological_process	3	0.029572545	Caprin2;Cldn5;Tcf7l2
GO:0001818	negative regulation of cytokine production	biological_process	2	0.029629132	Cryba1;Tia1
GO:0008045	motor neuron axon guidance	biological_process	2	0.029629132	Cxcl12;Egr2
GO:0050853	B cell receptor signaling pathway	biological_process	2	0.029629132	Lime1;Vav3
GO:0042327	positive regulation of phosphorylation	biological_process	2	0.031216486	Apln;Fzd7
GO:0005546	phosphatidylinositol-4,5-bisphosphate binding	molecular_function	3	0.031337931	Fzd7;Pla2g4e;Syt9
GO:0051028	mRNA transport	biological_process	3	0.031337931	Cpeb1;Igf2bp1;Thoc1
GO:0000977	RNA polymerase II transcription regulatory region sequence-specific DNA binding	molecular_function	7	0.032533307	Dbp;Hif3a;Hmx1;Junb;Klf15;Mtf2;Nr1d1
GO:0034614	cellular response to reactive oxygen species	biological_process	2	0.03283678	Crygd;Fos
GO:0048662	negative regulation of smooth muscle cell proliferation	biological_process	2	0.03283678	Npr3;Trib1
GO:0048754	branching morphogenesis of an epithelial tube	biological_process	2	0.03283678	Kdr;Mgp
GO:0070273	phosphatidylinositol-4-phosphate binding	molecular_function	2	0.03283678	Pla2g4e;Plekhf1
GO:0045595	regulation of cell differentiation	biological_process	2	0.034489421	Cebpd;Sik1
GO:0098609	cell-cell adhesion	biological_process	4	0.034533513	Celsr3;Cldn5;Cxcl12;Tnxb
GO:0001701	in utero embryonic development	biological_process	6	0.035631291	Junb;Klf2;Sox18;Sp2;Tcf7l2;Zfp568
GO:0003690	double-stranded DNA binding	molecular_function	4	0.035903664	Fos;H1f2;Junb;Zbtb16
GO:0062023	collagen-containing extracellular matrix	cellular_component	6	0.036097426	Col4a5;Col5a1;Col6a1;Eln;Mgp;Tnxb
GO:0042542	response to hydrogen peroxide	biological_process	2	0.036173823	Cryaa;Gja3
GO:0000347	THO complex	cellular_component	1	0.037878234	Thoc1
GO:0000395	mRNA 5'-splice site recognition	biological_process	1	0.037878234	Prpf39
GO:0003157	endocardium development	biological_process	1	0.037878234	Kdr
GO:0004563	beta-N-acetylhexosaminidase activity	molecular_function	1	0.037878234	Hexdc
GO:0006204	IMP catabolic process	biological_process	1	0.037878234	Xdh
GO:0007253	cytoplasmic sequestering of NF-kappaB	biological_process	1	0.037878234	Nfkbia
GO:0008422	beta-glucosidase activity	molecular_function	1	0.037878234	Lctl
GO:0010822	positive regulation of mitochondrion organization	biological_process	1	0.037878234	Mgarp
GO:0014834	skeletal muscle satellite cell maintenance involved in skeletal muscle regeneration	biological_process	1	0.037878234	Fzd7
GO:0016941	natriuretic peptide receptor activity	molecular_function	1	0.037878234	Npr3
GO:0021529	spinal cord oligodendrocyte cell differentiation	biological_process	1	0.037878234	Olig2
GO:0030157	pancreatic juice secretion	biological_process	1	0.037878234	Npr3
GO:0030947	regulation of vascular endothelial growth factor receptor signaling pathway	biological_process	1	0.037878234	Fzd4
GO:0031721	hemoglobin alpha binding	molecular_function	1	0.037878234	Hbb-bt
GO:0032252	secretory granule localization	biological_process	1	0.037878234	Tcf7l2
GO:0032350	regulation of hormone metabolic process	biological_process	1	0.037878234	Tcf7l2
GO:0032984	protein-containing complex disassembly	biological_process	1	0.037878234	Ddit4
GO:0033014	tetrapyrrole biosynthetic process	biological_process	1	0.037878234	Alas2
GO:0034134	toll-like receptor 2 signaling pathway	biological_process	1	0.037878234	Tnip2
GO:0034979	NAD-dependent protein deacetylase activity	molecular_function	1	0.037878234	Sirt7
GO:0035860	glial cell-derived neurotrophic factor receptor signaling pathway	biological_process	1	0.037878234	Ret
GO:0036324	vascular endothelial growth factor receptor-2 signaling pathway	biological_process	1	0.037878234	Kdr
GO:0038031	non-canonical Wnt signaling pathway via JNK cascade	biological_process	1	0.037878234	Fzd7
GO:0038085	vascular endothelial growth factor binding	molecular_function	1	0.037878234	Kdr
GO:0043114	regulation of vascular permeability	biological_process	1	0.037878234	Gpr4
GO:0043570	maintenance of DNA repeat elements	biological_process	1	0.037878234	Tcf7l2
GO:0046038	GMP catabolic process	biological_process	1	0.037878234	Xdh
GO:0048592	eye morphogenesis	biological_process	1	0.037878234	Col5a1
GO:0048597	post-embryonic camera-type eye morphogenesis	biological_process	1	0.037878234	Kdr
GO:0061073	ciliary body morphogenesis	biological_process	1	0.037878234	Foxe3
GO:0061087	positive regulation of histone H3-K27 methylation	biological_process	1	0.037878234	Mtf2
GO:0061304	retinal blood vessel morphogenesis	biological_process	1	0.037878234	Fzd4
GO:0062176	R-loop disassembly	biological_process	1	0.037878234	Sirt7
GO:0070236	negative regulation of activation-induced cell death of T cells	biological_process	1	0.037878234	Tsc22d3
GO:0070295	renal water absorption	biological_process	1	0.037878234	Sctr
GO:0070695	FHF complex	cellular_component	1	0.037878234	Hook1
GO:0070934	CRD-mediated mRNA stabilization	biological_process	1	0.037878234	Igf2bp1
GO:0071953	elastic fiber	cellular_component	1	0.037878234	Eln
GO:0097443	sorting endosome	cellular_component	1	0.037878234	Kdr
GO:0099502	calcium-dependent activation of synaptic vesicle fusion	biological_process	1	0.037878234	Syt9
GO:1903527	positive regulation of membrane tubulation	biological_process	1	0.037878234	Atp10a
GO:1903561	extracellular vesicle	cellular_component	1	0.037878234	Hexdc
GO:2000467	positive regulation of glycogen (starch) synthase activity	biological_process	1	0.037878234	Ppp1r3g
GO:0007032	endosome organization	biological_process	2	0.037889406	Hook1;Plekhf1
GO:0009755	hormone-mediated signaling pathway	biological_process	2	0.037889406	Adipor2;Nr1d1
GO:0120162	positive regulation of cold-induced thermogenesis	biological_process	3	0.038939321	Adipor2;Oxt;Per2
GO:0001227	DNA-binding transcription repressor activity, RNA polymerase II-specific	molecular_function	6	0.038976778	Bhlhe40;Hmx1;Nr1d1;Sp2;Zbtb16;Zfp536
GO:0001569	branching involved in blood vessel morphogenesis	biological_process	2	0.039635598	Cxcl12;Kdr
GO:0004725	protein tyrosine phosphatase activity	molecular_function	3	0.040973235	Dusp1;Ptp4a1;Ptpn12
GO:0050767	regulation of neurogenesis	biological_process	2	0.041411834	Bhlhe40;Per2
GO:0050796	regulation of insulin secretion	biological_process	2	0.041411834	Per2;Syt9
GO:0008584	male gonad development	biological_process	3	0.04201	Hmga2;Inhba;Kdr
GO:0046983	protein dimerization activity	molecular_function	4	0.042455018	Ano2;Bhlhe40;Hif3a;Olig2
GO:0030054	cell junction	cellular_component	12	0.042665433	Chrng;Cldn5;Cpeb1;Gja3;Gja8;Igf2bp1;Kdr;Mip;Nr1d1;Ptpn12;Sntb2;Syt9
GO:0005044	scavenger receptor activity	molecular_function	2	0.043217556	Prg4;Prss12
GO:0007249	I-kappaB kinase/NF-kappaB signaling	biological_process	2	0.043217556	Nfkbia;Tnip2
GO:0002244	hematopoietic progenitor cell differentiation	biological_process	3	0.044122914	Cebpd;Inhba;Kdr
GO:1902895	positive regulation of pri-miRNA transcription by RNA polymerase II	biological_process	2	0.04505221	Apln;Fos
GO:0005021	vascular endothelial growth factor-activated receptor activity	molecular_function	1	0.045281094	Kdr
GO:0005849	mRNA cleavage factor complex	cellular_component	1	0.045281094	Pcf11
GO:0005850	eukaryotic translation initiation factor 2 complex	cellular_component	1	0.045281094	Eif2s3y
GO:0006369	termination of RNA polymerase II transcription	biological_process	1	0.045281094	Pcf11
GO:0007379	segment specification	biological_process	1	0.045281094	Mtf2
GO:0010701	positive regulation of norepinephrine secretion	biological_process	1	0.045281094	Oxt
GO:0010830	regulation of myotube differentiation	biological_process	1	0.045281094	Sik1
GO:0015722	canalicular bile acid transport	biological_process	1	0.045281094	Mip
GO:0030023	extracellular matrix constituent conferring elasticity	molecular_function	1	0.045281094	Eln
GO:0031665	negative regulation of lipopolysaccharide-mediated signaling pathway	biological_process	1	0.045281094	Trib1
GO:0032784	regulation of DNA-templated transcription, elongation	biological_process	1	0.045281094	Thoc1
GO:0032792	negative regulation of CREB transcription factor activity	biological_process	1	0.045281094	Sik1
GO:0033687	osteoblast proliferation	biological_process	1	0.045281094	Junb
GO:0036003	positive regulation of transcription from RNA polymerase II promoter in response to stress	biological_process	1	0.045281094	Klf2
GO:0038033	positive regulation of endothelial cell chemotaxis by VEGF-activated vascular endothelial growth factor receptor signaling pathway	biological_process	1	0.045281094	Kdr
GO:0042713	sperm ejaculation	biological_process	1	0.045281094	Oxt
GO:0043035	chromatin insulator sequence binding	molecular_function	1	0.045281094	Zfp276
GO:0043546	molybdopterin cofactor binding	molecular_function	1	0.045281094	Xdh
GO:0043549	regulation of kinase activity	biological_process	1	0.045281094	Nlrc5
GO:0045345	positive regulation of MHC class I biosynthetic process	biological_process	1	0.045281094	Nlrc5
GO:0045925	positive regulation of female receptivity	biological_process	1	0.045281094	Oxt
GO:0048386	positive regulation of retinoic acid receptor signaling pathway	biological_process	1	0.045281094	Klf2
GO:0051138	positive regulation of NK T cell differentiation	biological_process	1	0.045281094	Zbtb16
GO:0060372	regulation of atrial cardiac muscle cell membrane repolarization	biological_process	1	0.045281094	Kcna5
GO:0060836	lymphatic endothelial cell differentiation	biological_process	1	0.045281094	Sox18
GO:0070345	negative regulation of fat cell proliferation	biological_process	1	0.045281094	Per2
GO:0070883	pre-miRNA binding	molecular_function	1	0.045281094	Tarbp2
GO:0070937	CRD-mediated mRNA stability complex	cellular_component	1	0.045281094	Igf2bp1
GO:0071499	cellular response to laminar fluid shear stress	biological_process	1	0.045281094	Klf2
GO:0090027	negative regulation of monocyte chemotaxis	biological_process	1	0.045281094	Dusp1
GO:0097165	nuclear stress granule	cellular_component	1	0.045281094	Tia1
GO:0099626	voltage-gated calcium channel activity involved in regulation of presynaptic cytosolic calcium levels	molecular_function	1	0.045281094	Tspoap1
GO:0140345	phosphatidylcholine flippase activity	molecular_function	1	0.045281094	Atp10a
GO:1901142	insulin metabolic process	biological_process	1	0.045281094	Tcf7l2
GO:1902747	negative regulation of lens fiber cell differentiation	biological_process	1	0.045281094	Foxe3
GO:1904938	planar cell polarity pathway involved in axon guidance	biological_process	1	0.045281094	Celsr3
GO:1990531	phospholipid-translocating ATPase complex	cellular_component	1	0.045281094	Atp10a
GO:2000210	positive regulation of anoikis	biological_process	1	0.045281094	Cryba1
GO:2000323	negative regulation of glucocorticoid receptor signaling pathway	biological_process	1	0.045281094	Per1
GO:2000757	negative regulation of peptidyl-lysine acetylation	biological_process	1	0.045281094	Klf15
GO:2001137	positive regulation of endocytic recycling	biological_process	1	0.045281094	Pla2g4e
GO:0030335	positive regulation of cell migration	biological_process	5	0.045453847	Cpeb1;Cxcl12;Kdr;Ptp4a1;Ret
GO:0035019	somatic stem cell population maintenance	biological_process	2	0.046915253	Hmga2;Tcf7l2
GO:0030155	regulation of cell adhesion	biological_process	2	0.048806145	Gpr4;Ret
GO:0043484	regulation of RNA splicing	biological_process	2	0.048806145	Clk1;Clk4
GO:0048568	embryonic organ development	biological_process	2	0.048806145	Med12;Sp2
GO:0001525	angiogenesis	biological_process	5	0.050054973	Apln;Hif3a;Kdr;Sox18;Vav3
GO:0016922	nuclear receptor binding	molecular_function	2	0.050724354	Per2;Tcf7l2
GO:0032266	phosphatidylinositol-3-phosphate binding	molecular_function	2	0.050724354	Pla2g4e;Plekhf1
GO:0043124	negative regulation of I-kappaB kinase/NF-kappaB signaling	biological_process	2	0.050724354	Nr1d1;Per1
GO:0051930	regulation of sensory perception of pain	biological_process	2	0.050724354	Kcnj10;Oxt
GO:0120163	negative regulation of cold-induced thermogenesis	biological_process	2	0.050724354	Npr3;Nr1d1
GO:0016311	dephosphorylation	biological_process	3	0.051926202	Dusp1;Ptp4a1;Ptpn12
GO:0000445	THO complex part of transcription export complex	cellular_component	1	0.052627377	Thoc1
GO:0005587	collagen type IV trimer	cellular_component	1	0.052627377	Col4a5
GO:0006196	AMP catabolic process	biological_process	1	0.052627377	Xdh
GO:0006778	porphyrin-containing compound metabolic process	biological_process	1	0.052627377	Alas2
GO:0010818	T cell chemotaxis	biological_process	1	0.052627377	Cxcl12
GO:0014042	positive regulation of neuron maturation	biological_process	1	0.052627377	Ret
GO:0022029	telencephalon cell migration	biological_process	1	0.052627377	Cxcl12
GO:0030151	molybdenum ion binding	molecular_function	1	0.052627377	Xdh
GO:0030422	production of siRNA involved in RNA interference	biological_process	1	0.052627377	Tarbp2
GO:0030492	hemoglobin binding	molecular_function	1	0.052627377	Hbb-bt
GO:0032098	regulation of appetite	biological_process	1	0.052627377	Sctr
GO:0033211	adiponectin-activated signaling pathway	biological_process	1	0.052627377	Adipor2
GO:0034162	toll-like receptor 9 signaling pathway	biological_process	1	0.052627377	Tnip2
GO:0034711	inhibin binding	molecular_function	1	0.052627377	Inhba
GO:0035280	miRNA loading onto RISC involved in gene silencing by miRNA	biological_process	1	0.052627377	Tarbp2
GO:0042634	regulation of hair cycle	biological_process	1	0.052627377	Per1
GO:0044323	retinoic acid-responsive element binding	molecular_function	1	0.052627377	Zfp536
GO:0046055	dGMP catabolic process	biological_process	1	0.052627377	Xdh
GO:0046784	viral mRNA export from host cell nucleus	biological_process	1	0.052627377	Thoc1
GO:0048387	negative regulation of retinoic acid receptor signaling pathway	biological_process	1	0.052627377	Zfp536
GO:0048642	negative regulation of skeletal muscle tissue development	biological_process	1	0.052627377	Tsc22d3
GO:0048842	positive regulation of axon extension involved in axon guidance	biological_process	1	0.052627377	Cxcl12
GO:0050878	regulation of body fluid levels	biological_process	1	0.052627377	Apln
GO:0060335	positive regulation of interferon-gamma-mediated signaling pathway	biological_process	1	0.052627377	Nlrc5
GO:0060428	lung epithelium development	biological_process	1	0.052627377	Hmga2
GO:0060455	negative regulation of gastric acid secretion	biological_process	1	0.052627377	Oxt
GO:0060501	positive regulation of epithelial cell proliferation involved in lung morphogenesis	biological_process	1	0.052627377	Hmga2
GO:0060509	type I pneumocyte differentiation	biological_process	1	0.052627377	Klf2
GO:0060561	apoptotic process involved in morphogenesis	biological_process	1	0.052627377	Cryaa
GO:0060613	fat pad development	biological_process	1	0.052627377	Hmga2
GO:0060669	embryonic placenta morphogenesis	biological_process	1	0.052627377	Zfp568
GO:0061072	iris morphogenesis	biological_process	1	0.052627377	Foxe3
GO:0070292	N-acylphosphatidylethanolamine metabolic process	biological_process	1	0.052627377	Pla2g4e
GO:0072112	glomerular visceral epithelial cell differentiation	biological_process	1	0.052627377	Klf15
GO:0086014	atrial cardiac muscle cell action potential	biological_process	1	0.052627377	Kcna5
GO:0140059	dendrite arborization	biological_process	1	0.052627377	Igf2bp1
GO:0150012	positive regulation of neuron projection arborization	biological_process	1	0.052627377	Fzd4
GO:0150079	negative regulation of neuroinflammatory response	biological_process	1	0.052627377	Nr1d1
GO:1903142	positive regulation of establishment of endothelial barrier	biological_process	1	0.052627377	Cldn5
GO:1903348	positive regulation of bicellular tight junction assembly	biological_process	1	0.052627377	Cldn5
GO:1903608	protein localization to cytoplasmic stress granule	biological_process	1	0.052627377	Tia1
GO:2000675	negative regulation of type B pancreatic cell apoptotic process	biological_process	1	0.052627377	Tcf7l2
GO:2000726	negative regulation of cardiac muscle cell differentiation	biological_process	1	0.052627377	Fzd7
GO:2000766	negative regulation of cytoplasmic translation	biological_process	1	0.052627377	Cpeb1
GO:2001032	regulation of double-strand break repair via nonhomologous end joining	biological_process	1	0.052627377	Sirt7
GO:0021915	neural tube development	biological_process	2	0.052669354	Med12;Tcf7l2
GO:0051607	defense response to virus	biological_process	4	0.053900384	Ddit4;Ifit3;Ifit3b;Skp2
GO:0001541	ovarian follicle development	biological_process	2	0.056637657	Inhba;Kdr
GO:0007188	adenylate cyclase-modulating G protein-coupled receptor signaling pathway	biological_process	2	0.056637657	Sctr;Vipr1
GO:0032715	negative regulation of interleukin-6 production	biological_process	2	0.056637657	Klf2;Prg4
GO:0032993	protein-DNA complex	cellular_component	2	0.056637657	Fos;Tcf7l2
GO:0001755	neural crest cell migration	biological_process	2	0.058659939	Fgf15;Ret
GO:0007162	negative regulation of cell adhesion	biological_process	2	0.058659939	Dusp1;Nat8f3
GO:0019838	growth factor binding	molecular_function	2	0.058659939	Dusp1;Kdr
GO:0030199	collagen fibril organization	biological_process	2	0.058659939	Col5a1;Tnxb
GO:1901216	positive regulation of neuron death	biological_process	2	0.058659939	Ddit4;Fos
GO:0042391	regulation of membrane potential	biological_process	3	0.059108738	Chrng;Kcna5;Kcnj10
GO:0051897	positive regulation of protein kinase B signaling	biological_process	3	0.059108738	Cxcl12;Ret;Tcf7l2
GO:0001936	regulation of endothelial cell proliferation	biological_process	1	0.059917511	Kdr
GO:0004726	non-membrane spanning protein tyrosine phosphatase activity	molecular_function	1	0.059917511	Ptpn12
GO:0006282	regulation of DNA repair	biological_process	1	0.059917511	Sirt7
GO:0007021	tubulin complex assembly	biological_process	1	0.059917511	Cryaa
GO:0014037	Schwann cell differentiation	biological_process	1	0.059917511	Egr2
GO:0030314	junctional membrane complex	cellular_component	1	0.059917511	Jph1
GO:0031404	chloride ion binding	molecular_function	1	0.059917511	Npr3
GO:0043266	regulation of potassium ion transport	biological_process	1	0.059917511	Kcna5
GO:0043576	regulation of respiratory gaseous exchange	biological_process	1	0.059917511	Apln
GO:0045446	endothelial cell differentiation	biological_process	1	0.059917511	Kdr
GO:0045602	negative regulation of endothelial cell differentiation	biological_process	1	0.059917511	Xdh
GO:0045823	positive regulation of heart contraction	biological_process	1	0.059917511	Apln
GO:0046825	regulation of protein export from nucleus	biological_process	1	0.059917511	Sirt7
GO:0048170	positive regulation of long-term neuronal synaptic plasticity	biological_process	1	0.059917511	Kdr
GO:0048713	regulation of oligodendrocyte differentiation	biological_process	1	0.059917511	Tcf7l2
GO:0051149	positive regulation of muscle cell differentiation	biological_process	1	0.059917511	Tarbp2
GO:0051461	positive regulation of corticotropin secretion	biological_process	1	0.059917511	Apln
GO:0060054	positive regulation of epithelial cell proliferation involved in wound healing	biological_process	1	0.059917511	Fzd7
GO:0060055	angiogenesis involved in wound healing	biological_process	1	0.059917511	Gpr4
GO:0060075	regulation of resting membrane potential	biological_process	1	0.059917511	Kcnj10
GO:0060231	mesenchymal to epithelial transition	biological_process	1	0.059917511	Fzd7
GO:0061299	retina vasculature morphogenesis in camera-type eye	biological_process	1	0.059917511	Fzd4
GO:0061303	cornea development in camera-type eye	biological_process	1	0.059917511	Foxe3
GO:0061469	regulation of type B pancreatic cell proliferation	biological_process	1	0.059917511	Nr1d1
GO:0061665	SUMO ligase activity	molecular_function	1	0.059917511	Egr2
GO:0070431	nucleotide-binding oligomerization domain containing 2 signaling pathway	biological_process	1	0.059917511	Nfkbia
GO:0090175	regulation of establishment of planar polarity	biological_process	1	0.059917511	Sfrp5
GO:0098532	histone H3-K27 trimethylation	biological_process	1	0.059917511	H1f2
GO:1900744	regulation of p38MAPK cascade	biological_process	1	0.059917511	Per1
GO:1902916	positive regulation of protein polyubiquitination	biological_process	1	0.059917511	Skp2
GO:1903753	negative regulation of p38MAPK cascade	biological_process	1	0.059917511	Dusp1
GO:1903979	negative regulation of microglial cell activation	biological_process	1	0.059917511	Nr1d1
GO:1905719	protein localization to perinuclear region of cytoplasm	biological_process	1	0.059917511	Hook1
GO:2000288	positive regulation of myoblast proliferation	biological_process	1	0.059917511	Kcna5
GO:2001069	glycogen binding	molecular_function	1	0.059917511	Ppp1r3g
GO:0001942	hair follicle development	biological_process	2	0.060706973	Inhba;Sox18
GO:0032868	response to insulin	biological_process	2	0.060706973	Egr2;Klf15
GO:0031397	negative regulation of protein ubiquitination	biological_process	2	0.062778264	Per2;Sirt7
GO:0051091	positive regulation of DNA-binding transcription factor activity	biological_process	3	0.062866418	Fzd4;Hmga2;Pprc1
GO:0005179	hormone activity	molecular_function	3	0.064143173	Apln;Inhba;Oxt
GO:0005654	nucleoplasm	cellular_component	31	0.064546004	Ano2;Bhlhe40;Caprin2;Cebpd;Cep164;Cpeb1;Cryaa;Dbp;Egr2;Fos;Hif3a;Igf2bp1;Jph1;Junb;Klf15;Med12;Mtf2;Nr1d1;Pcf11;Per1;Per2;Pprc1;Sap30;Sirt7;Skp2;Sntb2;Sp2;Tarbp2;Tcf7l2;Tia1;Tnip2
GO:0030178	negative regulation of Wnt signaling pathway	biological_process	2	0.064873324	Hmga2;Sfrp5
GO:0043588	skin development	biological_process	2	0.064873324	Col5a1;Tcf7l2
GO:0004714	transmembrane receptor protein tyrosine kinase activity	molecular_function	2	0.066991669	Kdr;Ret
GO:0001553	luteinization	biological_process	1	0.067151923	Fzd4
GO:0001667	ameboidal-type cell migration	biological_process	1	0.067151923	Cxcl12
GO:0003309	type B pancreatic cell differentiation	biological_process	1	0.067151923	Zbed6
GO:0003416	endochondral bone growth	biological_process	1	0.067151923	Kdr
GO:0008354	germ cell migration	biological_process	1	0.067151923	Cxcl12
GO:0009992	cellular water homeostasis	biological_process	1	0.067151923	Sctr
GO:0010888	negative regulation of lipid storage	biological_process	1	0.067151923	Nfkbia
GO:0016570	histone modification	biological_process	1	0.067151923	Sirt7
GO:0019870	potassium channel inhibitor activity	molecular_function	1	0.067151923	Kcna5
GO:0019896	axonal transport of mitochondrion	biological_process	1	0.067151923	Mgarp
GO:0022405	hair cycle process	biological_process	1	0.067151923	Sox18
GO:0031987	locomotion involved in locomotory behavior	biological_process	1	0.067151923	Fzd4
GO:0032964	collagen biosynthetic process	biological_process	1	0.067151923	Col5a1
GO:0033622	integrin activation	biological_process	1	0.067151923	Cxcl12
GO:0034144	negative regulation of toll-like receptor 4 signaling pathway	biological_process	1	0.067151923	Nr1d1
GO:0034472	snRNA 3'-end processing	biological_process	1	0.067151923	Ints6l
GO:0042058	regulation of epidermal growth factor receptor signaling pathway	biological_process	1	0.067151923	Ptpn12
GO:0042754	negative regulation of circadian rhythm	biological_process	1	0.067151923	Per2
GO:0042994	cytoplasmic sequestering of transcription factor	biological_process	1	0.067151923	Nfkbia
GO:0044321	response to leptin	biological_process	1	0.067151923	Nr1d1
GO:0048660	regulation of smooth muscle cell proliferation	biological_process	1	0.067151923	Tcf7l2
GO:0050996	positive regulation of lipid catabolic process	biological_process	1	0.067151923	Sctr
GO:0060136	embryonic process involved in female pregnancy	biological_process	1	0.067151923	Junb
GO:0060406	positive regulation of penile erection	biological_process	1	0.067151923	Oxt
GO:0070474	positive regulation of uterine smooth muscle contraction	biological_process	1	0.067151923	Oxt
GO:0070578	RISC-loading complex	cellular_component	1	0.067151923	Tarbp2
GO:0071372	cellular response to follicle-stimulating hormone stimulus	biological_process	1	0.067151923	Inhba
GO:0071864	positive regulation of cell proliferation in bone marrow	biological_process	1	0.067151923	Hmga2
GO:1900015	regulation of cytokine production involved in inflammatory response	biological_process	1	0.067151923	Per1
GO:0005544	calcium-dependent phospholipid binding	molecular_function	2	0.069132823	Pla2g4e;Syt9
GO:0034446	substrate adhesion-dependent cell spreading	biological_process	2	0.069132823	Fzd4;Fzd7
GO:0071230	cellular response to amino acid stimulus	biological_process	2	0.071296316	Col6a1;Cpeb1
GO:0042826	histone deacetylase binding	molecular_function	3	0.073411641	Per2;Sik1;Sp2
GO:0006915	apoptotic process	biological_process	8	0.074166199	Cryaa;Ddit4;Hif3a;Plekhf1;Sgk1;Thoc1;Tia1;Tnip2
GO:0000346	transcription export complex	cellular_component	1	0.074331035	Thoc1
GO:0000813	ESCRT I complex	cellular_component	1	0.074331035	Ubap1l
GO:0001823	mesonephros development	biological_process	1	0.074331035	Zbtb16
GO:0003680	minor groove of adenine-thymine-rich DNA binding	molecular_function	1	0.074331035	Hmga2
GO:0005833	hemoglobin complex	cellular_component	1	0.074331035	Hbb-bt
GO:0008135	translation factor activity, RNA binding	molecular_function	1	0.074331035	Cpeb1
GO:0008140	cAMP response element binding protein binding	molecular_function	1	0.074331035	Sik1
GO:0010485	H4 histone acetyltransferase activity	molecular_function	1	0.074331035	Nat8f3
GO:0010745	negative regulation of macrophage derived foam cell differentiation	biological_process	1	0.074331035	Nfkbia
GO:0014066	regulation of phosphatidylinositol 3-kinase signaling	biological_process	1	0.074331035	Lime1
GO:0015271	outward rectifier potassium channel activity	molecular_function	1	0.074331035	Kcna5
GO:0019428	allantoin biosynthetic process	biological_process	1	0.074331035	Xdh
GO:0021612	facial nerve structural organization	biological_process	1	0.074331035	Egr2
GO:0023035	CD40 signaling pathway	biological_process	1	0.074331035	Tnip2
GO:0030431	sleep	biological_process	1	0.074331035	Oxt
GO:0030856	regulation of epithelial cell differentiation	biological_process	1	0.074331035	Xdh
GO:0031720	haptoglobin binding	molecular_function	1	0.074331035	Hbb-bt
GO:0033603	positive regulation of dopamine secretion	biological_process	1	0.074331035	Cxcl12
GO:0034138	toll-like receptor 3 signaling pathway	biological_process	1	0.074331035	Tnip2
GO:0035197	siRNA binding	molecular_function	1	0.074331035	Tarbp2
GO:0035633	maintenance of blood-brain barrier	biological_process	1	0.074331035	Cldn5
GO:0035811	negative regulation of urine volume	biological_process	1	0.074331035	Oxt
GO:0043177	organic acid binding	molecular_function	1	0.074331035	Hbb-bt
GO:0043276	anoikis	biological_process	1	0.074331035	Sik1
GO:0045906	negative regulation of vasoconstriction	biological_process	1	0.074331035	Apln
GO:0048702	embryonic neurocranium morphogenesis	biological_process	1	0.074331035	Med12
GO:0051148	negative regulation of muscle cell differentiation	biological_process	1	0.074331035	Zbed6
GO:0051247	positive regulation of protein metabolic process	biological_process	1	0.074331035	Klf2
GO:0051252	regulation of RNA metabolic process	biological_process	1	0.074331035	Igf2bp1
GO:0070016	armadillo repeat domain binding	molecular_function	1	0.074331035	Tcf7l2
GO:0097539	ciliary transition fiber	cellular_component	1	0.074331035	Cep164
GO:1900747	negative regulation of vascular endothelial growth factor signaling pathway	biological_process	1	0.074331035	Xdh
GO:2000234	positive regulation of rRNA processing	biological_process	1	0.074331035	Sirt7
GO:0007200	phospholipase C-activating G protein-coupled receptor signaling pathway	biological_process	2	0.075688463	Gpr4;Npr3
GO:0030308	negative regulation of cell growth	biological_process	3	0.076163934	Adipor2;Caprin2;Inhba
GO:0090090	negative regulation of canonical Wnt signaling pathway	biological_process	3	0.077557047	Fzd4;Sfrp5;Tcf7l2
GO:0000082	G1/S transition of mitotic cell cycle	biological_process	2	0.08016446	Inhba;Skp2
GO:0005344	oxygen carrier activity	molecular_function	1	0.081455269	Hbb-bt
GO:0007158	neuron cell-cell adhesion	biological_process	1	0.081455269	Ret
GO:0008330	protein tyrosine/threonine phosphatase activity	molecular_function	1	0.081455269	Dusp1
GO:0010447	response to acidic pH	biological_process	1	0.081455269	Gpr4
GO:0014044	Schwann cell development	biological_process	1	0.081455269	Med12
GO:0016050	vesicle organization	biological_process	1	0.081455269	Plekhf1
GO:0030897	HOPS complex	cellular_component	1	0.081455269	Hook1
GO:0031838	haptoglobin-hemoglobin complex	cellular_component	1	0.081455269	Hbb-bt
GO:0035313	wound healing, spreading of epidermal cells	biological_process	1	0.081455269	Col5a1
GO:0035987	endodermal cell differentiation	biological_process	1	0.081455269	Inhba
GO:0042379	chemokine receptor binding	molecular_function	1	0.081455269	Cxcl12
GO:0048251	elastic fiber assembly	biological_process	1	0.081455269	Tnxb
GO:0050871	positive regulation of B cell activation	biological_process	1	0.081455269	Tnip2
GO:0051901	positive regulation of mitochondrial depolarization	biological_process	1	0.081455269	Kdr
GO:0070306	lens fiber cell differentiation	biological_process	1	0.081455269	Crygd
GO:0071383	cellular response to steroid hormone stimulus	biological_process	1	0.081455269	Mgarp
GO:0072091	regulation of stem cell proliferation	biological_process	1	0.081455269	Sox18
GO:0097435	supramolecular fiber organization	biological_process	1	0.081455269	Col5a1
GO:1901222	regulation of NIK/NF-kappaB signaling	biological_process	1	0.081455269	Lime1
GO:2001214	positive regulation of vasculogenesis	biological_process	1	0.081455269	Kdr
GO:0008285	negative regulation of cell population proliferation	biological_process	6	0.082610629	Cpeb1;Cxcl12;Dusp1;Inhba;Sfrp5;Zbtb16
GO:0031625	ubiquitin protein ligase binding	molecular_function	5	0.085027177	Egr2;Fzd4;Nfkbia;Per1;Trib1
GO:0006396	RNA processing	biological_process	2	0.087027909	Ccnl1;Prpf39
GO:0006417	regulation of translation	biological_process	3	0.087617863	Cpeb1;Igf2bp1;Tarbp2
GO:0007286	spermatid development	biological_process	3	0.087617863	Hook1;Tarbp2;Xlr3b
GO:0016791	phosphatase activity	molecular_function	3	0.087617863	Dusp1;Ptp4a1;Ptpn12
GO:0043235	receptor complex	cellular_component	4	0.087902014	Caprin2;Kdr;Ret;Vipr1
GO:0001731	formation of translation preinitiation complex	biological_process	1	0.088525039	Eif2s3y
GO:0005979	regulation of glycogen biosynthetic process	biological_process	1	0.088525039	Ppp1r3g
GO:0008090	retrograde axonal transport	biological_process	1	0.088525039	Mgarp
GO:0010564	regulation of cell cycle process	biological_process	1	0.088525039	Hmga2
GO:0015250	water channel activity	molecular_function	1	0.088525039	Mip
GO:0021794	thalamus development	biological_process	1	0.088525039	Olig2
GO:0030247	polysaccharide binding	molecular_function	1	0.088525039	Prg4
GO:0030510	regulation of BMP signaling pathway	biological_process	1	0.088525039	Sfrp5
GO:0030949	positive regulation of vascular endothelial growth factor receptor signaling pathway	biological_process	1	0.088525039	Kdr
GO:0031936	negative regulation of chromatin silencing	biological_process	1	0.088525039	H1f2
GO:0032308	positive regulation of prostaglandin secretion	biological_process	1	0.088525039	Oxt
GO:0032495	response to muramyl dipeptide	biological_process	1	0.088525039	Nfkbia
GO:0035457	cellular response to interferon-alpha	biological_process	1	0.088525039	Ifit3
GO:0038063	collagen-activated tyrosine kinase receptor signaling pathway	biological_process	1	0.088525039	Col4a5
GO:0042753	positive regulation of circadian rhythm	biological_process	1	0.088525039	Nr1d1
GO:0043394	proteoglycan binding	molecular_function	1	0.088525039	Col5a1
GO:0045236	CXCR chemokine receptor binding	molecular_function	1	0.088525039	Cxcl12
GO:0046621	negative regulation of organ growth	biological_process	1	0.088525039	Tcf7l2
GO:0048103	somatic stem cell division	biological_process	1	0.088525039	Fzd7
GO:0050927	positive regulation of positive chemotaxis	biological_process	1	0.088525039	Kdr
GO:1903671	negative regulation of sprouting angiogenesis	biological_process	1	0.088525039	Klf2
GO:0001764	neuron migration	biological_process	3	0.09209056	Celsr3;Cxcl12;Ddit4
GO:0004721	phosphoprotein phosphatase activity	molecular_function	3	0.095124274	Dusp1;Ptp4a1;Ptpn12
GO:0000900	translation repressor activity, mRNA regulatory element binding	molecular_function	1	0.095540761	Cpeb1
GO:0009268	response to pH	biological_process	1	0.095540761	Gja3
GO:0009303	rRNA transcription	biological_process	1	0.095540761	Sirt7
GO:0016580	Sin3 complex	cellular_component	1	0.095540761	Sap30
GO:0017017	MAP kinase tyrosine/serine/threonine phosphatase activity	molecular_function	1	0.095540761	Dusp1
GO:0032786	positive regulation of DNA-templated transcription, elongation	biological_process	1	0.095540761	Thoc1
GO:0033148	positive regulation of intracellular estrogen receptor signaling pathway	biological_process	1	0.095540761	Skp2
GO:0033619	membrane protein proteolysis	biological_process	1	0.095540761	Ret
GO:0034101	erythrocyte homeostasis	biological_process	1	0.095540761	Klf2
GO:0035810	positive regulation of urine volume	biological_process	1	0.095540761	Npr3
GO:0036002	pre-mRNA binding	molecular_function	1	0.095540761	Per2
GO:0038084	vascular endothelial growth factor signaling pathway	biological_process	1	0.095540761	Kdr
GO:0046475	glycerophospholipid catabolic process	biological_process	1	0.095540761	Pla2g4e
GO:0046902	regulation of mitochondrial membrane permeability	biological_process	1	0.095540761	Plekhf1
GO:0060071	Wnt signaling pathway, planar cell polarity pathway	biological_process	1	0.095540761	Med12
GO:0060340	positive regulation of type I interferon-mediated signaling pathway	biological_process	1	0.095540761	Nlrc5
GO:0070262	peptidyl-serine dephosphorylation	biological_process	1	0.095540761	Dusp1
GO:0071498	cellular response to fluid shear stress	biological_process	1	0.095540761	Klf2
GO:0072687	meiotic spindle	cellular_component	1	0.095540761	Cpeb1
GO:0090179	planar cell polarity pathway involved in neural tube closure	biological_process	1	0.095540761	Sfrp5
GO:0098797	plasma membrane protein complex	cellular_component	1	0.095540761	Ret
GO:1990226	histone methyltransferase binding	molecular_function	1	0.095540761	Per2
GO:1990907	beta-catenin-TCF complex	cellular_component	1	0.095540761	Tcf7l2
GO:2000678	negative regulation of transcription regulatory region DNA binding	biological_process	1	0.095540761	Per2
GO:0004672	protein kinase activity	molecular_function	7	0.096176542	Clk1;Clk4;Kdr;Ret;Sgk1;Sik1;Trib1
GO:0005518	collagen binding	molecular_function	2	0.096440148	Col6a1;Tnxb
GO:0060395	SMAD protein signal transduction	biological_process	2	0.096440148	Fos;Inhba
GO:0042593	glucose homeostasis	biological_process	3	0.098198699	Adipor2;Ppp1r3g;Tcf7l2
GO:0033674	positive regulation of kinase activity	biological_process	2	0.098837041	Kdr;Ret
GO:0005576	extracellular region	cellular_component	18	0.102310248	Apln;Col5a1;Col6a1;Cxcl12;Eln;Fgf15;Inhba;Kdr;Mgp;Nms;Olfml2b;Oxt;Prg4;Prss12;Sfrp5;Tll2;Tnxb;Xdh
GO:0000164	protein phosphatase type 1 complex	cellular_component	1	0.102502844	Ppp1r3g
GO:0001946	lymphangiogenesis	biological_process	1	0.102502844	Sox18
GO:0006476	protein deacetylation	biological_process	1	0.102502844	Sirt7
GO:0016442	RISC complex	cellular_component	1	0.102502844	Tarbp2
GO:0030705	cytoskeleton-dependent intracellular transport	biological_process	1	0.102502844	Hook1
GO:0031054	pre-miRNA processing	biological_process	1	0.102502844	Tarbp2
GO:0031100	animal organ regeneration	biological_process	1	0.102502844	Cxcl12
GO:0032570	response to progesterone	biological_process	1	0.102502844	Oxt
GO:0035136	forelimb morphogenesis	biological_process	1	0.102502844	Zbtb16
GO:0035137	hindlimb morphogenesis	biological_process	1	0.102502844	Zbtb16
GO:0035815	positive regulation of renal sodium excretion	biological_process	1	0.102502844	Oxt
GO:0042551	neuron maturation	biological_process	1	0.102502844	Ret
GO:0043267	negative regulation of potassium ion transport	biological_process	1	0.102502844	Kcna5
GO:0043508	negative regulation of JUN kinase activity	biological_process	1	0.102502844	Sfrp5
GO:0045651	positive regulation of macrophage differentiation	biological_process	1	0.102502844	Trib1
GO:0047498	calcium-dependent phospholipase A2 activity	molecular_function	1	0.102502844	Pla2g4e
GO:0050673	epithelial cell proliferation	biological_process	1	0.102502844	Fabp7
GO:0061036	positive regulation of cartilage development	biological_process	1	0.102502844	Zbtb16
GO:0070403	NAD+ binding	molecular_function	1	0.102502844	Sirt7
GO:0071397	cellular response to cholesterol	biological_process	1	0.102502844	Inhba
GO:0097449	astrocyte projection	cellular_component	1	0.102502844	Kcnj10
GO:1990124	messenger ribonucleoprotein complex	cellular_component	1	0.102502844	Cpeb1
GO:0008083	growth factor activity	molecular_function	3	0.102885109	Cxcl12;Fgf15;Inhba
GO:0016529	sarcoplasmic reticulum	cellular_component	2	0.10368061	Jph1;Xdh
GO:0001938	positive regulation of endothelial cell proliferation	biological_process	2	0.106126502	Cxcl12;Kdr
GO:0010494	cytoplasmic stress granule	cellular_component	2	0.106126502	Igf2bp1;Tia1
GO:0000188	inactivation of MAPK activity	biological_process	1	0.109411695	Dusp1
GO:0006970	response to osmotic stress	biological_process	1	0.109411695	Tsc22d3
GO:0007194	negative regulation of adenylate cyclase activity	biological_process	1	0.109411695	Npr3
GO:0016584	nucleosome positioning	biological_process	1	0.109411695	H1f2
GO:0031115	negative regulation of microtubule polymerization	biological_process	1	0.109411695	Sgk1
GO:0032963	collagen metabolic process	biological_process	1	0.109411695	Tnxb
GO:0033630	positive regulation of cell adhesion mediated by integrin	biological_process	1	0.109411695	Ret
GO:0034142	toll-like receptor 4 signaling pathway	biological_process	1	0.109411695	Nfkbia
GO:0043162	ubiquitin-dependent protein catabolic process via the multivesicular body sorting pathway	biological_process	1	0.109411695	Ubap1l
GO:0043220	Schmidt-Lanterman incisure	cellular_component	1	0.109411695	Cldn5
GO:0045295	gamma-catenin binding	molecular_function	1	0.109411695	Tcf7l2
GO:0048011	neurotrophin TRK receptor signaling pathway	biological_process	1	0.109411695	Ddit4
GO:0050930	induction of positive chemotaxis	biological_process	1	0.109411695	Cxcl12
GO:0061029	eyelid development in camera-type eye	biological_process	1	0.109411695	Inhba
GO:0071004	U2-type prespliceosome	cellular_component	1	0.109411695	Prpf39
GO:1902230	negative regulation of intrinsic apoptotic signaling pathway in response to DNA damage	biological_process	1	0.109411695	Cxcl12
GO:0051965	positive regulation of synapse assembly	biological_process	2	0.111064577	Oxt;Xlr3b
GO:0005581	collagen trimer	cellular_component	2	0.113556005	Col5a1;Col6a1
GO:0031490	chromatin DNA binding	molecular_function	2	0.113556005	H1f2;Per1
GO:0001934	positive regulation of protein phosphorylation	biological_process	4	0.11556177	Adipor2;Cryaa;Fgf15;Kdr
GO:0032088	negative regulation of NF-kappaB transcription factor activity	biological_process	2	0.116061864	Nfkbia;Nlrc5
GO:0048812	neuron projection morphogenesis	biological_process	2	0.116061864	Kdr;Sgk1
GO:0001706	endoderm formation	biological_process	1	0.11626772	Dusp1
GO:0005892	acetylcholine-gated channel complex	cellular_component	1	0.11626772	Chrng
GO:0006833	water transport	biological_process	1	0.11626772	Mip
GO:0007625	grooming behavior	biological_process	1	0.11626772	Oxt
GO:0014912	negative regulation of smooth muscle cell migration	biological_process	1	0.11626772	Trib1
GO:0016010	dystrophin-associated glycoprotein complex	cellular_component	1	0.11626772	Sntb2
GO:0016410	N-acyltransferase activity	molecular_function	1	0.11626772	Pla2g4e
GO:0019213	deacetylase activity	molecular_function	1	0.11626772	Sirt7
GO:0019395	fatty acid oxidation	biological_process	1	0.11626772	Adipor2
GO:0022010	central nervous system myelination	biological_process	1	0.11626772	Kcnj10
GO:0022848	acetylcholine-gated cation-selective channel activity	molecular_function	1	0.11626772	Chrng
GO:0032924	activin receptor signaling pathway	biological_process	1	0.11626772	Inhba
GO:0034705	potassium channel complex	cellular_component	1	0.11626772	Kcna5
GO:0035098	ESC/E(Z) complex	cellular_component	1	0.11626772	Mtf2
GO:0035196	production of miRNAs involved in gene silencing by miRNA	biological_process	1	0.11626772	Tarbp2
GO:0043116	negative regulation of vascular permeability	biological_process	1	0.11626772	Cldn5
GO:0045793	positive regulation of cell size	biological_process	1	0.11626772	Ret
GO:0045820	negative regulation of glycolytic process	biological_process	1	0.11626772	Ddit4
GO:0045956	positive regulation of calcium ion-dependent exocytosis	biological_process	1	0.11626772	Syt9
GO:0046426	negative regulation of receptor signaling pathway via JAK-STAT	biological_process	1	0.11626772	Hmga2
GO:0048024	regulation of mRNA splicing, via spliceosome	biological_process	1	0.11626772	Tia1
GO:0051279	regulation of release of sequestered calcium ion into cytosol	biological_process	1	0.11626772	Lime1
GO:0097623	potassium ion export across plasma membrane	biological_process	1	0.11626772	Kcna5
GO:1905564	positive regulation of vascular endothelial cell proliferation	biological_process	1	0.11626772	Apln
GO:0003730	mRNA 3'-UTR binding	molecular_function	2	0.12111542	Cpeb1;Igf2bp1
GO:0045727	positive regulation of translation	biological_process	2	0.12111542	Cpeb1;Tarbp2
GO:0005886	plasma membrane	cellular_component	39	0.121211783	Adipor2;Ano2;Arl4d;Arrdc2;Atp10a;Bfsp1;Bfsp2;Caprin2;Celsr3;Chrng;Cldn5;Cxcl12;Fzd4;Fzd7;Gja3;Gja8;Gje1;Gpr4;Hif3a;Jph1;Kcna5;Kcnj10;Kdr;Lim2;Lime1;Mip;Nfkbia;Pla2g4e;Plin4;Prss12;Ptp4a1;Ret;Sctr;Sgk1;Sntb2;Syt9;Vav3;Vipr1;Zbtb16
GO:0002024	diet induced thermogenesis	biological_process	1	0.123071318	Sctr
GO:0007019	microtubule depolymerization	biological_process	1	0.123071318	Sgk1
GO:0010498	proteasomal protein catabolic process	biological_process	1	0.123071318	Nr1d1
GO:0014067	negative regulation of phosphatidylinositol 3-kinase signaling	biological_process	1	0.123071318	Cryba1
GO:0014898	cardiac muscle hypertrophy in response to stress	biological_process	1	0.123071318	Klf15
GO:0017128	phospholipid scramblase activity	molecular_function	1	0.123071318	Ano2
GO:0033270	paranode region of axon	cellular_component	1	0.123071318	Cldn5
GO:0035265	organ growth	biological_process	1	0.123071318	Gje1
GO:0040029	regulation of gene expression, epigenetic	biological_process	1	0.123071318	Klf2
GO:0042711	maternal behavior	biological_process	1	0.123071318	Oxt
GO:0043249	erythrocyte maturation	biological_process	1	0.123071318	Klf2
GO:0048712	negative regulation of astrocyte differentiation	biological_process	1	0.123071318	Hmga2
GO:0061028	establishment of endothelial barrier	biological_process	1	0.123071318	Sox18
GO:1990403	embryonic brain development	biological_process	1	0.123071318	Med12
GO:2000279	negative regulation of DNA biosynthetic process	biological_process	1	0.123071318	Dusp1
GO:0045665	negative regulation of neuron differentiation	biological_process	2	0.1236624	Olig2;Zfp536
GO:0051216	cartilage development	biological_process	2	0.1236624	Mgp;Zbtb16
GO:0005737	cytoplasm	cellular_component	60	0.124977777	Arl4d;Arrdc2;Bfsp1;Bfsp2;Bhlhe40;Caprin2;Ccnl1;Cep164;Clk1;Cpeb1;Cryaa;Cryba1;Crygb;Crygc;Crygd;Cxcl12;Ddit4;Dusp1;Egr2;Fabp7;Fgf15;Fos;Hexdc;Hif3a;Hook1;Ifit3;Ifit3b;Igf2bp1;Kdr;Mphosph9;Mtf2;Nfkbia;Nlrc5;Nr1d1;Olig2;Oxt;Pcf11;Per1;Per2;Pla2g4e;Plekhf1;Plin4;Ppp1r3g;Ptp4a1;Ptpn12;Sgk1;Sik1;Sirt7;Skp2;Sntb2;Tarbp2;Thoc1;Tia1;Tnip2;Trib1;Tsc22d3;Tspoap1;Vav3;Xdh;Zbed6
GO:0006919	activation of cysteine-type endopeptidase activity involved in apoptotic process	biological_process	2	0.126222377	Ret;Xdh
GO:0040008	regulation of growth	biological_process	2	0.126222377	Caprin2;Hmga2
GO:0001649	osteoblast differentiation	biological_process	2	0.128795006	Junb;Sirt7
GO:0030097	hemopoiesis	biological_process	2	0.128795006	Kdr;Zbtb16
GO:0070373	negative regulation of ERK1 and ERK2 cascade	biological_process	2	0.128795006	Cryba1;Dusp1
GO:0005685	U1 snRNP	cellular_component	1	0.129822889	Prpf39
GO:0010529	negative regulation of transposition	biological_process	1	0.129822889	Sirt7
GO:0010867	positive regulation of triglyceride biosynthetic process	biological_process	1	0.129822889	Tcf7l2
GO:0031492	nucleosomal DNA binding	molecular_function	1	0.129822889	H1f2
GO:0032039	integrator complex	cellular_component	1	0.129822889	Ints6l
GO:0043129	surfactant homeostasis	biological_process	1	0.129822889	Kdr
GO:0045725	positive regulation of glycogen biosynthetic process	biological_process	1	0.129822889	Ppp1r3g
GO:0045910	negative regulation of DNA recombination	biological_process	1	0.129822889	H1f2
GO:0046827	positive regulation of protein export from nucleus	biological_process	1	0.129822889	Tcf7l2
GO:0048265	response to pain	biological_process	1	0.129822889	Ret
GO:0050872	white fat cell differentiation	biological_process	1	0.129822889	Per2
GO:0060339	negative regulation of type I interferon-mediated signaling pathway	biological_process	1	0.129822889	Nlrc5
GO:0070160	tight junction	cellular_component	1	0.129822889	Cldn5
GO:0097729	9+2 motile cilium	cellular_component	1	0.129822889	Cep164
GO:2000648	positive regulation of stem cell proliferation	biological_process	1	0.129822889	Hmga2
GO:0005267	potassium channel activity	molecular_function	2	0.131379942	Kcna5;Kcnj10
GO:0007179	transforming growth factor beta receptor signaling pathway	biological_process	2	0.131379942	Cldn5;Fos
GO:0030307	positive regulation of cell growth	biological_process	2	0.131379942	Cryaa;Sgk1
GO:0050729	positive regulation of inflammatory response	biological_process	2	0.133976849	Gpr4;Nfkbia
GO:0010801	negative regulation of peptidyl-threonine phosphorylation	biological_process	1	0.136522827	Ddit4
GO:0021510	spinal cord development	biological_process	1	0.136522827	Med12
GO:0031434	mitogen-activated protein kinase kinase binding	molecular_function	1	0.136522827	Trib1
GO:0043149	stress fiber assembly	biological_process	1	0.136522827	Eln
GO:0046889	positive regulation of lipid biosynthetic process	biological_process	1	0.136522827	Tcf7l2
GO:0048484	enteric nervous system development	biological_process	1	0.136522827	Ret
GO:0048546	digestive tract morphogenesis	biological_process	1	0.136522827	Sfrp5
GO:0048596	embryonic camera-type eye morphogenesis	biological_process	1	0.136522827	Cryaa
GO:0051000	positive regulation of nitric-oxide synthase activity	biological_process	1	0.136522827	Npr3
GO:0051259	protein complex oligomerization	biological_process	1	0.136522827	Kcna5
GO:0051443	positive regulation of ubiquitin-protein transferase activity	biological_process	1	0.136522827	Trib1
GO:0060134	prepulse inhibition	biological_process	1	0.136522827	Fabp7
GO:0061351	neural precursor cell proliferation	biological_process	1	0.136522827	Tarbp2
GO:0070498	interleukin-1-mediated signaling pathway	biological_process	1	0.136522827	Tnip2
GO:0071425	hematopoietic stem cell proliferation	biological_process	1	0.136522827	Prg4
GO:0080182	histone H3-K4 trimethylation	biological_process	1	0.136522827	H1f2
GO:0090141	positive regulation of mitochondrial fission	biological_process	1	0.136522827	Kdr
GO:1901741	positive regulation of myoblast fusion	biological_process	1	0.136522827	Cxcl12
GO:2000406	positive regulation of T cell migration	biological_process	1	0.136522827	Cxcl12
GO:0030154	cell differentiation	biological_process	11	0.139989185	Caprin2;Fgf15;Foxe3;Hook1;Kdr;Mgp;Nr1d1;Sfrp5;Sik1;Sox18;Tll2
GO:0006468	protein phosphorylation	biological_process	7	0.140406825	Clk1;Clk4;Kdr;Ret;Sgk1;Sik1;Trib1
GO:0051082	unfolded protein binding	molecular_function	2	0.141836076	Cryaa;Hspe1
GO:0004407	histone deacetylase activity	molecular_function	1	0.143171525	Sirt7
GO:0010821	regulation of mitochondrion organization	biological_process	1	0.143171525	Sirt7
GO:0017158	regulation of calcium ion-dependent exocytosis	biological_process	1	0.143171525	Syt9
GO:0030278	regulation of ossification	biological_process	1	0.143171525	Egr2
GO:0031045	dense core granule	cellular_component	1	0.143171525	Syt9
GO:0032332	positive regulation of chondrocyte differentiation	biological_process	1	0.143171525	Zbtb16
GO:0035584	calcium-mediated signaling using intracellular calcium source	biological_process	1	0.143171525	Kdr
GO:0035970	peptidyl-threonine dephosphorylation	biological_process	1	0.143171525	Dusp1
GO:0038083	peptidyl-tyrosine autophosphorylation	biological_process	1	0.143171525	Kdr
GO:0043083	synaptic cleft	cellular_component	1	0.143171525	Prss12
GO:0045721	negative regulation of gluconeogenesis	biological_process	1	0.143171525	Sik1
GO:0045722	positive regulation of gluconeogenesis	biological_process	1	0.143171525	Tcf7l2
GO:0048010	vascular endothelial growth factor receptor signaling pathway	biological_process	1	0.143171525	Kdr
GO:0048557	embryonic digestive tract morphogenesis	biological_process	1	0.143171525	Tcf7l2
GO:0050965	detection of temperature stimulus involved in sensory perception of pain	biological_process	1	0.143171525	Cxcl12
GO:0051393	alpha-actinin binding	molecular_function	1	0.143171525	Kcna5
GO:0090280	positive regulation of calcium ion import	biological_process	1	0.143171525	Cxcl12
GO:0140326	ATPase-coupled intramembrane lipid transporter activity	molecular_function	1	0.143171525	Atp10a
GO:2000773	negative regulation of cellular senescence	biological_process	1	0.143171525	Hmga2
GO:0043195	terminal bouton	cellular_component	2	0.147129411	Oxt;Prss12
GO:0000979	RNA polymerase II core promoter sequence-specific DNA binding	molecular_function	1	0.149769372	Fos
GO:0001829	trophectodermal cell differentiation	biological_process	1	0.149769372	Junb
GO:0002042	cell migration involved in sprouting angiogenesis	biological_process	1	0.149769372	Kdr
GO:0005229	intracellular calcium activated chloride channel activity	molecular_function	1	0.149769372	Ano2
GO:0006626	protein targeting to mitochondrion	biological_process	1	0.149769372	Mgarp
GO:0006783	heme biosynthetic process	biological_process	1	0.149769372	Alas2
GO:0008023	transcription elongation factor complex	cellular_component	1	0.149769372	Ccnl1
GO:0008307	structural constituent of muscle	molecular_function	1	0.149769372	Jph1
GO:0010001	glial cell differentiation	biological_process	1	0.149769372	Klf15
GO:0016226	iron-sulfur cluster assembly	biological_process	1	0.149769372	Xdh
GO:0031668	cellular response to extracellular stimulus	biological_process	1	0.149769372	Fos
GO:0043032	positive regulation of macrophage activation	biological_process	1	0.149769372	Tnip2
GO:0043403	skeletal muscle tissue regeneration	biological_process	1	0.149769372	Tarbp2
GO:0045022	early endosome to late endosome transport	biological_process	1	0.149769372	Hook1
GO:0045104	intermediate filament cytoskeleton organization	biological_process	1	0.149769372	Bfsp2
GO:0045598	regulation of fat cell differentiation	biological_process	1	0.149769372	Nr1d1
GO:0046697	decidualization	biological_process	1	0.149769372	Junb
GO:0051481	negative regulation of cytosolic calcium ion concentration	biological_process	1	0.149769372	Kcna5
GO:0070063	RNA polymerase binding	molecular_function	1	0.149769372	Per2
GO:0072359	circulatory system development	biological_process	1	0.149769372	Sp2
GO:0090050	positive regulation of cell migration involved in sprouting angiogenesis	biological_process	1	0.149769372	Kdr
GO:0071356	cellular response to tumor necrosis factor	biological_process	2	0.149791284	Nfkbia;Nr1d1
GO:0009617	response to bacterium	biological_process	3	0.152330058	Fgf15;Ifit3;Nlrc5
GO:0032869	cellular response to insulin stimulus	biological_process	2	0.152462882	Cpeb1;Sgk1
GO:0071944	cell periphery	cellular_component	2	0.152462882	Fabp7;Kdr
GO:0005615	extracellular space	cellular_component	16	0.153901664	Apln;Col4a5;Col5a1;Col6a1;Cxcl12;Fgf15;Fzd4;Hbb-bt;Inhba;Mgp;Nat8f3;Oxt;Prg4;Sfrp5;Tnxb;Xdh
GO:0030182	neuron differentiation	biological_process	3	0.154153582	Ddit4;Olig2;Ret
GO:0005242	inward rectifier potassium channel activity	molecular_function	1	0.156316754	Kcnj10
GO:0007413	axonal fasciculation	biological_process	1	0.156316754	Celsr3
GO:0008139	nuclear localization sequence binding	molecular_function	1	0.156316754	Nfkbia
GO:0009395	phospholipid catabolic process	biological_process	1	0.156316754	Pla2g4e
GO:0015267	channel activity	molecular_function	1	0.156316754	Mip
GO:0019825	oxygen binding	molecular_function	1	0.156316754	Hbb-bt
GO:0030325	adrenal gland development	biological_process	1	0.156316754	Hmga2
GO:0031643	positive regulation of myelination	biological_process	1	0.156316754	Egr2
GO:0035634	response to stilbenoid	biological_process	1	0.156316754	Ifit3
GO:0048156	tau protein binding	molecular_function	1	0.156316754	Sgk1
GO:0050850	positive regulation of calcium-mediated signaling	biological_process	1	0.156316754	Kdr
GO:0050921	positive regulation of chemotaxis	biological_process	1	0.156316754	Cxcl12
GO:0051591	response to cAMP	biological_process	1	0.156316754	Per1
GO:0060384	innervation	biological_process	1	0.156316754	Ret
GO:0090026	positive regulation of monocyte chemotaxis	biological_process	1	0.156316754	Cxcl12
GO:0008013	beta-catenin binding	molecular_function	2	0.157834041	Med12;Tcf7l2
GO:0032880	regulation of protein localization	biological_process	2	0.157834041	Celsr3;Sgk1
GO:0002026	regulation of the force of heart contraction	biological_process	1	0.162814054	Apln
GO:0003009	skeletal muscle contraction	biological_process	1	0.162814054	Chrng
GO:0016925	protein sumoylation	biological_process	1	0.162814054	Egr2
GO:0032006	regulation of TOR signaling	biological_process	1	0.162814054	Ddit4
GO:0035050	embryonic heart tube development	biological_process	1	0.162814054	Sox18
GO:0035162	embryonic hemopoiesis	biological_process	1	0.162814054	Kdr
GO:0042562	hormone binding	molecular_function	1	0.162814054	Npr3
GO:0042744	hydrogen peroxide catabolic process	biological_process	1	0.162814054	Hbb-bt
GO:0060261	positive regulation of transcription initiation from RNA polymerase II promoter	biological_process	1	0.162814054	Med12
GO:0070530	K63-linked polyubiquitin modification-dependent protein binding	molecular_function	1	0.162814054	Tnip2
GO:0042277	peptide binding	molecular_function	2	0.163240502	Npr3;Sctr
GO:0046777	protein autophosphorylation	biological_process	3	0.165236995	Clk1;Clk4;Kdr
GO:0006606	protein import into nucleus	biological_process	2	0.165956243	Fam53a;Nfkbia
GO:0006883	cellular sodium ion homeostasis	biological_process	1	0.169261654	Sgk1
GO:0007130	synaptonemal complex assembly	biological_process	1	0.169261654	Cpeb1
GO:0009987	cellular process	biological_process	1	0.169261654	Junb
GO:0010765	positive regulation of sodium ion transport	biological_process	1	0.169261654	Sgk1
GO:0010875	positive regulation of cholesterol efflux	biological_process	1	0.169261654	Nfkbia
GO:0021522	spinal cord motor neuron differentiation	biological_process	1	0.169261654	Olig2
GO:0031307	integral component of mitochondrial outer membrane	cellular_component	1	0.169261654	Mgarp
GO:0035327	transcriptionally active chromatin	cellular_component	1	0.169261654	H1f2
GO:0050966	detection of mechanical stimulus involved in sensory perception of pain	biological_process	1	0.169261654	Cxcl12
GO:0060441	epithelial tube branching involved in lung morphogenesis	biological_process	1	0.169261654	Hmga2
GO:0070412	R-SMAD binding	molecular_function	1	0.169261654	Fos
GO:0071549	cellular response to dexamethasone stimulus	biological_process	1	0.169261654	Ddit4
GO:0097150	neuronal stem cell population maintenance	biological_process	1	0.169261654	Igf2bp1
GO:0102567	phospholipase A2 activity (consuming 1,2-dipalmitoylphosphatidylcholine)	molecular_function	1	0.169261654	Pla2g4e
GO:0102568	phospholipase A2 activity consuming 1,2-dioleoylphosphatidylethanolamine)	molecular_function	1	0.169261654	Pla2g4e
GO:1904706	negative regulation of vascular associated smooth muscle cell proliferation	biological_process	1	0.169261654	Apln
GO:0016525	negative regulation of angiogenesis	biological_process	2	0.171411326	Cldn5;Gpr4
GO:0006631	fatty acid metabolic process	biological_process	3	0.172754596	Adipor2;Per2;Tnxb
GO:0016310	phosphorylation	biological_process	7	0.175222782	Clk1;Clk4;Kdr;Papss2;Ret;Sgk1;Sik1
GO:0001964	startle response	biological_process	1	0.17565993	Fabp7
GO:0002102	podosome	cellular_component	1	0.17565993	Ptpn12
GO:0006094	gluconeogenesis	biological_process	1	0.17565993	Per2
GO:0008376	acetylgalactosaminyltransferase activity	molecular_function	1	0.17565993	B3galnt2
GO:0016327	apicolateral plasma membrane	cellular_component	1	0.17565993	Cldn5
GO:0051537	2 iron, 2 sulfur cluster binding	molecular_function	1	0.17565993	Xdh
GO:0045121	membrane raft	cellular_component	4	0.175806448	Gja3;Kcna5;Kdr;Ret
GO:0007420	brain development	biological_process	3	0.178456121	Cxcl12;Ddit4;Sctr
GO:0001702	gastrulation with mouth forming second	biological_process	1	0.182009257	Nat8f3
GO:0007274	neuromuscular synaptic transmission	biological_process	1	0.182009257	Tspoap1
GO:0009880	embryonic pattern specification	biological_process	1	0.182009257	Zbtb16
GO:0030031	cell projection assembly	biological_process	1	0.182009257	Vav3
GO:0042476	odontogenesis	biological_process	1	0.182009257	Inhba
GO:0045070	positive regulation of viral genome replication	biological_process	1	0.182009257	Tarbp2
GO:0048027	mRNA 5'-UTR binding	molecular_function	1	0.182009257	Igf2bp1
GO:0048168	regulation of neuronal synaptic plasticity	biological_process	1	0.182009257	Cpeb1
GO:0050770	regulation of axonogenesis	biological_process	1	0.182009257	Ret
GO:0000902	cell morphogenesis	biological_process	2	0.185173879	Gje1;Klf2
GO:0061844	antimicrobial humoral immune response mediated by antimicrobial peptide	biological_process	2	0.185173879	Ccl27b;Cxcl12
GO:0005104	fibroblast growth factor receptor binding	molecular_function	1	0.188310008	Fgf15
GO:0030500	regulation of bone mineralization	biological_process	1	0.188310008	Mgp
GO:0035924	cellular response to vascular endothelial growth factor stimulus	biological_process	1	0.188310008	Kdr
GO:0046329	negative regulation of JNK cascade	biological_process	1	0.188310008	Per1
GO:0046966	thyroid hormone receptor binding	molecular_function	1	0.188310008	Med12
GO:0048714	positive regulation of oligodendrocyte differentiation	biological_process	1	0.188310008	Olig2
GO:0051894	positive regulation of focal adhesion assembly	biological_process	1	0.188310008	Kdr
GO:0060716	labyrinthine layer blood vessel development	biological_process	1	0.188310008	Junb
GO:0071276	cellular response to cadmium ion	biological_process	1	0.188310008	Fos
GO:0006457	protein folding	biological_process	2	0.19072326	Cryaa;Hspe1
GO:0001944	vasculature development	biological_process	1	0.194562552	Sox18
GO:0004623	phospholipase A2 activity	molecular_function	1	0.194562552	Pla2g4e
GO:0005184	neuropeptide hormone activity	molecular_function	1	0.194562552	Oxt
GO:0031641	regulation of myelination	biological_process	1	0.194562552	Tcf7l2
GO:0033137	negative regulation of peptidyl-serine phosphorylation	biological_process	1	0.194562552	Ddit4
GO:0043552	positive regulation of phosphatidylinositol 3-kinase activity	biological_process	1	0.194562552	Vav3
GO:0045332	phospholipid translocation	biological_process	1	0.194562552	Atp10a
GO:0045648	positive regulation of erythrocyte differentiation	biological_process	1	0.194562552	Inhba
GO:0080025	phosphatidylinositol-3,5-bisphosphate binding	molecular_function	1	0.194562552	Pla2g4e
GO:1900745	positive regulation of p38MAPK cascade	biological_process	1	0.194562552	Xdh
GO:0005102	signaling receptor binding	molecular_function	5	0.198180485	Apln;Caprin2;Inhba;Kcna5;Kcnj10
GO:0003723	RNA binding	molecular_function	9	0.199050913	Caprin2;Cpeb1;Ifit3;Ifit3b;Igf2bp1;Pprc1;Tarbp2;Thoc1;Tia1
GO:0030324	lung development	biological_process	2	0.199088491	Kdr;Mgp
GO:0006378	mRNA polyadenylation	biological_process	1	0.200767254	Pcf11
GO:0014059	regulation of dopamine secretion	biological_process	1	0.200767254	Syt9
GO:0015276	ligand-gated ion channel activity	molecular_function	1	0.200767254	Chrng
GO:0033141	positive regulation of peptidyl-serine phosphorylation of STAT protein	biological_process	1	0.200767254	Ret
GO:0042098	T cell proliferation	biological_process	1	0.200767254	Cxcl12
GO:0043122	regulation of I-kappaB kinase/NF-kappaB signaling	biological_process	1	0.200767254	Lime1
GO:0043325	phosphatidylinositol-3,4-bisphosphate binding	molecular_function	1	0.200767254	Pla2g4e
GO:0043425	bHLH transcription factor binding	molecular_function	1	0.200767254	Bhlhe40
GO:0043950	positive regulation of cAMP-mediated signaling	biological_process	1	0.200767254	Sctr
GO:0044305	calyx of Held	cellular_component	1	0.200767254	Tspoap1
GO:0045672	positive regulation of osteoclast differentiation	biological_process	1	0.200767254	Fos
GO:0048169	regulation of long-term neuronal synaptic plasticity	biological_process	1	0.200767254	Kcnj10
GO:0048821	erythrocyte development	biological_process	1	0.200767254	Alas2
GO:0070382	exocytic vesicle	cellular_component	1	0.200767254	Syt9
GO:0071542	dopaminergic neuron differentiation	biological_process	1	0.200767254	Cxcl12
GO:0016301	kinase activity	molecular_function	7	0.201398669	Clk1;Clk4;Kdr;Papss2;Ret;Sgk1;Sik1
GO:0042127	regulation of cell population proliferation	biological_process	3	0.203726554	Junb;Nfkbia;Prg4
GO:0071805	potassium ion transmembrane transport	biological_process	2	0.2046899	Kcna5;Kcnj10
GO:0002009	morphogenesis of an epithelium	biological_process	1	0.206924479	Crygs
GO:0005251	delayed rectifier potassium channel activity	molecular_function	1	0.206924479	Kcna5
GO:0006493	protein O-linked glycosylation	biological_process	1	0.206924479	B3galnt2
GO:0007043	cell-cell junction assembly	biological_process	1	0.206924479	Cldn5
GO:0008089	anterograde axonal transport	biological_process	1	0.206924479	Mgarp
GO:0010608	posttranscriptional regulation of gene expression	biological_process	1	0.206924479	Per1
GO:0031638	zymogen activation	biological_process	1	0.206924479	Prss12
GO:0060828	regulation of canonical Wnt signaling pathway	biological_process	1	0.206924479	Fzd7
GO:0001501	skeletal system development	biological_process	2	0.207497268	Npr3;Zbtb16
GO:0007156	homophilic cell adhesion via plasma membrane adhesion molecules	biological_process	2	0.210308769	Celsr3;Ret
GO:0000993	RNA polymerase II complex binding	molecular_function	1	0.213034587	Pcf11
GO:0004620	phospholipase activity	molecular_function	1	0.213034587	Pla2g4e
GO:0006611	protein export from nucleus	biological_process	1	0.213034587	Egr2
GO:0009055	electron transfer activity	molecular_function	1	0.213034587	Xdh
GO:0016239	positive regulation of macroautophagy	biological_process	1	0.213034587	Kdr
GO:0016538	cyclin-dependent protein serine/threonine kinase regulator activity	molecular_function	1	0.213034587	Ccnl1
GO:0017156	calcium-ion regulated exocytosis	biological_process	1	0.213034587	Syt9
GO:0031297	replication fork processing	biological_process	1	0.213034587	Thoc1
GO:0042771	intrinsic apoptotic signaling pathway in response to DNA damage by p53 class mediator	biological_process	1	0.213034587	Ddit4
GO:0051059	NF-kappaB binding	molecular_function	1	0.213034587	Nfkbia
GO:0051959	dynein light intermediate chain binding	molecular_function	1	0.213034587	Hook1
GO:0070371	ERK1 and ERK2 cascade	biological_process	1	0.213034587	Kdr
GO:0071889	14-3-3 protein binding	molecular_function	1	0.213034587	Ddit4
GO:0005604	basement membrane	cellular_component	2	0.213124176	Col4a5;Col5a1
GO:0007169	transmembrane receptor protein tyrosine kinase signaling pathway	biological_process	2	0.213124176	Kdr;Ret
GO:0032496	response to lipopolysaccharide	biological_process	2	0.215943264	Nfkbia;Trib1
GO:0016055	Wnt signaling pathway	biological_process	3	0.21766507	Fzd4;Sfrp5;Tcf7l2
GO:0030334	regulation of cell migration	biological_process	2	0.218765811	Cxcl12;Fgf15
GO:0007595	lactation	biological_process	1	0.219097937	Xdh
GO:0007631	feeding behavior	biological_process	1	0.219097937	Apln
GO:0008157	protein phosphatase 1 binding	molecular_function	1	0.219097937	Ppp1r3g
GO:0030667	secretory granule membrane	cellular_component	1	0.219097937	Syt9
GO:0045777	positive regulation of blood pressure	biological_process	1	0.219097937	Oxt
GO:0050806	positive regulation of synaptic transmission	biological_process	1	0.219097937	Oxt
GO:0051085	chaperone cofactor-dependent protein refolding	biological_process	1	0.219097937	Hspe1
GO:0045202	synapse	cellular_component	8	0.220980224	Chrng;Cpeb1;Fzd4;Igf2bp1;Nr1d1;Prss12;Sntb2;Syt9
GO:0005882	intermediate filament	cellular_component	2	0.2215916	Bfsp1;Bfsp2
GO:0003682	chromatin binding	molecular_function	6	0.223100212	Egr2;Fos;Med12;Mtf2;Sirt7;Tcf7l2
GO:0030165	PDZ domain binding	molecular_function	2	0.224420415	Fzd4;Fzd7
GO:0001937	negative regulation of endothelial cell proliferation	biological_process	1	0.225114883	Xdh
GO:0004860	protein kinase inhibitor activity	molecular_function	1	0.225114883	Trib1
GO:0007254	JNK cascade	biological_process	1	0.225114883	Trib1
GO:0008080	N-acetyltransferase activity	molecular_function	1	0.225114883	Nat8f3
GO:0031663	lipopolysaccharide-mediated signaling pathway	biological_process	1	0.225114883	Nfkbia
GO:0043409	negative regulation of MAPK cascade	biological_process	1	0.225114883	Dusp1
GO:0048663	neuron fate commitment	biological_process	1	0.225114883	Olig2
GO:0048709	oligodendrocyte differentiation	biological_process	1	0.225114883	Olig2
GO:0071310	cellular response to organic substance	biological_process	1	0.225114883	Egr2
GO:0019900	kinase binding	molecular_function	2	0.227252045	Per1;Per2
GO:0005504	fatty acid binding	molecular_function	1	0.231085779	Fabp7
GO:0006406	mRNA export from nucleus	biological_process	1	0.231085779	Thoc1
GO:0008138	protein tyrosine/serine/threonine phosphatase activity	molecular_function	1	0.231085779	Dusp1
GO:0031226	intrinsic component of plasma membrane	cellular_component	1	0.231085779	Adipor2
GO:0032008	positive regulation of TOR signaling	biological_process	1	0.231085779	Kdr
GO:0045746	negative regulation of Notch signaling pathway	biological_process	1	0.231085779	Nfkbia
GO:0055074	calcium ion homeostasis	biological_process	1	0.231085779	Kdr
GO:2000379	positive regulation of reactive oxygen species metabolic process	biological_process	1	0.231085779	Xdh
GO:0035556	intracellular signal transduction	biological_process	5	0.231202124	Dusp1;Nlrc5;Sgk1;Sik1;Vav3
GO:0003729	mRNA binding	molecular_function	3	0.233829917	Cpeb1;Igf2bp1;Pcf11
GO:0016604	nuclear body	cellular_component	4	0.234455379	Bhlhe40;Nr1d1;Tarbp2;Zbtb16
GO:0000079	regulation of cyclin-dependent protein serine/threonine kinase activity	biological_process	1	0.237010975	Ccnl1
GO:0002027	regulation of heart rate	biological_process	1	0.237010975	Oxt
GO:0004601	peroxidase activity	molecular_function	1	0.237010975	Hbb-bt
GO:0007017	microtubule-based process	biological_process	1	0.237010975	Cryaa
GO:0030316	osteoclast differentiation	biological_process	1	0.237010975	Junb
GO:0031593	polyubiquitin modification-dependent protein binding	molecular_function	1	0.237010975	Tnip2
GO:0035025	positive regulation of Rho protein signal transduction	biological_process	1	0.237010975	Gpr4
GO:0035116	embryonic hindlimb morphogenesis	biological_process	1	0.237010975	Zbtb16
GO:0042311	vasodilation	biological_process	1	0.237010975	Klf2
GO:0060612	adipose tissue development	biological_process	1	0.237010975	Hmga2
GO:0072593	reactive oxygen species metabolic process	biological_process	1	0.237010975	Ddit4
GO:1900087	positive regulation of G1/S transition of mitotic cell cycle	biological_process	1	0.237010975	Kcna5
GO:0005911	cell-cell junction	cellular_component	3	0.237905512	Cldn5;Fabp7;Fzd4
GO:0005814	centriole	cellular_component	2	0.238602572	Cep164;Mphosph9
GO:0044297	cell body	cellular_component	2	0.238602572	Fabp7;Kcnj10
GO:0002053	positive regulation of mesenchymal cell proliferation	biological_process	1	0.242890817	Kdr
GO:0005154	epidermal growth factor receptor binding	molecular_function	1	0.242890817	Vav3
GO:0007129	homologous chromosome pairing at meiosis	biological_process	1	0.242890817	Sirt7
GO:0009058	biosynthetic process	biological_process	1	0.242890817	Alas2
GO:0043967	histone H4 acetylation	biological_process	1	0.242890817	Per1
GO:0051019	mitogen-activated protein kinase binding	molecular_function	1	0.242890817	Dusp1
GO:0055007	cardiac muscle cell differentiation	biological_process	1	0.242890817	Sik1
GO:0086091	regulation of heart rate by cardiac conduction	biological_process	1	0.242890817	Kcna5
GO:2001244	positive regulation of intrinsic apoptotic signaling pathway	biological_process	1	0.242890817	Plekhf1
GO:0008284	positive regulation of cell population proliferation	biological_process	6	0.243150421	Apln;Cldn5;Cxcl12;Fgf15;Hmga2;Kdr
GO:0050896	response to stimulus	biological_process	3	0.244041999	Bfsp2;Lctl;Mip
GO:0070374	positive regulation of ERK1 and ERK2 cascade	biological_process	3	0.244041999	Cxcl12;Fgf15;Kdr
GO:0015459	potassium channel regulator activity	molecular_function	1	0.248725651	Sgk1
GO:0051482	positive regulation of cytosolic calcium ion concentration involved in phospholipase C-activating G protein-coupled signaling pathway	biological_process	1	0.248725651	Gpr4
GO:0051924	regulation of calcium ion transport	biological_process	1	0.248725651	Cxcl12
GO:0009952	anterior/posterior pattern specification	biological_process	2	0.252829851	Bhlhe40;Zbtb16
GO:0002931	response to ischemia	biological_process	1	0.25451582	Per2
GO:0006906	vesicle fusion	biological_process	1	0.25451582	Vav3
GO:0030032	lamellipodium assembly	biological_process	1	0.25451582	Vav3
GO:0042755	eating behavior	biological_process	1	0.25451582	Oxt
GO:0048468	cell development	biological_process	1	0.25451582	Foxe3
GO:0071949	FAD binding	molecular_function	1	0.25451582	Xdh
GO:0030018	Z disc	cellular_component	2	0.258528054	Jph1;Kcna5
GO:1990830	cellular response to leukemia inhibitory factor	biological_process	2	0.258528054	Fzd4;Mtf2
GO:0005230	extracellular ligand-gated ion channel activity	molecular_function	1	0.260261662	Chrng
GO:0005977	glycogen metabolic process	biological_process	1	0.260261662	Tcf7l2
GO:0006641	triglyceride metabolic process	biological_process	1	0.260261662	Tnxb
GO:0007369	gastrulation	biological_process	1	0.260261662	Apln
GO:0014070	response to organic cyclic compound	biological_process	1	0.260261662	Oxt
GO:0015914	phospholipid transport	biological_process	1	0.260261662	Atp10a
GO:0016573	histone acetylation	biological_process	1	0.260261662	Nat8f3
GO:0097730	non-motile cilium	cellular_component	1	0.260261662	Ano2
GO:0001707	mesoderm formation	biological_process	1	0.265963515	Inhba
GO:0001835	blastocyst hatching	biological_process	1	0.265963515	Zbed6
GO:0007528	neuromuscular junction development	biological_process	1	0.265963515	Col4a5
GO:0007616	long-term memory	biological_process	1	0.265963515	Sgk1
GO:0019216	regulation of lipid metabolic process	biological_process	1	0.265963515	Nr1d1
GO:0030513	positive regulation of BMP signaling pathway	biological_process	1	0.265963515	Kdr
GO:0030833	regulation of actin filament polymerization	biological_process	1	0.265963515	Eln
GO:0033209	tumor necrosis factor-mediated signaling pathway	biological_process	1	0.265963515	Nfkbia
GO:0043507	positive regulation of JUN kinase activity	biological_process	1	0.265963515	Fzd4
GO:0060325	face morphogenesis	biological_process	1	0.265963515	Tcf7l2
GO:0060976	coronary vasculature development	biological_process	1	0.265963515	Apln
GO:0071345	cellular response to cytokine stimulus	biological_process	1	0.265963515	Nfkbia
GO:0097546	ciliary base	cellular_component	1	0.265963515	Kcnj10
GO:0006813	potassium ion transport	biological_process	2	0.269929052	Kcna5;Kcnj10
GO:0005109	frizzled binding	molecular_function	1	0.271621713	Fzd7
GO:0007492	endoderm development	biological_process	1	0.271621713	Med12
GO:0008009	chemokine activity	molecular_function	1	0.271621713	Cxcl12
GO:0016592	mediator complex	cellular_component	1	0.271621713	Med12
GO:0043491	protein kinase B signaling	biological_process	1	0.271621713	Kdr
GO:0043536	positive regulation of blood vessel endothelial cell migration	biological_process	1	0.271621713	Kdr
GO:0071364	cellular response to epidermal growth factor stimulus	biological_process	1	0.271621713	Ptpn12
GO:0042803	protein homodimerization activity	molecular_function	7	0.276821854	Bhlhe40;Fzd4;Hook1;Npr3;Tarbp2;Xdh;Zbtb16
GO:0005547	phosphatidylinositol-3,4,5-trisphosphate binding	molecular_function	1	0.277236588	Pla2g4e
GO:0006413	translational initiation	biological_process	1	0.277236588	Eif2s3y
GO:0019955	cytokine binding	molecular_function	1	0.277236588	Fzd4
GO:0030282	bone mineralization	biological_process	1	0.277236588	Tcf7l2
GO:0031667	response to nutrient levels	biological_process	1	0.277236588	Sctr
GO:0040018	positive regulation of multicellular organism growth	biological_process	1	0.277236588	Hmga2
GO:0005244	voltage-gated ion channel activity	molecular_function	2	0.278478447	Kcna5;Kcnj10
GO:0005178	integrin binding	molecular_function	2	0.281327112	Cxcl12;Kdr
GO:0000086	G2/M transition of mitotic cell cycle	biological_process	1	0.282808469	Skp2
GO:0001772	immunological synapse	cellular_component	1	0.282808469	Vav3
GO:0033077	T cell differentiation in thymus	biological_process	1	0.282808469	Fzd7
GO:0043330	response to exogenous dsRNA	biological_process	1	0.282808469	Nfkbia
GO:0043966	histone H3 acetylation	biological_process	1	0.282808469	Per1
GO:0045787	positive regulation of cell cycle	biological_process	1	0.282808469	Zbed6
GO:0048863	stem cell differentiation	biological_process	1	0.282808469	Mtf2
GO:0070098	chemokine-mediated signaling pathway	biological_process	1	0.282808469	Cxcl12
GO:1990573	potassium ion import across plasma membrane	biological_process	1	0.282808469	Kcnj10
GO:2001237	negative regulation of extrinsic apoptotic signaling pathway	biological_process	1	0.282808469	Tcf7l2
GO:0005923	bicellular tight junction	cellular_component	2	0.284174947	Cldn5;Lim2
GO:0034765	regulation of ion transmembrane transport	biological_process	2	0.284174947	Kcna5;Kcnj10
GO:0043410	positive regulation of MAPK cascade	biological_process	2	0.287021796	Kdr;Ret
GO:0000118	histone deacetylase complex	cellular_component	1	0.288337685	Sap30
GO:0006644	phospholipid metabolic process	biological_process	1	0.288337685	Tnxb
GO:0007187	G protein-coupled receptor signaling pathway, coupled to cyclic nucleotide second messenger	biological_process	1	0.288337685	Vipr1
GO:0008333	endosome to lysosome transport	biological_process	1	0.288337685	Hook1
GO:0030890	positive regulation of B cell proliferation	biological_process	1	0.288337685	Vav3
GO:0043407	negative regulation of MAP kinase activity	biological_process	1	0.288337685	Dusp1
GO:0071300	cellular response to retinoic acid	biological_process	1	0.288337685	Ret
GO:0097191	extrinsic apoptotic signaling pathway	biological_process	1	0.288337685	Inhba
GO:0030276	clathrin binding	molecular_function	1	0.293824558	Syt9
GO:0034504	protein localization to nucleus	biological_process	1	0.293824558	Zbtb16
GO:0042149	cellular response to glucose starvation	biological_process	1	0.293824558	Sik1
GO:0045786	negative regulation of cell cycle	biological_process	1	0.293824558	Inhba
GO:0048015	phosphatidylinositol-mediated signaling	biological_process	1	0.293824558	Npr3
GO:0005759	mitochondrial matrix	cellular_component	2	0.298396326	Alas2;Hspe1
GO:0000791	euchromatin	cellular_component	1	0.299269412	H1f2
GO:0001657	ureteric bud development	biological_process	1	0.299269412	Ret
GO:0007040	lysosome organization	biological_process	1	0.299269412	Hook1
GO:0007281	germ cell development	biological_process	1	0.299269412	Cxcl12
GO:0007628	adult walking behavior	biological_process	1	0.299269412	Kcnj10
GO:0008543	fibroblast growth factor receptor signaling pathway	biological_process	1	0.299269412	Fgf15
GO:0030285	integral component of synaptic vesicle membrane	cellular_component	1	0.299269412	Syt9
GO:0034707	chloride channel complex	cellular_component	1	0.299269412	Ano2
GO:0045429	positive regulation of nitric oxide biosynthetic process	biological_process	1	0.299269412	Klf2
GO:0006470	protein dephosphorylation	biological_process	2	0.304073826	Dusp1;Ptpn12
GO:0000228	nuclear chromosome	cellular_component	1	0.304672565	Hmga2
GO:0003743	translation initiation factor activity	molecular_function	1	0.304672565	Eif2s3y
GO:0007346	regulation of mitotic cell cycle	biological_process	1	0.304672565	Sik1
GO:0010862	positive regulation of pathway-restricted SMAD protein phosphorylation	biological_process	1	0.310034336	Inhba
GO:0035458	cellular response to interferon-beta	biological_process	1	0.310034336	Ifit3
GO:0045766	positive regulation of angiogenesis	biological_process	2	0.312574714	Hmga2;Kdr
GO:0007193	adenylate cyclase-inhibiting G protein-coupled receptor signaling pathway	biological_process	1	0.315355038	Npr3
GO:0009749	response to glucose	biological_process	1	0.315355038	Tcf7l2
GO:0031146	SCF-dependent proteasomal ubiquitin-dependent protein catabolic process	biological_process	1	0.315355038	Skp2
GO:0098686	hippocampal mossy fiber to CA3 synapse	cellular_component	1	0.315355038	Syt9
GO:0030141	secretory granule	cellular_component	2	0.318230165	Oxt;Syt9
GO:0045597	positive regulation of cell differentiation	biological_process	1	0.320634984	Junb
GO:0007507	heart development	biological_process	3	0.321199575	Fgf15;Med12;Sox18
GO:0006879	cellular iron ion homeostasis	biological_process	1	0.325874485	Alas2
GO:0031648	protein destabilization	biological_process	1	0.325874485	Nr1d1
GO:0055038	recycling endosome membrane	cellular_component	1	0.325874485	Fzd7
GO:0030170	pyridoxal phosphate binding	molecular_function	1	0.331073848	Alas2
GO:0030374	nuclear receptor coactivator activity	molecular_function	1	0.331073848	Pprc1
GO:0031122	cytoplasmic microtubule organization	biological_process	1	0.331073848	Hook1
GO:0032024	positive regulation of insulin secretion	biological_process	1	0.331073848	Tcf7l2
GO:0051289	protein homotetramerization	biological_process	1	0.331073848	Mip
GO:0005509	calcium ion binding	molecular_function	6	0.33592428	Celsr3;Mgp;Pla2g4e;Ret;Syt9;Tll2
GO:0004879	nuclear receptor activity	molecular_function	1	0.336233379	Nr1d1
GO:0045600	positive regulation of fat cell differentiation	biological_process	1	0.336233379	Zbtb16
GO:0048286	lung alveolus development	biological_process	1	0.336233379	Kdr
GO:1902476	chloride transmembrane transport	biological_process	1	0.336233379	Ano2
GO:0020037	heme binding	molecular_function	2	0.337933881	Hbb-bt;Nr1d1
GO:0010468	regulation of gene expression	biological_process	4	0.338765042	Fos;Igf2bp1;Klf15;Nfkbia
GO:0030218	erythrocyte differentiation	biological_process	1	0.34135338	Alas2
GO:0030514	negative regulation of BMP signaling pathway	biological_process	1	0.34135338	Tcf7l2
GO:0043025	neuronal cell body	cellular_component	6	0.341389838	Cpeb1;Fabp7;Igf2bp1;Kdr;Nr1d1;Ret
GO:0008201	heparin binding	molecular_function	2	0.346328153	Col5a1;Tnxb
GO:0004896	cytokine receptor activity	molecular_function	1	0.346434152	Fzd4
GO:0009968	negative regulation of signal transduction	biological_process	1	0.346434152	Ddit4
GO:0045599	negative regulation of fat cell differentiation	biological_process	1	0.346434152	Tcf7l2
GO:0016477	cell migration	biological_process	3	0.346444485	Col5a1;Kdr;Vav3
GO:1990904	ribonucleoprotein complex	cellular_component	2	0.349118727	Igf2bp1;Tia1
GO:0001756	somitogenesis	biological_process	1	0.351475995	Med12
GO:0017053	transcription repressor complex	cellular_component	1	0.351475995	Zbtb16
GO:0030864	cortical actin cytoskeleton	cellular_component	1	0.351475995	Cldn5
GO:0048167	regulation of synaptic plasticity	biological_process	1	0.351475995	Sctr
GO:0071407	cellular response to organic cyclic compound	biological_process	1	0.351475995	Nfkbia
GO:0050877	nervous system process	biological_process	1	0.356479203	Chrng
GO:0051321	meiotic cell cycle	biological_process	2	0.360240618	Hmga2;Xlr3b
GO:0010595	positive regulation of endothelial cell migration	biological_process	1	0.361444072	Kdr
GO:0014704	intercalated disc	cellular_component	1	0.361444072	Kcna5
GO:0042475	odontogenesis of dentin-containing tooth	biological_process	1	0.361444072	Tcf7l2
GO:0071347	cellular response to interleukin-1	biological_process	1	0.361444072	Nr1d1
GO:0004930	G protein-coupled receptor activity	molecular_function	6	0.363340104	Celsr3;Fzd4;Fzd7;Gpr4;Sctr;Vipr1
GO:0009898	cytoplasmic side of plasma membrane	cellular_component	1	0.366370893	Ptp4a1
GO:0035176	social behavior	biological_process	1	0.366370893	Oxt
GO:1905515	non-motile cilium assembly	biological_process	1	0.366370893	Kcnj10
GO:0005813	centrosome	cellular_component	5	0.371129204	Caprin2;Cep164;Cpeb1;Hook1;Nlrc5
GO:0031047	gene silencing by RNA	biological_process	1	0.371259955	Tarbp2
GO:0010976	positive regulation of neuron projection development	biological_process	2	0.371293052	Cpeb1;Ret
GO:0071222	cellular response to lipopolysaccharide	biological_process	2	0.371293052	Nr1d1;Tnip2
GO:0010628	positive regulation of gene expression	biological_process	5	0.372658624	Cldn5;Fgf15;Hmga2;Inhba;Ret
GO:0007519	skeletal muscle tissue development	biological_process	1	0.376111547	Eln
GO:0035861	site of double-strand break	cellular_component	1	0.376111547	Sirt7
GO:0043022	ribosome binding	molecular_function	1	0.376111547	Cpeb1
GO:0048839	inner ear development	biological_process	1	0.376111547	Cebpd
GO:0007204	positive regulation of cytosolic calcium ion concentration	biological_process	2	0.379533138	Kdr;Oxt
GO:0030326	embryonic limb morphogenesis	biological_process	1	0.380925953	Zbtb16
GO:0070936	protein K48-linked ubiquitination	biological_process	1	0.380925953	Skp2
GO:0005216	ion channel activity	molecular_function	2	0.385001738	Chrng;Kcna5
GO:0005254	chloride channel activity	molecular_function	1	0.385703456	Ano2
GO:0008217	regulation of blood pressure	biological_process	1	0.385703456	Npr3
GO:0030425	dendrite	cellular_component	5	0.386423272	Fzd4;Igf2bp1;Nr1d1;Prss12;Ret
GO:0005524	ATP binding	molecular_function	12	0.38717888	Atp10a;Clk1;Clk4;Hspe1;Kcnj10;Kdr;Nlrc5;Papss2;Ret;Sgk1;Sik1;Trib1
GO:0007165	signal transduction	biological_process	10	0.387355278	Apln;Celsr3;Chrng;Fzd4;Fzd7;Gpr4;Hmga2;Sctr;Thoc1;Vipr1
GO:0018105	peptidyl-serine phosphorylation	biological_process	2	0.387728345	Clk1;Sgk1
GO:0048471	perinuclear region of cytoplasm	cellular_component	6	0.388133355	Apln;Cpeb1;Inhba;Kcna5;Per2;Sgk1
GO:0043066	negative regulation of apoptotic process	biological_process	5	0.389481043	Cryaa;Dusp1;Foxe3;Kdr;Sgk1
GO:0001540	amyloid-beta binding	molecular_function	1	0.390444338	Fzd4
GO:0005249	voltage-gated potassium channel activity	molecular_function	1	0.390444338	Kcna5
GO:0005881	cytoplasmic microtubule	cellular_component	1	0.390444338	Sctr
GO:0006006	glucose metabolic process	biological_process	1	0.390444338	Tcf7l2
GO:0003714	transcription corepressor activity	molecular_function	2	0.390449712	Sap30;Sirt7
GO:0051536	iron-sulfur cluster binding	molecular_function	1	0.395148877	Xdh
GO:0070830	bicellular tight junction assembly	biological_process	1	0.395148877	Cldn5
GO:0008152	metabolic process	biological_process	2	0.395876408	Hexdc;Papss2
GO:0038023	signaling receptor activity	molecular_function	2	0.395876408	Adipor2;Fzd4
GO:0004674	protein serine/threonine kinase activity	molecular_function	4	0.396376383	Clk1;Clk4;Sgk1;Sik1
GO:0043005	neuron projection	cellular_component	5	0.398649025	Chrng;Cpeb1;Fos;Kdr;Sgk1
GO:0007517	muscle organ development	biological_process	1	0.39981735	Jph1
GO:0008344	adult locomotory behavior	biological_process	1	0.39981735	Cxcl12
GO:0016328	lateral plasma membrane	cellular_component	1	0.39981735	Cldn5
GO:0019005	SCF ubiquitin ligase complex	cellular_component	1	0.39981735	Skp2
GO:0019901	protein kinase binding	molecular_function	5	0.401702652	Kcna5;Lime1;Sik1;Tcf7l2;Tnip2
GO:0000165	MAPK cascade	biological_process	1	0.404450031	Ret
GO:0001786	phosphatidylserine binding	molecular_function	1	0.404450031	Syt9
GO:0031901	early endosome membrane	cellular_component	1	0.404450031	Pla2g4e
GO:0042733	embryonic digit morphogenesis	biological_process	1	0.404450031	Zbtb16
GO:0043154	negative regulation of cysteine-type endopeptidase activity involved in apoptotic process	biological_process	1	0.404450031	Cryaa
GO:0045296	cadherin binding	molecular_function	1	0.404450031	Kdr
GO:0043197	dendritic spine	cellular_component	2	0.406663477	Igf2bp1;Nr1d1
GO:0019905	syntaxin binding	molecular_function	1	0.409047193	Syt9
GO:0034220	ion transmembrane transport	biological_process	1	0.409047193	Chrng
GO:0050660	flavin adenine dinucleotide binding	molecular_function	1	0.409047193	Xdh
GO:0007399	nervous system development	biological_process	4	0.411998574	Fos;Igf2bp1;Olig2;Ret
GO:0000049	tRNA binding	molecular_function	1	0.413609107	Eif2s3y
GO:0010467	gene expression	biological_process	1	0.413609107	Egr2
GO:0003007	heart morphogenesis	biological_process	1	0.418136041	Col5a1
GO:0018107	peptidyl-threonine phosphorylation	biological_process	1	0.418136041	Clk1
GO:0022008	neurogenesis	biological_process	1	0.418136041	Fabp7
GO:0008542	visual learning	biological_process	1	0.422628262	Sgk1
GO:0010508	positive regulation of autophagy	biological_process	1	0.422628262	Plekhf1
GO:0030593	neutrophil chemotaxis	biological_process	1	0.422628262	Vav3
GO:0000795	synaptonemal complex	cellular_component	1	0.427086033	Xlr3b
GO:0006469	negative regulation of protein kinase activity	biological_process	1	0.427086033	Trib1
GO:0045669	positive regulation of osteoblast differentiation	biological_process	1	0.427086033	Cebpd
GO:0106306	protein serine phosphatase activity	molecular_function	1	0.427086033	Dusp1
GO:0106307	protein threonine phosphatase activity	molecular_function	1	0.427086033	Dusp1
GO:0000149	SNARE binding	molecular_function	1	0.435899276	Syt9
GO:0001664	G protein-coupled receptor binding	molecular_function	1	0.435899276	Nms
GO:0001932	regulation of protein phosphorylation	biological_process	1	0.435899276	Celsr3
GO:0008076	voltage-gated potassium channel complex	cellular_component	1	0.435899276	Kcna5
GO:0009267	cellular response to starvation	biological_process	1	0.435899276	Tcf7l2
GO:0006812	cation transport	biological_process	1	0.440255266	Chrng
GO:0007596	blood coagulation	biological_process	1	0.440255266	Papss2
GO:0097110	scaffold protein binding	molecular_function	1	0.440255266	Kcna5
GO:0042981	regulation of apoptotic process	biological_process	2	0.441061657	Skp2;Thoc1
GO:0007338	single fertilization	biological_process	1	0.444577844	Tarbp2
GO:0016605	PML body	cellular_component	1	0.444577844	Zbtb16
GO:0032436	positive regulation of proteasomal ubiquitin-dependent protein catabolic process	biological_process	1	0.444577844	Trib1
GO:0005085	guanyl-nucleotide exchange factor activity	molecular_function	2	0.446258138	Arhgef19;Vav3
GO:0016798	hydrolase activity, acting on glycosyl bonds	molecular_function	1	0.448867266	Hexdc
GO:0060348	bone development	biological_process	1	0.448867266	Papss2
GO:0005768	endosome	cellular_component	6	0.451307769	Fzd7;Kdr;Pla2g4e;Plekhf1;Ptp4a1;Ret
GO:0005975	carbohydrate metabolic process	biological_process	2	0.451427866	Hexdc;Lctl
GO:0005903	brush border	cellular_component	1	0.453123784	Lctl
GO:0006486	protein glycosylation	biological_process	1	0.453123784	B3galnt2
GO:0014068	positive regulation of phosphatidylinositol 3-kinase signaling	biological_process	1	0.453123784	Kdr
GO:0016779	nucleotidyltransferase activity	molecular_function	1	0.453123784	Papss2
GO:0032956	regulation of actin cytoskeleton organization	biological_process	1	0.453123784	Arhgef19
GO:0046872	metal ion binding	molecular_function	25	0.454632729	Adipor2;Atp10a;Caprin2;Cpeb1;Cryaa;Egr2;Hspe1;Klf15;Klf2;Mtf2;Nr1d1;Pla2g4e;Plekhf1;Sap30;Sik1;Sirt7;Sp2;Syt9;Tll2;Tnip2;Vav3;Xdh;Zfp276;Zfp536;Zfp568
GO:0007155	cell adhesion	biological_process	5	0.45625487	Celsr3;Cldn5;Col5a1;Col6a1;Ret
GO:0000287	magnesium ion binding	molecular_function	2	0.456570437	Atp10a;Sik1
GO:0031072	heat shock protein binding	molecular_function	1	0.457347648	Nfkbia
GO:0045165	cell fate commitment	biological_process	1	0.457347648	Kdr
GO:0060021	roof of mouth development	biological_process	1	0.457347648	Inhba
GO:0003725	double-stranded RNA binding	molecular_function	1	0.461539107	Tarbp2
GO:0006821	chloride transport	biological_process	1	0.461539107	Ano2
GO:0007229	integrin-mediated signaling pathway	biological_process	1	0.461539107	Vav3
GO:0043130	ubiquitin binding	molecular_function	1	0.461539107	Ubap1l
GO:0048661	positive regulation of smooth muscle cell proliferation	biological_process	1	0.461539107	Skp2
GO:0060271	cilium assembly	biological_process	2	0.464232537	Celsr3;Cep164
GO:0005902	microvillus	cellular_component	1	0.465698408	Kcnj10
GO:0019904	protein domain specific binding	molecular_function	3	0.46969723	Bhlhe40;Med12;Zbtb16
GO:0030594	neurotransmitter receptor activity	molecular_function	1	0.469825796	Chrng
GO:0043087	regulation of GTPase activity	biological_process	1	0.469825796	Vav3
GO:0060326	cell chemotaxis	biological_process	1	0.473921515	Cxcl12
GO:0007218	neuropeptide signaling pathway	biological_process	1	0.482018908	Nms
GO:0042060	wound healing	biological_process	1	0.482018908	Arhgef19
GO:0003713	transcription coactivator activity	molecular_function	2	0.484352837	Med12;Per2
GO:0000786	nucleosome	cellular_component	1	0.486021059	H1f2
GO:0006334	nucleosome assembly	biological_process	1	0.486021059	H1f2
GO:0007160	cell-matrix adhesion	biological_process	1	0.486021059	Tnxb
GO:0010008	endosome membrane	cellular_component	1	0.489992495	Ret
GO:0048306	calcium-dependent protein binding	molecular_function	1	0.489992495	Mgp
GO:0000187	activation of MAPK activity	biological_process	1	0.49393345	Ret
GO:0006397	mRNA processing	biological_process	3	0.495149879	Cpeb1;Prpf39;Thoc1
GO:0004722	protein serine/threonine phosphatase activity	molecular_function	1	0.497844156	Dusp1
GO:0007005	mitochondrion organization	biological_process	1	0.497844156	Cryaa
GO:0042632	cholesterol homeostasis	biological_process	1	0.497844156	Nr1d1
GO:0046330	positive regulation of JNK cascade	biological_process	1	0.497844156	Fgf15
GO:0065003	protein-containing complex assembly	biological_process	1	0.505575744	Mgp
GO:0032991	protein-containing complex	cellular_component	7	0.512495215	Col6a1;Cryaa;Mgp;Nfkbia;Npr3;Sntb2;Zbtb16
GO:0005125	cytokine activity	molecular_function	2	0.513648161	Cxcl12;Inhba
GO:0006974	cellular response to DNA damage stimulus	biological_process	4	0.519617265	Cep164;Sgk1;Sirt7;Vav3
GO:0050852	T cell receptor signaling pathway	biological_process	1	0.520685967	Lime1
GO:0043065	positive regulation of apoptotic process	biological_process	3	0.521875023	Dusp1;Tcf7l2;Zbtb16
GO:0005783	endoplasmic reticulum	cellular_component	12	0.524226593	Atp10a;B3galnt2;Fos;Jph1;Kcna5;Kdr;Lctl;Mgp;Mip;Nat8f3;Ptp4a1;Sgk1
GO:0035064	methylated histone binding	molecular_function	1	0.524391294	Mtf2
GO:0007264	small GTPase mediated signal transduction	biological_process	1	0.528068169	Vav3
GO:0060548	negative regulation of cell death	biological_process	1	0.528068169	Zbed6
GO:0007049	cell cycle	biological_process	5	0.528121228	Cep164;Dusp1;Hmga2;Ptp4a1;Sik1
GO:0003676	nucleic acid binding	molecular_function	4	0.529265394	Cpeb1;Igf2bp1;Pprc1;Tia1
GO:0007030	Golgi organization	biological_process	1	0.531716808	Hook1
GO:0035091	phosphatidylinositol binding	molecular_function	1	0.531716808	Plekhf1
GO:0000151	ubiquitin ligase complex	cellular_component	1	0.535337429	Med12
GO:0001933	negative regulation of protein phosphorylation	biological_process	1	0.535337429	Xdh
GO:0005811	lipid droplet	cellular_component	1	0.535337429	Plin4
GO:0031594	neuromuscular junction	cellular_component	1	0.535337429	Col4a5
GO:0090630	activation of GTPase activity	biological_process	1	0.535337429	Arhgef19
GO:0008022	protein C-terminus binding	molecular_function	2	0.539530803	Med12;Zbtb16
GO:0001503	ossification	biological_process	1	0.542495464	Mgp
GO:0001843	neural tube closure	biological_process	1	0.542495464	Med12
GO:0033138	positive regulation of peptidyl-serine phosphorylation	biological_process	1	0.542495464	Caprin2
GO:0051087	chaperone binding	molecular_function	1	0.542495464	Hspe1
GO:0044877	protein-containing complex binding	molecular_function	5	0.545111312	Fos;Fzd4;Hbb-bt;Inhba;Nfkbia
GO:0007417	central nervous system development	biological_process	1	0.546033301	Zbtb16
GO:0009791	post-embryonic development	biological_process	1	0.546033301	Tcf7l2
GO:0005769	early endosome	cellular_component	2	0.54642442	Kdr;Ret
GO:0000781	chromosome, telomeric region	cellular_component	1	0.556484595	Thoc1
GO:0090263	positive regulation of canonical Wnt signaling pathway	biological_process	1	0.559914973	Caprin2
GO:0106310	protein serine kinase activity	molecular_function	2	0.564456028	Sgk1;Sik1
GO:0106311	protein threonine kinase activity	molecular_function	2	0.564456028	Sgk1;Sik1
GO:0045666	positive regulation of neuron differentiation	biological_process	1	0.566696867	Cxcl12
GO:0050728	negative regulation of inflammatory response	biological_process	1	0.570048783	Nr1d1
GO:0004222	metalloendopeptidase activity	molecular_function	1	0.573374944	Tll2
GO:0051260	protein homooligomerization	biological_process	1	0.573374944	Kcna5
GO:0007010	cytoskeleton organization	biological_process	1	0.576675545	Bfsp2
GO:0007189	adenylate cyclase-activating G protein-coupled receptor signaling pathway	biological_process	1	0.576675545	Gpr4
GO:0016042	lipid catabolic process	biological_process	1	0.576675545	Pla2g4e
GO:0019903	protein phosphatase binding	molecular_function	1	0.579950783	Ppp1r3g
GO:0006955	immune response	biological_process	2	0.581972243	Cxcl12;Prg4
GO:0016192	vesicle-mediated transport	biological_process	2	0.581972243	Arl4d;Syt9
GO:0006887	exocytosis	biological_process	1	0.58320085	Prss12
GO:0007219	Notch signaling pathway	biological_process	1	0.58962624	Kcna5
GO:0006952	defense response	biological_process	1	0.599080303	Cxcl12
GO:0008380	RNA splicing	biological_process	2	0.601057844	Prpf39;Thoc1
GO:0006869	lipid transport	biological_process	1	0.602183332	Atp10a
GO:0042383	sarcolemma	cellular_component	1	0.617344262	Col6a1
GO:0043123	positive regulation of I-kappaB kinase/NF-kappaB signaling	biological_process	1	0.620306861	Tnip2
GO:0017124	SH3 domain binding	molecular_function	1	0.63193116	Ptpn12
GO:0030336	negative regulation of cell migration	biological_process	1	0.63193116	Cldn5
GO:0005887	integral component of plasma membrane	cellular_component	9	0.633428847	Atp10a;Chrng;Gja3;Gja8;Gpr4;Kcna5;Kcnj10;Kdr;Ret
GO:0006935	chemotaxis	biological_process	1	0.63478157	Cxcl12
GO:0045177	apical part of cell	cellular_component	1	0.63478157	Cep164
GO:0047485	protein N-terminus binding	molecular_function	1	0.63478157	Tarbp2
GO:0000776	kinetochore	cellular_component	1	0.637610054	Zfp276
GO:0055085	transmembrane transport	biological_process	3	0.642953041	Ano2;Kcna5;Mip
GO:0005765	lysosomal membrane	cellular_component	1	0.643201912	Pla2g4e
GO:0019899	enzyme binding	molecular_function	3	0.650732892	Hmga2;Nfkbia;Tarbp2
GO:0005777	peroxisome	cellular_component	1	0.65680942	Xdh
GO:0030424	axon	cellular_component	3	0.658392704	Igf2bp1;Prss12;Ret
GO:0000166	nucleotide binding	molecular_function	12	0.663496444	Arl4d;Atp10a;Clk1;Clk4;Eif2s3y;Kcnj10;Kdr;Nlrc5;Papss2;Ret;Sgk1;Sik1
GO:0046982	protein heterodimerization activity	molecular_function	2	0.663608663	Bhlhe40;Fzd4
GO:0007015	actin filament organization	biological_process	1	0.664725184	Cryaa
GO:0005506	iron ion binding	molecular_function	1	0.66990134	Xdh
GO:0006811	ion transport	biological_process	4	0.670424443	Ano2;Chrng;Kcna5;Kcnj10
GO:0045087	innate immune response	biological_process	3	0.676285393	Ifit3;Nlrc5;Skp2
GO:0005622	intracellular anatomical structure	cellular_component	1	0.687400655	Sntb2
GO:0008360	regulation of cell shape	biological_process	1	0.687400655	Kdr
GO:0006325	chromatin organization	biological_process	2	0.691830362	Mtf2;Sirt7
GO:0000775	chromosome, centromeric region	cellular_component	1	0.692229001	Zfp276
GO:0005739	mitochondrion	cellular_component	12	0.697140537	Alas2;Caprin2;Ddit4;Eln;Hif3a;Hspe1;Ifit3;Ifit3b;Mgarp;Pcf11;Sgk1;Tspoap1
GO:0016740	transferase activity	molecular_function	12	0.70242648	Alas2;B3galnt2;Clk1;Clk4;Egr2;Kdr;Papss2;Pla2g4e;Ret;Sgk1;Sik1;Sirt7
GO:0009887	animal organ morphogenesis	biological_process	1	0.703978226	Fgf15
GO:0007605	sensory perception of sound	biological_process	1	0.70627405	Fzd4
GO:0008237	metallopeptidase activity	molecular_function	1	0.70627405	Tll2
GO:0043547	positive regulation of GTPase activity	biological_process	1	0.70627405	Arhgef19
GO:0072659	protein localization to plasma membrane	biological_process	1	0.70627405	Plekhf1
GO:0030426	growth cone	cellular_component	1	0.710812777	Cpeb1
GO:0008236	serine-type peptidase activity	molecular_function	1	0.713055948	Prss12
GO:0031982	vesicle	cellular_component	1	0.715281836	Lim2
GO:0000209	protein polyubiquitination	biological_process	1	0.719682291	Skp2
GO:0002250	adaptive immune response	biological_process	1	0.719682291	Lime1
GO:0002376	immune system process	biological_process	3	0.721927511	Ifit3;Lime1;Nlrc5
GO:0005925	focal adhesion	cellular_component	1	0.728281555	Mtf2
GO:0016746	acyltransferase activity	molecular_function	1	0.734558581	Alas2
GO:0005829	cytosol	cellular_component	25	0.73550412	Caprin2;Cpeb1;Cryaa;Ddit4;Eif2s3y;Fabp7;Hif3a;Ifit3;Ifit3b;Igf2bp1;Nfkbia;Nlrc5;Per1;Per2;Pla2g4e;Plin4;Ptpn12;Sgk1;Sik1;Skp2;Tcf7l2;Tia1;Tnip2;Xdh;Zbtb16
GO:0005874	microtubule	cellular_component	2	0.738024851	Hook1;Sntb2
GO:0005741	mitochondrial outer membrane	cellular_component	1	0.738663033	Mgarp
GO:0043524	negative regulation of neuron apoptotic process	biological_process	1	0.750601959	Kdr
GO:0007411	axon guidance	biological_process	1	0.754459949	Cxcl12
GO:0043161	proteasome-mediated ubiquitin-dependent protein catabolic process	biological_process	1	0.756366656	Skp2
GO:0050821	protein stabilization	biological_process	1	0.756366656	Tnip2
GO:0005694	chromosome	cellular_component	3	0.75663129	H1f2;Sirt7;Zfp276
GO:0016324	apical plasma membrane	cellular_component	2	0.758148433	Kcnj10;Mip
GO:0005525	GTP binding	molecular_function	2	0.762284247	Arl4d;Eif2s3y
GO:0007268	chemical synaptic transmission	biological_process	1	0.763847537	Chrng
GO:0031410	cytoplasmic vesicle	cellular_component	5	0.768511357	Arrdc2;Kdr;Prss12;Sntb2;Syt9
GO:0004252	serine-type endopeptidase activity	molecular_function	1	0.771100217	Prss12
GO:0005516	calmodulin binding	molecular_function	1	0.774643152	Sntb2
GO:0031965	nuclear membrane	cellular_component	1	0.77639414	Nat8f3
GO:0003779	actin binding	molecular_function	2	0.778224078	Hook1;Sntb2
GO:0006281	DNA repair	biological_process	2	0.78206121	Cep164;Sirt7
GO:0030030	cell projection organization	biological_process	1	0.784948433	Cep164
GO:0015630	microtubule cytoskeleton	cellular_component	1	0.788278417	Hook1
GO:0003824	catalytic activity	molecular_function	2	0.790790403	Alas2;Papss2
GO:0006629	lipid metabolic process	biological_process	3	0.796069791	Adipor2;Pla2g4e;Tnxb
GO:0051301	cell division	biological_process	2	0.796836884	Cep164;Hmga2
GO:0016757	glycosyltransferase activity	molecular_function	1	0.797964164	B3galnt2
GO:0045211	postsynaptic membrane	cellular_component	1	0.813138615	Chrng
GO:0016323	basolateral plasma membrane	cellular_component	1	0.832499114	Kcnj10
GO:0005764	lysosome	cellular_component	2	0.837966968	Pla2g4e;Plekhf1
GO:0009897	external side of plasma membrane	cellular_component	2	0.843731591	Cxcl12;Kdr
GO:0005096	GTPase activator activity	molecular_function	1	0.843879021	Arhgef19
GO:0006412	translation	biological_process	1	0.851035552	Eif2s3y
GO:0006511	ubiquitin-dependent protein catabolic process	biological_process	1	0.854490653	Skp2
GO:0007283	spermatogenesis	biological_process	2	0.854709696	Hmga2;Hook1
GO:0008017	microtubule binding	molecular_function	1	0.858973935	Hook1
GO:0005856	cytoskeleton	cellular_component	7	0.883753252	Bfsp1;Bfsp2;Cep164;Hook1;Mphosph9;Ptp4a1;Sntb2
GO:0003924	GTPase activity	molecular_function	1	0.895278326	Eif2s3y
GO:0006886	intracellular protein transport	biological_process	1	0.895278326	Arl4d
GO:0008233	peptidase activity	molecular_function	2	0.899155886	Prss12;Tll2
GO:0008270	zinc ion binding	molecular_function	3	0.900790696	Nr1d1;Tll2;Zfp276
GO:0009986	cell surface	cellular_component	3	0.902416374	Fzd4;Kcna5;Kdr
GO:0061630	ubiquitin protein ligase activity	molecular_function	1	0.903177388	Med12
GO:0006508	proteolysis	biological_process	2	0.904107223	Prss12;Tll2
GO:0098978	glutamatergic synapse	cellular_component	2	0.90590516	Fzd4;Tspoap1
GO:0008289	lipid binding	molecular_function	1	0.915270681	Fabp7
GO:0016567	protein ubiquitination	biological_process	1	0.91789068	Med12
GO:0014069	postsynaptic density	cellular_component	1	0.92167054	Cpeb1
GO:0016787	hydrolase activity	molecular_function	8	0.927145707	Dusp1;Eif2s3y;Hexdc;Pla2g4e;Prss12;Ptp4a1;Ptpn12;Tll2
GO:0005730	nucleolus	cellular_component	3	0.928273713	Sirt7;Skp2;Zbed6
GO:0006954	inflammatory response	biological_process	1	0.934625762	Tnip2
GO:0005929	cilium	cellular_component	1	0.939571999	Cep164
GO:0005794	Golgi apparatus	cellular_component	6	0.949586363	B3galnt2;Kcna5;Kdr;Mphosph9;Nat8f3;Sntb2
GO:0015031	protein transport	biological_process	2	0.955255677	Arrdc2;Hook1
GO:0005789	endoplasmic reticulum membrane	cellular_component	1	0.955905682	Jph1
GO:0005743	mitochondrial inner membrane	cellular_component	1	0.958602272	Alas2
GO:0016020	membrane	cellular_component	41	0.966407446	Adipor2;Ano2;Arl4d;Atp10a;B3galnt2;Bfsp1;Bfsp2;Caprin2;Celsr3;Chrng;Cldn5;Cpeb1;Fos;Fzd4;Fzd7;Gja3;Gja8;Gje1;Gpr4;Jph1;Kcna5;Kcnj10;Kdr;Lctl;Lim2;Lime1;Mgarp;Mip;Mphosph9;Npr3;Pla2g4e;Plin4;Prss12;Ptp4a1;Ret;Sctr;Sgk1;Sntb2;Syt9;Tmem40;Vipr1
GO:0043231	intracellular membrane-bounded organelle	cellular_component	4	0.968340085	Egr2;Fzd7;Klf15;Mip
GO:0007186	G protein-coupled receptor signaling pathway	biological_process	7	0.97230546	Apln;Celsr3;Fzd4;Fzd7;Gpr4;Sctr;Vipr1
GO:0042995	cell projection	cellular_component	4	0.97556843	Fabp7;Igf2bp1;Nr1d1;Ptpn12
GO:0016491	oxidoreductase activity	molecular_function	1	0.990751224	Xdh
GO:0016021	integral component of membrane	cellular_component	29	0.993397749	Adipor2;Ano2;Atp10a;B3galnt2;Celsr3;Chrng;Cldn5;Fzd4;Fzd7;Gja3;Gja8;Gje1;Gpr4;Jph1;Kcna5;Kcnj10;Kdr;Lctl;Lim2;Lime1;Mgarp;Mip;Nat8f3;Npr3;Ret;Sctr;Syt9;Tmem40;Vipr1
