# Supplementary material for: Brain Transcriptome Analysis Reveals Exercise Improves Methamphetamine‐Induced Impairments in Mouse Learning and Memory Abilities
Source: Addict Biol. 2025 Aug 9;30(8):e70077. doi: 10.1111/adb.70077 (PMC12335030; doi:10.1111/adb.70077)
Supplement: Supplementary file 6 — Table S6: Detailed information of KEGG pathway enrichment of DEGs in group Ma‐vs‐C. [file ADB-30-e70077-s002.xls]

##Databases: KEGG PATHWAY
##ListHits: The number of DEGs in this entry
id	Term	Classification	ListHits	p-value	Gene
mmu00010	Glycolysis / Gluconeogenesis	Metabolism	1	0.704902594	Gck
mmu00052	Galactose metabolism	Metabolism	1	0.436234432	Gck
mmu00072	Synthesis and degradation of ketone bodies	Metabolism	1	0.193190164	Hmgcs2
mmu00120	Primary bile acid biosynthesis	Metabolism	1	0.275384404	Ch25h
mmu00220	Arginine biosynthesis	Metabolism	1	0.300889396	Gpt2
mmu00230	Purine metabolism	Metabolism	3	0.434602115	Entpd4b;Papss2;Xdh
mmu00232	Caffeine metabolism	Metabolism	1	0.101740243	Xdh
mmu00240	Pyrimidine metabolism	Metabolism	2	0.274515037	Cmpk2;Entpd4b
mmu00250	Alanine, aspartate and glutamate metabolism	Metabolism	1	0.502804893	Gpt2
mmu00260	Glycine, serine and threonine metabolism	Metabolism	1	0.511654457	Chdh
mmu00270	Cysteine and methionine metabolism	Metabolism	1	0.613411619	Tst
mmu00280	Valine, leucine and isoleucine degradation	Metabolism	1	0.640256084	Hmgcs2
mmu00310	Lysine degradation	Metabolism	1	0.682852557	Prdm16
mmu00330	Arginine and proline metabolism	Metabolism	1	0.620303722	Smox
mmu00410	beta-Alanine metabolism	Metabolism	1	0.426027813	Smox
mmu00450	Selenocompound metabolism	Metabolism	1	0.262287395	Papss2
mmu00480	Glutathione metabolism	Metabolism	2	0.359411746	Gpx3;Gstm4
mmu00500	Starch and sucrose metabolism	Metabolism	1	0.456109835	Gck
mmu00512	Mucin type O-glycan biosynthesis	Metabolism	1	0.394293455	Galnt15
mmu00514	Other types of O-glycan biosynthesis	Metabolism	1	0.537275089	Galnt15
mmu00520	Amino sugar and nucleotide sugar metabolism	Metabolism	1	0.591980747	Gck
mmu00524	Neomycin, kanamycin and gentamicin biosynthesis	Metabolism	1	0.085527698	Gck
mmu00564	Glycerophospholipid metabolism	Metabolism	1	0.825164839	Pla2g4e
mmu00565	Ether lipid metabolism	Metabolism	2	0.202293197	Pla2g4e;Ugt8a
mmu00590	Arachidonic acid metabolism	Metabolism	2	0.446532356	Gpx3;Pla2g4e
mmu00591	Linoleic acid metabolism	Metabolism	1	0.58457805	Pla2g4e
mmu00592	alpha-Linolenic acid metabolism	Metabolism	1	0.349254197	Pla2g4e
mmu00600	Sphingolipid metabolism	Metabolism	2	0.221845887	Acer2;Ugt8a
mmu00650	Butanoate metabolism	Metabolism	1	0.394293455	Hmgcs2
mmu00730	Thiamine metabolism	Metabolism	1	0.235383744	Alpl
mmu00790	Folate biosynthesis	Metabolism	1	0.37217494	Alpl
mmu00900	Terpenoid backbone biosynthesis	Metabolism	2	0.061905534	Fdps;Hmgcs2
mmu00910	Nitrogen metabolism	Metabolism	2	0.035640751	Car12;Car2
mmu00920	Sulfur metabolism	Metabolism	2	0.015446703	Papss2;Tst
mmu00980	Metabolism of xenobiotics by cytochrome P450	Metabolism	1	0.730334819	Gstm4
mmu00982	Drug metabolism - cytochrome P450	Metabolism	1	0.720434325	Gstm4
mmu00983	Drug metabolism - other enzymes	Metabolism	2	0.487597024	Gstm4;Xdh
mmu01521	EGFR tyrosine kinase inhibitor resistance	Human Diseases	1	0.757994187	Kdr
mmu01522	Endocrine resistance	Human Diseases	1	0.812054543	Cdkn1a
mmu01523	Antifolate resistance	Human Diseases	1	0.41563764	Abcc4
mmu01524	Platinum drug resistance	Human Diseases	3	0.168776171	Apaf1;Cdkn1a;Gstm4
mmu02010	ABC transporters	Environmental Information Processing	3	0.058414274	Abcc4;Tap1;Tap2
mmu03018	RNA degradation	Genetic Information Processing	1	0.778876708	Tob2
mmu03050	Proteasome	Genetic Information Processing	2	0.202293197	Psmb8;Psmb9
mmu03320	PPAR signaling pathway	Organismal Systems	2	0.470225728	Fabp7;Hmgcs2
mmu04010	MAPK signaling pathway	Environmental Information Processing	8	0.150741883	Cacng5;Dusp5;Gm5741;Kdr;Nr4a1;Pla2g4e;Rasgrp3;Tek
mmu04012	ErbB signaling pathway	Environmental Information Processing	1	0.778876708	Cdkn1a
mmu04014	Ras signaling pathway	Environmental Information Processing	7	0.115874838	Gm5741;Gng4;Kdr;Ksr1;Pla2g4e;Rasgrp3;Tek
mmu04015	Rap1 signaling pathway	Environmental Information Processing	4	0.528293175	Kdr;Rasgrp3;Tek;Vav3
mmu04020	Calcium signaling pathway	Environmental Information Processing	2	0.929712649	Kdr;Ret
mmu04024	cAMP signaling pathway	Environmental Information Processing	5	0.333135934	Abcc4;Adcyap1;Nfkbia;Sox9;Vav3
mmu04060	Cytokine-cytokine receptor interaction	Environmental Information Processing	4	0.763582534	Ccl28;Cxcl10;Cxcl12;Tnfsf10
mmu04061	Viral protein interaction with cytokine and cytokine receptor	Environmental Information Processing	4	0.085287027	Ccl28;Cxcl10;Cxcl12;Tnfsf10
mmu04062	Chemokine signaling pathway	Organismal Systems	10	0.002058283	Ccl28;Cxcl10;Cxcl12;Gm5741;Gng4;Hck;Nfkbia;Stat1;Stat2;Vav3
mmu04064	NF-kappa B signaling pathway	Environmental Information Processing	4	0.115718314	Cxcl12;Ddx58;Nfkbia;Trim25
mmu04066	HIF-1 signaling pathway	Environmental Information Processing	3	0.32875631	Cdkn1a;Slc2a1;Tek
mmu04068	FoxO signaling pathway	Environmental Information Processing	3	0.410931166	Cdkn1a;Klf2;Tnfsf10
mmu04071	Sphingolipid signaling pathway	Environmental Information Processing	1	0.892781664	Acer2
mmu04072	Phospholipase D signaling pathway	Environmental Information Processing	2	0.745684828	Grm2;Pla2g4e
mmu04080	Neuroactive ligand-receptor interaction	Environmental Information Processing	7	0.450239401	Adcyap1;Chrm4;Chrna3;Chrnb3;Glra1;Grm2;Nmb
mmu04110	Cell cycle	Cellular Processes	1	0.89081918	Cdkn1a
mmu04115	p53 signaling pathway	Cellular Processes	4	0.038536135	Apaf1;Cdkn1a;Shisa5;Steap3
mmu04120	Ubiquitin mediated proteolysis	Genetic Information Processing	2	0.731962715	Uba7;Ube2l6
mmu04122	Sulfur relay system	Genetic Information Processing	1	0.133313578	Tst
mmu04140	Autophagy - animal	Cellular Processes	1	0.916844911	Ddit4
mmu04141	Protein processing in endoplasmic reticulum	Genetic Information Processing	2	0.813440113	Eif2ak2;Pdia6
mmu04142	Lysosome	Cellular Processes	1	0.905571766	Entpd4b
mmu04144	Endocytosis	Cellular Processes	3	0.857347694	H2-Q4;H2-T23;H2-T24
mmu04145	Phagosome	Cellular Processes	7	0.035801514	Fcgr1;H2-Q4;H2-T23;H2-T24;Tap1;Tap2;Thbs4
mmu04146	Peroxisome	Cellular Processes	1	0.786719331	Xdh
mmu04150	mTOR signaling pathway	Environmental Information Processing	2	0.768259843	Ddit4;Fzd4
mmu04151	PI3K-Akt signaling pathway	Environmental Information Processing	9	0.186389361	Cdkn1a;Ddit4;Gm5741;Gng4;Kdr;Nr4a1;Tek;Thbs4;Vwf
mmu04152	AMPK signaling pathway	Environmental Information Processing	1	0.896602109	Adipor2
mmu04210	Apoptosis	Cellular Processes	3	0.434602115	Apaf1;Nfkbia;Tnfsf10
mmu04211	Longevity regulating pathway	Organismal Systems	1	0.801585051	Adipor2
mmu04215	Apoptosis - multiple species	Cellular Processes	1	0.436234432	Apaf1
mmu04216	Ferroptosis	Cellular Processes	2	0.157671901	Slc7a11;Steap3
mmu04217	Necroptosis	Cellular Processes	7	0.034867824	Eif2ak2;Irf9;Pla2g4e;Stat1;Stat2;Tnfsf10;Zbp1
mmu04218	Cellular senescence	Cellular Processes	4	0.387822269	Cdkn1a;H2-Q4;H2-T23;H2-T24
mmu04260	Cardiac muscle contraction	Organismal Systems	1	0.774848626	Cacng5
mmu04261	Adrenergic signaling in cardiomyocytes	Organismal Systems	1	0.935534859	Cacng5
mmu04270	Vascular smooth muscle contraction	Organismal Systems	1	0.922675358	Pla2g4e
mmu04310	Wnt signaling pathway	Environmental Information Processing	7	0.029605835	Ccn4;Fzd4;Lgr6;Rspo2;Sfrp5;Tcf7l2;Tle3
mmu04330	Notch signaling pathway	Environmental Information Processing	2	0.287701236	Dtx3l;Tle3
mmu04360	Axon guidance	Organismal Systems	3	0.626460249	Cxcl12;Ntng1;Sema4d
mmu04370	VEGF signaling pathway	Environmental Information Processing	2	0.274515037	Kdr;Pla2g4e
mmu04371	Apelin signaling pathway	Environmental Information Processing	5	0.095921006	Ccn2;Gm5741;Gng4;Klf2;Plat
mmu04380	Osteoclast differentiation	Organismal Systems	6	0.022665413	Fcgr1;Fosl2;Irf9;Nfkbia;Stat1;Stat2
mmu04390	Hippo signaling pathway	Environmental Information Processing	3	0.529572411	Ccn2;Fzd4;Tcf7l2
mmu04510	Focal adhesion	Cellular Processes	4	0.479017641	Kdr;Thbs4;Vav3;Vwf
mmu04512	ECM-receptor interaction	Environmental Information Processing	2	0.464358296	Thbs4;Vwf
mmu04514	Cell adhesion molecules	Environmental Information Processing	8	0.009563354	Cd274;Cldn11;H2-Q4;H2-T23;H2-T24;Mpz;Nectin3;Ntng1
mmu04520	Adherens junction	Cellular Processes	2	0.359411746	Nectin3;Tcf7l2
mmu04530	Tight junction	Cellular Processes	1	0.950045254	Cldn11
mmu04550	Signaling pathways regulating pluripotency of stem cells	Cellular Processes	2	0.713938301	Dlx5;Fzd4
mmu04610	Complement and coagulation cascades	Organismal Systems	4	0.08023415	C1qc;C4b;Plat;Vwf
mmu04611	Platelet activation	Organismal Systems	2	0.649433625	Pla2g4e;Vwf
mmu04612	Antigen processing and presentation	Organismal Systems	7	0.000643212	B2m;H2-Q4;H2-T23;H2-T24;Tap1;Tap2;Tapbp
mmu04613	Neutrophil extracellular trap formation	Organismal Systems	2	0.882691859	Fcgr1;Vwf
mmu04620	Toll-like receptor signaling pathway	Organismal Systems	4	0.098578799	Cxcl10;Irf7;Nfkbia;Stat1
mmu04621	NOD-like receptor signaling pathway	Organismal Systems	13	5.76E-05	Gbp2;Gbp3;Gbp5;Gbp7;Ifi204;Ifi206;Irf7;Irf9;Nfkbia;Oas1a;Oas2;Stat1;Stat2
mmu04622	RIG-I-like receptor signaling pathway	Organismal Systems	8	3.01E-05	Cxcl10;Ddx58;Dhx58;Ifih1;Irf7;Isg15;Nfkbia;Trim25
mmu04623	Cytosolic DNA-sensing pathway	Organismal Systems	5	0.005033231	Cxcl10;Ddx58;Irf7;Nfkbia;Zbp1
mmu04625	C-type lectin receptor signaling pathway	Organismal Systems	5	0.048507804	Irf9;Ksr1;Nfkbia;Stat1;Stat2
mmu04630	JAK-STAT signaling pathway	Environmental Information Processing	4	0.347401795	Cdkn1a;Irf9;Stat1;Stat2
mmu04640	Hematopoietic cell lineage	Organismal Systems	1	0.80862717	Fcgr1
mmu04650	Natural killer cell mediated cytotoxicity	Organismal Systems	5	0.112315102	H2-Q4;H2-T23;H2-T24;Tnfsf10;Vav3
mmu04657	IL-17 signaling pathway	Organismal Systems	3	0.218373842	Cxcl10;Lcn2;Nfkbia
mmu04658	Th1 and Th2 cell differentiation	Organismal Systems	3	0.199968568	Nfkbia;Stat1;Tbx21
mmu04659	Th17 cell differentiation	Organismal Systems	3	0.275339336	Nfkbia;Stat1;Tbx21
mmu04660	T cell receptor signaling pathway	Organismal Systems	2	0.548173599	Nfkbia;Vav3
mmu04662	B cell receptor signaling pathway	Organismal Systems	3	0.155882925	Nfkbia;Rasgrp3;Vav3
mmu04664	Fc epsilon RI signaling pathway	Organismal Systems	2	0.327051957	Pla2g4e;Vav3
mmu04666	Fc gamma R-mediated phagocytosis	Organismal Systems	4	0.08023415	Fcgr1;Hck;Pla2g4e;Vav3
mmu04668	TNF signaling pathway	Environmental Information Processing	4	0.140436187	Cxcl10;Gm5431;Ifi47;Nfkbia
mmu04670	Leukocyte transendothelial migration	Organismal Systems	3	0.348229033	Cldn11;Cxcl12;Vav3
mmu04672	Intestinal immune network for IgA production	Organismal Systems	2	0.170235812	Ccl28;Cxcl12
mmu04710	Circadian rhythm	Organismal Systems	2	0.098327427	Nr1d1;Per1
mmu04713	Circadian entrainment	Organismal Systems	4	0.095846509	Adcyap1;Gm5741;Gng4;Per1
mmu04714	Thermogenesis	Organismal Systems	1	0.980697985	Prdm16
mmu04721	Synaptic vesicle cycle	Organismal Systems	2	0.397470592	Slc17a6;Slc18a2
mmu04722	Neurotrophin signaling pathway	Organismal Systems	1	0.886786523	Nfkbia
mmu04723	Retrograde endocannabinoid signaling	Organismal Systems	3	0.457922079	Gm5741;Gng4;Slc17a6
mmu04724	Glutamatergic synapse	Organismal Systems	5	0.050058977	Gm5741;Gng4;Grm2;Pla2g4e;Slc17a6
mmu04725	Cholinergic synapse	Organismal Systems	5	0.048507804	Chrm4;Chrna3;Gm5741;Gng4;Kcnj4
mmu04726	Serotonergic synapse	Organismal Systems	4	0.20260707	Gm5741;Gng4;Pla2g4e;Slc18a2
mmu04727	GABAergic synapse	Organismal Systems	2	0.470225728	Gm5741;Gng4
mmu04728	Dopaminergic synapse	Organismal Systems	3	0.429894056	Gm5741;Gng4;Slc18a2
mmu04730	Long-term depression	Organismal Systems	1	0.659166478	Pla2g4e
mmu04740	Olfactory transduction	Organismal Systems	1	1	Ano2
mmu04750	Inflammatory mediator regulation of TRP channels	Organismal Systems	1	0.898461303	Pla2g4e
mmu04810	Regulation of actin cytoskeleton	Cellular Processes	5	0.350761332	Chrm4;Cxcl12;Gm5741;Itgad;Vav3
mmu04910	Insulin signaling pathway	Organismal Systems	1	0.918342231	Gck
mmu04911	Insulin secretion	Organismal Systems	3	0.195427735	Adcyap1;Gck;Slc2a1
mmu04912	GnRH signaling pathway	Organismal Systems	1	0.801585051	Pla2g4e
mmu04913	Ovarian steroidogenesis	Organismal Systems	1	0.67708898	Pla2g4e
mmu04915	Estrogen signaling pathway	Organismal Systems	1	0.910577922	Krt12
mmu04916	Melanogenesis	Organismal Systems	2	0.532152847	Fzd4;Tcf7l2
mmu04917	Prolactin signaling pathway	Organismal Systems	2	0.378560653	Gck;Stat1
mmu04918	Thyroid hormone synthesis	Organismal Systems	1	0.735153643	Gpx3
mmu04919	Thyroid hormone signaling pathway	Organismal Systems	2	0.631620263	Slc2a1;Stat1
mmu04920	Adipocytokine signaling pathway	Organismal Systems	3	0.131117426	Adipor2;Nfkbia;Slc2a1
mmu04921	Oxytocin signaling pathway	Organismal Systems	4	0.287123643	Cacng5;Cdkn1a;Kcnj4;Pla2g4e
mmu04922	Glucagon signaling pathway	Organismal Systems	3	0.280167978	Gck;Sik1;Slc2a1
mmu04924	Renin secretion	Organismal Systems	1	0.739886909	Adcyap1
mmu04925	Aldosterone synthesis and secretion	Organismal Systems	1	0.840281922	Nr4a1
mmu04926	Relaxin signaling pathway	Organismal Systems	3	0.401378667	Gm5741;Gng4;Nfkbia
mmu04927	Cortisol synthesis and secretion	Organismal Systems	1	0.725428901	Nr4a1
mmu04928	Parathyroid hormone synthesis, secretion and action	Organismal Systems	1	0.856717296	Cdkn1a
mmu04930	Type II diabetes mellitus	Human Diseases	1	0.577041939	Gck
mmu04931	Insulin resistance	Human Diseases	2	0.584053597	Nfkbia;Slc2a1
mmu04932	Non-alcoholic fatty liver disease	Human Diseases	1	0.929395372	Adipor2
mmu04933	AGE-RAGE signaling pathway in diabetic complications	Human Diseases	1	0.837366176	Stat1
mmu04934	Cushing syndrome	Human Diseases	4	0.323173725	Cdkn1a;Fzd4;Nr4a1;Tcf7l2
mmu04935	Growth hormone synthesis, secretion and action	Organismal Systems	1	0.8760458	Stat1
mmu04940	Type I diabetes mellitus	Human Diseases	3	0.100584041	H2-Q4;H2-T23;H2-T24
mmu04950	Maturity onset diabetes of the young	Human Diseases	1	0.38333271	Gck
mmu04964	Proximal tubule bicarbonate reclamation	Organismal Systems	1	0.325502326	Car2
mmu04966	Collecting duct acid secretion	Organismal Systems	1	0.38333271	Car2
mmu04971	Gastric acid secretion	Organismal Systems	3	0.147468735	Car2;Kcnj10;Kcnj16
mmu04972	Pancreatic secretion	Organismal Systems	1	0.869121615	Car2
mmu04976	Bile secretion	Organismal Systems	3	0.260911294	Abcc4;Car2;Slc2a1
mmu04979	Cholesterol metabolism	Organismal Systems	2	0.215308622	Apoc1;Pcsk9
mmu05010	Alzheimer disease	Human Diseases	3	0.954979979	Apaf1;Eif2ak2;Fzd4
mmu05012	Parkinson disease	Human Diseases	4	0.599419214	Apaf1;Slc18a2;Uba7;Ube2l6
mmu05014	Amyotrophic lateral sclerosis	Human Diseases	3	0.954362267	Apaf1;Gpx3;Nefh
mmu05016	Huntington disease	Human Diseases	4	0.758835362	Apaf1;Gpx3;Kcnj10;Tgm2
mmu05020	Prion disease	Human Diseases	2	0.94386573	Apaf1;C1qc
mmu05022	Pathways of neurodegeneration - multiple diseases	Human Diseases	6	0.830436636	Apaf1;Fzd4;Gpx3;Nefh;Uba7;Ube2l6
mmu05030	Cocaine addiction	Human Diseases	3	0.052863691	Gpsm1;Grm2;Slc18a2
mmu05031	Amphetamine addiction	Human Diseases	1	0.710172806	Slc18a2
mmu05032	Morphine addiction	Human Diseases	2	0.481845573	Gm5741;Gng4
mmu05033	Nicotine addiction	Human Diseases	1	0.511654457	Slc17a6
mmu05034	Alcoholism	Human Diseases	3	0.708882639	Gm5741;Gng4;Slc18a2
mmu05132	Salmonella infection	Human Diseases	3	0.829117847	Nfkbia;Tcf7l2;Tnfsf10
mmu05133	Pertussis	Human Diseases	2	0.391195588	C1qc;C4b
mmu05134	Legionellosis	Human Diseases	3	0.089974486	Apaf1;Clk1;Nfkbia
mmu05135	Yersinia infection	Human Diseases	2	0.690990972	Nfkbia;Vav3
mmu05140	Leishmaniasis	Human Diseases	3	0.123198992	Fcgr1;Nfkbia;Stat1
mmu05142	Chagas disease	Human Diseases	2	0.548173599	C1qc;Nfkbia
mmu05143	African trypanosomiasis	Human Diseases	4	0.00397208	Hba-a1;Hba-a2;Hbb-bs;Hbb-bt
mmu05144	Malaria	Human Diseases	5	0.00278898	Hba-a1;Hba-a2;Hbb-bs;Hbb-bt;Thbs4
mmu05145	Toxoplasmosis	Human Diseases	5	0.044027915	Igtp;Irgm1;Irgm2;Nfkbia;Stat1
mmu05150	Staphylococcus aureus infection	Human Diseases	4	0.146923435	C1qc;C4b;Fcgr1;Krt12
mmu05152	Tuberculosis	Human Diseases	4	0.391853785	Apaf1;Fcgr1;Ksr1;Stat1
mmu05160	Hepatitis C	Human Diseases	15	1.55E-07	Apaf1;Cdkn1a;Cldn11;Cxcl10;Ddx58;Eif2ak2;Ifit1;Irf7;Irf9;Nfkbia;Oas1a;Oas2;Rsad2;Stat1;Stat2
mmu05161	Hepatitis B	Human Diseases	8	0.008320077	Apaf1;Cdkn1a;Ddx58;Ifih1;Irf7;Nfkbia;Stat1;Stat2
mmu05162	Measles	Human Diseases	11	4.37E-05	Apaf1;Ddx58;Eif2ak2;Ifih1;Irf7;Irf9;Nfkbia;Oas1a;Oas2;Stat1;Stat2
mmu05163	Human cytomegalovirus infection	Human Diseases	12	0.001582231	B2m;Cdkn1a;Cxcl12;Gm5741;Gng4;H2-Q4;H2-T23;H2-T24;Nfkbia;Tap1;Tap2;Tapbp
mmu05164	Influenza A	Human Diseases	16	3.92E-08	Apaf1;Cxcl10;Ddx58;Eif2ak2;Fdps;Ifih1;Irf7;Irf9;Nfkbia;Oas1a;Oas2;Rsad2;Stat1;Stat2;Tnfsf10;Trim25
mmu05165	Human papillomavirus infection	Human Diseases	15	0.001488001	Cdkn1a;Eif2ak2;Fzd4;H2-Q4;H2-T23;H2-T24;Irf9;Isg15;Oasl1;Oasl2;Stat1;Stat2;Tcf7l2;Thbs4;Vwf
mmu05166	Human T-cell leukemia virus 1 infection	Human Diseases	9	0.026691567	B2m;Cdkn1a;Fdps;H2-Q4;H2-T23;H2-T24;Nfkbia;Slc2a1;Zfp36
mmu05167	Kaposi sarcoma-associated herpesvirus infection	Human Diseases	15	7.17E-06	Cdkn1a;Eif2ak2;Gm5741;Gng4;H2-Q4;H2-T23;H2-T24;Hck;Irf7;Irf9;Nfkbia;Stat1;Stat2;Tcf7l2;Zfp36
mmu05168	Herpes simplex virus 1 infection	Human Diseases	22	1.25E-05	Apaf1;B2m;Bst2;Ddx58;Eif2ak2;H2-Q4;H2-T23;H2-T24;Ifih1;Irf7;Irf9;Nfkbia;Oas1a;Oas2;Sp100;Stat1;Stat2;Tap1;Tap2;Tapbp;Zfp46;Zfp941
mmu05169	Epstein-Barr virus infection	Human Diseases	20	1.98E-09	Apaf1;B2m;Cdkn1a;Cxcl10;Ddx58;Eif2ak2;H2-Q4;H2-T23;H2-T24;Irf7;Irf9;Isg15;Nfkbia;Oas1a;Oas2;Stat1;Stat2;Tap1;Tap2;Tapbp
mmu05170	Human immunodeficiency virus 1 infection	Human Diseases	14	6.60E-05	B2m;Bst2;Gm5741;Gng4;H2-Q4;H2-T23;H2-T24;Nfkbia;Samhd1;Tap1;Tap2;Tapbp;Trim12c;Trim30d
mmu05171	Coronavirus disease - COVID-19	Human Diseases	14	9.90E-05	C1qc;C4b;Cxcl10;Ddx58;Eif2ak2;Ifih1;Irf9;Isg15;Nfkbia;Oas1a;Oas2;Stat1;Stat2;Vwf
mmu05200	Pathways in cancer	Human Diseases	14	0.099360913	Apaf1;Cdkn1a;Cxcl12;Fzd4;Gm5741;Gng4;Gstm4;Nfkbia;Rasgrp3;Ret;Slc2a1;Stat1;Stat2;Tcf7l2
mmu05202	Transcriptional misregulation in cancer	Human Diseases	3	0.741741039	Cdkn1a;Fcgr1;Plat
mmu05203	Viral carcinogenesis	Human Diseases	9	0.017506862	Cdkn1a;Eif2ak2;H2-Q4;H2-T23;H2-T24;Irf7;Irf9;Nfkbia;Sp100
mmu05204	Chemical carcinogenesis	Human Diseases	1	0.837366176	Gstm4
mmu05205	Proteoglycans in cancer	Human Diseases	4	0.482879804	Cdkn1a;Fzd4;Kdr;Vav3
mmu05206	MicroRNAs in cancer	Human Diseases	2	0.786212533	Cdkn1a;Ddit4
mmu05210	Colorectal cancer	Human Diseases	2	0.464358296	Cdkn1a;Tcf7l2
mmu05211	Renal cell carcinoma	Human Diseases	2	0.340054892	Cdkn1a;Slc2a1
mmu05212	Pancreatic cancer	Human Diseases	2	0.391195588	Cdkn1a;Stat1
mmu05213	Endometrial cancer	Human Diseases	2	0.274515037	Cdkn1a;Tcf7l2
mmu05214	Glioma	Human Diseases	1	0.735153643	Cdkn1a
mmu05215	Prostate cancer	Human Diseases	4	0.098578799	Cdkn1a;Nfkbia;Plat;Tcf7l2
mmu05216	Thyroid cancer	Human Diseases	3	0.027303912	Cdkn1a;Ret;Tcf7l2
mmu05217	Basal cell carcinoma	Human Diseases	3	0.100584041	Cdkn1a;Fzd4;Tcf7l2
mmu05218	Melanoma	Human Diseases	1	0.725428901	Cdkn1a
mmu05219	Bladder cancer	Human Diseases	1	0.520347519	Cdkn1a
mmu05220	Chronic myeloid leukemia	Human Diseases	2	0.391195588	Cdkn1a;Nfkbia
mmu05221	Acute myeloid leukemia	Human Diseases	2	0.35298092	Fcgr1;Tcf7l2
mmu05222	Small cell lung cancer	Human Diseases	3	0.227706531	Apaf1;Cdkn1a;Nfkbia
mmu05223	Non-small cell lung cancer	Human Diseases	2	0.365819433	Cdkn1a;Ret
mmu05224	Breast cancer	Human Diseases	3	0.485363365	Cdkn1a;Fzd4;Tcf7l2
mmu05225	Hepatocellular carcinoma	Human Diseases	4	0.367625644	Cdkn1a;Fzd4;Gstm4;Tcf7l2
mmu05226	Gastric cancer	Human Diseases	3	0.494365088	Cdkn1a;Fzd4;Tcf7l2
mmu05230	Central carbon metabolism in cancer	Human Diseases	3	0.123198992	Gck;Ret;Slc2a1
mmu05231	Choline metabolism in cancer	Human Diseases	1	0.828297866	Pla2g4e
mmu05235	PD-L1 expression and PD-1 checkpoint pathway in cancer	Human Diseases	3	0.204534686	Cd274;Nfkbia;Stat1
mmu05320	Autoimmune thyroid disease	Human Diseases	3	0.135142699	H2-Q4;H2-T23;H2-T24
mmu05321	Inflammatory bowel disease	Human Diseases	2	0.294285809	Stat1;Tbx21
mmu05322	Systemic lupus erythematosus	Human Diseases	3	0.480834321	C1qc;C4b;Fcgr1
mmu05323	Rheumatoid arthritis	Human Diseases	2	0.452511038	Cxcl12;Tek
mmu05330	Allograft rejection	Human Diseases	3	0.076619142	H2-Q4;H2-T23;H2-T24
mmu05332	Graft-versus-host disease	Human Diseases	3	0.076619142	H2-Q4;H2-T23;H2-T24
mmu05340	Primary immunodeficiency	Human Diseases	2	0.133142815	Tap1;Tap2
mmu05410	Hypertrophic cardiomyopathy	Human Diseases	1	0.805137712	Cacng5
mmu05412	Arrhythmogenic right ventricular cardiomyopathy	Human Diseases	2	0.397470592	Cacng5;Tcf7l2
mmu05414	Dilated cardiomyopathy	Human Diseases	1	0.815420927	Cacng5
mmu05415	Diabetic cardiomyopathy	Human Diseases	1	0.971641075	Slc2a1
mmu05416	Viral myocarditis	Human Diseases	3	0.173141812	H2-Q4;H2-T23;H2-T24
mmu05417	Lipid and atherosclerosis	Human Diseases	5	0.336654899	Apaf1;Irf7;Nfkbia;Tnfsf10;Vav3
mmu05418	Fluid shear stress and atherosclerosis	Human Diseases	4	0.26344018	Gstm4;Kdr;Klf2;Plat
