# Supplementary material for: Brain Transcriptome Analysis Reveals Exercise Improves Methamphetamine‐Induced Impairments in Mouse Learning and Memory Abilities
Source: Addict Biol. 2025 Aug 9;30(8):e70077. doi: 10.1111/adb.70077 (PMC12335030; doi:10.1111/adb.70077)
Supplement: Supplementary file 7 — Table S7: Detailed information of KEGG pathway enrichment of DEGs in group Ea‐vs‐Ma. [file ADB-30-e70077-s007.xls]

##Databases: KEGG PATHWAY
##ListHits: The number of DEGs in this entry
id	Term	Classification	ListHits	p-value	Gene
mmu00230	Purine metabolism	Metabolism	2	0.278905518	Papss2;Xdh
mmu00232	Caffeine metabolism	Metabolism	1	0.045005232	Xdh
mmu00260	Glycine, serine and threonine metabolism	Metabolism	1	0.264794151	Alas2
mmu00450	Selenocompound metabolism	Metabolism	1	0.122393432	Papss2
mmu00480	Glutathione metabolism	Metabolism	1	0.421310054	Nat8f3
mmu00511	Other glycan degradation	Metabolism	1	0.129114485	Hexdc
mmu00513	Various types of N-glycan biosynthesis	Metabolism	1	0.264794151	Hexdc
mmu00515	Mannose type O-glycan biosynthesis	Metabolism	1	0.161966763	B3galnt2
mmu00564	Glycerophospholipid metabolism	Metabolism	1	0.526892916	Pla2g4e
mmu00565	Ether lipid metabolism	Metabolism	1	0.303427425	Pla2g4e
mmu00590	Arachidonic acid metabolism	Metabolism	1	0.480756567	Pla2g4e
mmu00591	Linoleic acid metabolism	Metabolism	1	0.314093421	Pla2g4e
mmu00592	alpha-Linolenic acid metabolism	Metabolism	1	0.16838922	Pla2g4e
mmu00760	Nicotinate and nicotinamide metabolism	Metabolism	1	0.264794151	Sirt7
mmu00860	Porphyrin and chlorophyll metabolism	Metabolism	1	0.281603049	Alas2
mmu00920	Sulfur metabolism	Metabolism	1	0.080981007	Papss2
mmu00983	Drug metabolism - other enzymes	Metabolism	1	0.508181879	Xdh
mmu01521	EGFR tyrosine kinase inhibitor resistance	Human Diseases	1	0.456054425	Kdr
mmu01522	Endocrine resistance	Human Diseases	1	0.511981481	Fos
mmu03013	RNA transport	Genetic Information Processing	2	0.393513058	Eif2s3y;Thoc1
mmu03015	mRNA surveillance pathway	Genetic Information Processing	1	0.544902479	Pcf11
mmu03040	Spliceosome	Genetic Information Processing	1	0.639615656	Thoc1
mmu03320	PPAR signaling pathway	Organismal Systems	2	0.14795417	Fabp7;Plin4
mmu04010	MAPK signaling pathway	Environmental Information Processing	5	0.073511815	Dusp1;Fgf15;Fos;Kdr;Pla2g4e
mmu04014	Ras signaling pathway	Environmental Information Processing	3	0.259043275	Fgf15;Kdr;Pla2g4e
mmu04015	Rap1 signaling pathway	Environmental Information Processing	3	0.224288771	Fgf15;Kdr;Vav3
mmu04020	Calcium signaling pathway	Environmental Information Processing	3	0.277751088	Fgf15;Kdr;Ret
mmu04024	cAMP signaling pathway	Environmental Information Processing	4	0.08168384	Fos;Nfkbia;Oxt;Vav3
mmu04060	Cytokine-cytokine receptor interaction	Environmental Information Processing	3	0.384980272	Ccl27b;Cxcl12;Inhba
mmu04061	Viral protein interaction with cytokine and cytokine receptor	Environmental Information Processing	2	0.161307438	Ccl27b;Cxcl12
mmu04062	Chemokine signaling pathway	Organismal Systems	4	0.057917487	Ccl27b;Cxcl12;Nfkbia;Vav3
mmu04064	NF-kappa B signaling pathway	Environmental Information Processing	2	0.191389358	Cxcl12;Nfkbia
mmu04068	FoxO signaling pathway	Environmental Information Processing	3	0.078408096	Klf2;Sgk1;Skp2
mmu04072	Phospholipase D signaling pathway	Environmental Information Processing	1	0.684367804	Pla2g4e
mmu04080	Neuroactive ligand-receptor interaction	Environmental Information Processing	5	0.137675923	Apln;Chrng;Oxt;Sctr;Vipr1
mmu04110	Cell cycle	Cellular Processes	1	0.613450497	Skp2
mmu04114	Oocyte meiosis	Cellular Processes	1	0.60122926	Cpeb1
mmu04120	Ubiquitin mediated proteolysis	Genetic Information Processing	1	0.674357537	Skp2
mmu04140	Autophagy - animal	Cellular Processes	1	0.656081815	Ddit4
mmu04141	Protein processing in endoplasmic reticulum	Genetic Information Processing	1	0.736313377	Cryaa
mmu04146	Peroxisome	Cellular Processes	1	0.484764762	Xdh
mmu04150	mTOR signaling pathway	Environmental Information Processing	5	0.006651605	Ddit4;Fzd4;Fzd7;Sgk1;Skp2
mmu04151	PI3K-Akt signaling pathway	Environmental Information Processing	7	0.019185564	Col4a5;Col6a1;Ddit4;Fgf15;Kdr;Sgk1;Tnxb
mmu04152	AMPK signaling pathway	Environmental Information Processing	1	0.622373634	Adipor2
mmu04210	Apoptosis	Cellular Processes	2	0.278905518	Fos;Nfkbia
mmu04211	Longevity regulating pathway	Organismal Systems	1	0.500495063	Adipor2
mmu04217	Necroptosis	Cellular Processes	1	0.740410382	Pla2g4e
mmu04270	Vascular smooth muscle contraction	Organismal Systems	1	0.666645269	Pla2g4e
mmu04310	Wnt signaling pathway	Environmental Information Processing	4	0.039242243	Fzd4;Fzd7;Sfrp5;Tcf7l2
mmu04350	TGF-beta signaling pathway	Environmental Information Processing	1	0.519494162	Inhba
mmu04360	Axon guidance	Organismal Systems	1	0.75426225	Cxcl12
mmu04370	VEGF signaling pathway	Environmental Information Processing	2	0.072374255	Kdr;Pla2g4e
mmu04371	Apelin signaling pathway	Environmental Information Processing	2	0.281748812	Apln;Klf2
mmu04380	Osteoclast differentiation	Organismal Systems	3	0.06890994	Fos;Junb;Nfkbia
mmu04390	Hippo signaling pathway	Environmental Information Processing	3	0.11822421	Fzd4;Fzd7;Tcf7l2
mmu04510	Focal adhesion	Cellular Processes	5	0.018453612	Col4a5;Col6a1;Kdr;Tnxb;Vav3
mmu04512	ECM-receptor interaction	Environmental Information Processing	3	0.029526655	Col4a5;Col6a1;Tnxb
mmu04514	Cell adhesion molecules	Environmental Information Processing	1	0.72579019	Cldn5
mmu04520	Adherens junction	Cellular Processes	1	0.421310054	Tcf7l2
mmu04530	Tight junction	Cellular Processes	1	0.723636453	Cldn5
mmu04550	Signaling pathways regulating pluripotency of stem cells	Cellular Processes	3	0.091415142	Fzd4;Fzd7;Inhba
mmu04611	Platelet activation	Organismal Systems	1	0.616447709	Pla2g4e
mmu04620	Toll-like receptor signaling pathway	Organismal Systems	2	0.174874582	Fos;Nfkbia
mmu04621	NOD-like receptor signaling pathway	Organismal Systems	1	0.791595736	Nfkbia
mmu04622	RIG-I-like receptor signaling pathway	Organismal Systems	1	0.416816168	Nfkbia
mmu04623	Cytosolic DNA-sensing pathway	Organismal Systems	1	0.384382123	Nfkbia
mmu04625	C-type lectin receptor signaling pathway	Organismal Systems	2	0.21091038	Egr2;Nfkbia
mmu04650	Natural killer cell mediated cytotoxicity	Organismal Systems	1	0.67180651	Vav3
mmu04657	IL-17 signaling pathway	Organismal Systems	2	0.153267523	Fos;Nfkbia
mmu04658	Th1 and Th2 cell differentiation	Organismal Systems	2	0.142680868	Fos;Nfkbia
mmu04659	Th17 cell differentiation	Organismal Systems	2	0.185859175	Fos;Nfkbia
mmu04660	T cell receptor signaling pathway	Organismal Systems	3	0.043925134	Fos;Nfkbia;Vav3
mmu04662	B cell receptor signaling pathway	Organismal Systems	3	0.020877646	Fos;Nfkbia;Vav3
mmu04664	Fc epsilon RI signaling pathway	Organismal Systems	2	0.090385429	Pla2g4e;Vav3
mmu04666	Fc gamma R-mediated phagocytosis	Organismal Systems	2	0.155938469	Pla2g4e;Vav3
mmu04668	TNF signaling pathway	Environmental Information Processing	3	0.055144306	Fos;Junb;Nfkbia
mmu04670	Leukocyte transendothelial migration	Organismal Systems	3	0.061221093	Cldn5;Cxcl12;Vav3
mmu04672	Intestinal immune network for IgA production	Organismal Systems	1	0.276042571	Cxcl12
mmu04710	Circadian rhythm	Organismal Systems	4	7.35E-05	Bhlhe40;Nr1d1;Per1;Per2
mmu04713	Circadian entrainment	Organismal Systems	3	0.03879628	Fos;Per1;Per2
mmu04722	Neurotrophin signaling pathway	Organismal Systems	1	0.607386708	Nfkbia
mmu04724	Glutamatergic synapse	Organismal Systems	1	0.582180613	Pla2g4e
mmu04725	Cholinergic synapse	Organismal Systems	1	0.578919873	Fos
mmu04726	Serotonergic synapse	Organismal Systems	2	0.264684633	Dusp1;Pla2g4e
mmu04728	Dopaminergic synapse	Organismal Systems	1	0.647943533	Fos
mmu04730	Long-term depression	Organismal Systems	1	0.369943905	Pla2g4e
mmu04740	Olfactory transduction	Organismal Systems	1	0.999922281	Ano2
mmu04750	Inflammatory mediator regulation of TRP channels	Organismal Systems	1	0.625302691	Pla2g4e
mmu04810	Regulation of actin cytoskeleton	Cellular Processes	3	0.236450694	Cxcl12;Fgf15;Vav3
mmu04912	GnRH signaling pathway	Organismal Systems	1	0.500495063	Pla2g4e
mmu04913	Ovarian steroidogenesis	Organismal Systems	1	0.384382123	Pla2g4e
mmu04914	Progesterone-mediated oocyte maturation	Organismal Systems	1	0.500495063	Cpeb1
mmu04915	Estrogen signaling pathway	Organismal Systems	1	0.645188853	Fos
mmu04916	Melanogenesis	Organismal Systems	3	0.040808744	Fzd4;Fzd7;Tcf7l2
mmu04917	Prolactin signaling pathway	Organismal Systems	1	0.43458808	Fos
mmu04919	Thyroid hormone signaling pathway	Organismal Systems	1	0.60431978	Med12
mmu04920	Adipocytokine signaling pathway	Organismal Systems	2	0.102244153	Adipor2;Nfkbia
mmu04921	Oxytocin signaling pathway	Organismal Systems	3	0.111669061	Fos;Oxt;Pla2g4e
mmu04922	Glucagon signaling pathway	Organismal Systems	1	0.551915727	Sik1
mmu04926	Relaxin signaling pathway	Organismal Systems	3	0.075637686	Col4a5;Fos;Nfkbia
mmu04928	Parathyroid hormone synthesis, secretion and action	Organismal Systems	1	0.565624421	Fos
mmu04931	Insulin resistance	Human Diseases	1	0.572323027	Nfkbia
mmu04932	Non-alcoholic fatty liver disease	Human Diseases	2	0.310120595	Adipor2;Fos
mmu04933	AGE-RAGE signaling pathway in diabetic complications	Human Diseases	1	0.541355427	Col4a5
mmu04934	Cushing syndrome	Human Diseases	3	0.126617343	Fzd4;Fzd7;Tcf7l2
mmu04935	Growth hormone synthesis, secretion and action	Organismal Systems	2	0.222158655	Fos;Junb
mmu04960	Aldosterone-regulated sodium reabsorption	Organismal Systems	1	0.253373648	Sgk1
mmu04971	Gastric acid secretion	Organismal Systems	1	0.438947055	Kcnj10
mmu04972	Pancreatic secretion	Organismal Systems	1	0.582180613	Sctr
mmu04974	Protein digestion and absorption	Organismal Systems	4	0.009207514	Col4a5;Col5a1;Col6a1;Eln
mmu04976	Bile secretion	Organismal Systems	1	0.537781151	Sctr
mmu05010	Alzheimer disease	Human Diseases	2	0.762751127	Fzd4;Fzd7
mmu05012	Parkinson disease	Human Diseases	1	0.838001871	Dusp1
mmu05016	Huntington disease	Human Diseases	1	0.895165667	Kcnj10
mmu05022	Pathways of neurodegeneration - multiple diseases	Human Diseases	2	0.873056957	Fzd4;Fzd7
mmu05031	Amphetamine addiction	Human Diseases	1	0.412287917	Fos
mmu05132	Salmonella infection	Human Diseases	3	0.302905847	Fos;Nfkbia;Tcf7l2
mmu05133	Pertussis	Human Diseases	1	0.443272931	Fos
mmu05134	Legionellosis	Human Diseases	3	0.010702739	Clk1;Clk4;Nfkbia
mmu05135	Yersinia infection	Human Diseases	3	0.082646758	Fos;Nfkbia;Vav3
mmu05140	Leishmaniasis	Human Diseases	2	0.097449565	Fos;Nfkbia
mmu05142	Chagas disease	Human Diseases	2	0.185859175	Fos;Nfkbia
mmu05143	African trypanosomiasis	Human Diseases	1	0.247598058	Hbb-bt
mmu05144	Malaria	Human Diseases	1	0.345135645	Hbb-bt
mmu05145	Toxoplasmosis	Human Diseases	1	0.56898654	Nfkbia
mmu05146	Amoebiasis	Human Diseases	1	0.55882251	Col4a5
mmu05160	Hepatitis C	Human Diseases	2	0.352248432	Cldn5;Nfkbia
mmu05161	Hepatitis B	Human Diseases	3	0.128321626	Egr2;Fos;Nfkbia
mmu05162	Measles	Human Diseases	2	0.298789325	Fos;Nfkbia
mmu05163	Human cytomegalovirus infection	Human Diseases	2	0.574074953	Cxcl12;Nfkbia
mmu05164	Influenza A	Human Diseases	1	0.727927394	Nfkbia
mmu05165	Human papillomavirus infection	Human Diseases	6	0.052627729	Col4a5;Col6a1;Fzd4;Fzd7;Tcf7l2;Tnxb
mmu05166	Human T-cell leukemia virus 1 infection	Human Diseases	3	0.277751088	Egr2;Fos;Nfkbia
mmu05167	Kaposi sarcoma-associated herpesvirus infection	Human Diseases	3	0.234414989	Fos;Nfkbia;Tcf7l2
mmu05168	Herpes simplex virus 1 infection	Human Diseases	5	0.258374883	Gm6710;Nfkbia;Zfp189;Zfp40;Zfp568
mmu05169	Epstein-Barr virus infection	Human Diseases	3	0.242577258	Nfkbia;Sap30;Skp2
mmu05170	Human immunodeficiency virus 1 infection	Human Diseases	2	0.537870019	Fos;Nfkbia
mmu05171	Coronavirus disease - COVID-19	Human Diseases	2	0.558485796	Fos;Nfkbia
mmu05200	Pathways in cancer	Human Diseases	11	0.002463566	Col4a5;Cxcl12;Fgf15;Fos;Fzd4;Fzd7;Nfkbia;Ret;Skp2;Tcf7l2;Zbtb16
mmu05202	Transcriptional misregulation in cancer	Human Diseases	3	0.228328467	Hmga2;Per2;Zbtb16
mmu05203	Viral carcinogenesis	Human Diseases	3	0.242577258	Egr2;Nfkbia;Skp2
mmu05205	Proteoglycans in cancer	Human Diseases	4	0.068278552	Fzd4;Fzd7;Kdr;Vav3
mmu05206	MicroRNAs in cancer	Human Diseases	4	0.035041348	Ddit4;Hmga2;Igf2bp1;Tnxb
mmu05210	Colorectal cancer	Human Diseases	2	0.145312361	Fos;Tcf7l2
mmu05213	Endometrial cancer	Human Diseases	1	0.360133684	Tcf7l2
mmu05215	Prostate cancer	Human Diseases	2	0.174874582	Nfkbia;Tcf7l2
mmu05216	Thyroid cancer	Human Diseases	2	0.032273372	Ret;Tcf7l2
mmu05217	Basal cell carcinoma	Human Diseases	3	0.012220691	Fzd4;Fzd7;Tcf7l2
mmu05218	Melanoma	Human Diseases	1	0.425769831	Fgf15
mmu05220	Chronic myeloid leukemia	Human Diseases	1	0.443272931	Nfkbia
mmu05221	Acute myeloid leukemia	Human Diseases	3	0.0162223	Per2;Tcf7l2;Zbtb16
mmu05222	Small cell lung cancer	Human Diseases	3	0.033995371	Col4a5;Nfkbia;Skp2
mmu05223	Non-small cell lung cancer	Human Diseases	1	0.425769831	Ret
mmu05224	Breast cancer	Human Diseases	5	0.005187217	Fgf15;Fos;Fzd4;Fzd7;Tcf7l2
mmu05225	Hepatocellular carcinoma	Human Diseases	3	0.145808117	Fzd4;Fzd7;Tcf7l2
mmu05226	Gastric cancer	Human Diseases	4	0.026885081	Fgf15;Fzd4;Fzd7;Tcf7l2
mmu05230	Central carbon metabolism in cancer	Human Diseases	1	0.412287917	Ret
mmu05231	Choline metabolism in cancer	Human Diseases	2	0.172145721	Fos;Pla2g4e
mmu05235	PD-L1 expression and PD-1 checkpoint pathway in cancer	Human Diseases	2	0.145312361	Fos;Nfkbia
mmu05323	Rheumatoid arthritis	Human Diseases	2	0.140059999	Cxcl12;Fos
mmu05412	Arrhythmogenic right ventricular cardiomyopathy	Human Diseases	1	0.447565954	Tcf7l2
mmu05417	Lipid and atherosclerosis	Human Diseases	3	0.228328467	Fos;Nfkbia;Vav3
mmu05418	Fluid shear stress and atherosclerosis	Human Diseases	4	0.025743884	Dusp1;Fos;Kdr;Klf2
